# Supplementary material for: A taxonomic revision of Liogenys occurring in Brazil with an interactive key and remarks on New World Diplotaxini (Coleoptera, Melolonthidae)
Source: Zookeys. 2017 Sep 19;(699):1–120. doi: 10.3897/zookeys.699.12031 (PMC5673864; doi:10.3897/zookeys.699.12031)
Supplement: XML Treatment for Liogenys [file zookeys.699.12031-treatment1.xml]

<!DOCTYPE tp:taxon-treatment
  PUBLIC "-//TaxonX//DTD Taxonomic Treatment Publishing DTD v0 20100105//EN" "tax-treatment-NSO.dtd">
<tp:taxon-treatment xmlns:tp="http://www.plazi.org/taxpub"><tp:treatment-meta><kwd-group><label>Taxon classification</label><kwd><named-content xmlns:xlink="http://www.w3.org/1999/xlink" content-type="kingdom">Animalia</named-content></kwd><kwd><named-content xmlns:xlink="http://www.w3.org/1999/xlink" content-type="order">Coleoptera</named-content></kwd><kwd><named-content xmlns:xlink="http://www.w3.org/1999/xlink" content-type="family">Melolonthidae</named-content></kwd></kwd-group><mixed-citation publication-type="journal"><person-group><name><surname>Cherman</surname><given-names>Mariana Alejandra</given-names></name><name><surname>Mise</surname><given-names>Kleber Makoto</given-names></name><name><surname>Morón†</surname><given-names>Miguel Angel</given-names></name><name><surname>Vaz-de-Mello</surname><given-names>Fernando Z.</given-names></name><name><surname>de Almeida</surname><given-names>Lúcia Massutti</given-names></name></person-group><article-title>A taxonomic revision of <italic><tp:taxon-name><tp:taxon-name-part taxon-name-part-type="genus" reg="Liogenys">Liogenys</tp:taxon-name-part></tp:taxon-name></italic> occurring in Brazil with an interactive key and remarks on New World <tp:taxon-name><tp:taxon-name-part taxon-name-part-type="tribe">Diplotaxini</tp:taxon-name-part></tp:taxon-name> (<tp:taxon-name><tp:taxon-name-part taxon-name-part-type="order">Coleoptera</tp:taxon-name-part></tp:taxon-name>, <tp:taxon-name><tp:taxon-name-part taxon-name-part-type="family">Melolonthidae</tp:taxon-name-part></tp:taxon-name>)</article-title><source>Zookeys</source><day>19</day><month>9</month><year>2017</year><volume>2017</volume><issue>699</issue><fpage>1</fpage><lpage>120</lpage><pub-id pub-id-type="doi">10.3897/zookeys.699.12031</pub-id></mixed-citation></tp:treatment-meta><tp:nomenclature><tp:taxon-name>
              <tp:taxon-name-part taxon-name-part-type="genus" reg="Liogenys">Liogenys</tp:taxon-name-part>
            </tp:taxon-name><tp:taxon-authority>Guérin-Méneville, 1831</tp:taxon-authority><tp:nomenclature-citation-list><tp:nomenclature-citation><tp:taxon-name>
                  <tp:taxon-name-part taxon-name-part-type="genus" reg="Liogenys">Liogenys</tp:taxon-name-part>
                </tp:taxon-name><comment>Guérin-Méneville, 1831: pl. 3 (<abbrev xmlns:xlink="http://www.w3.org/1999/xlink" xlink:title="original description" id="ABBRID0ETXBG" xlink:type="simple">orig. desc</abbrev>. [drawing of <tp:taxon-name><tp:taxon-name-part taxon-name-part-type="genus" reg="Liogenys">L.</tp:taxon-name-part> <tp:taxon-name-part taxon-name-part-type="species" reg="castaneus">castaneus</tp:taxon-name-part></tp:taxon-name>]); <xref ref-type="bibr" rid="B35">Guérin-Méneville 1838</xref>: 84 (<abbrev xmlns:xlink="http://www.w3.org/1999/xlink" xlink:title="redescription" id="ABBRID0EFYBG" xlink:type="simple">red</abbrev>.); <xref ref-type="bibr" rid="B7">Blanchard 1851</xref>: 167 (<abbrev xmlns:xlink="http://www.w3.org/1999/xlink" xlink:title="revision" id="ABBRID0ENYBG" xlink:type="simple">rev</abbrev>.); <xref ref-type="bibr" rid="B9">Burmeister 1855</xref>: 13 (<abbrev xmlns:xlink="http://www.w3.org/1999/xlink" xlink:title="redescription" id="ABBRID0EVYBG" xlink:type="simple">red</abbrev>. and <abbrev xmlns:xlink="http://www.w3.org/1999/xlink" xlink:title="revision" id="ABBRID0EZYBG" xlink:type="simple">rev</abbrev>.); <xref ref-type="bibr" rid="B44">Lacordaire 1856</xref>: 269 (<abbrev xmlns:xlink="http://www.w3.org/1999/xlink" xlink:title="redescription" id="ABBRID0EBZBG" xlink:type="simple">red</abbrev>.); <xref ref-type="bibr" rid="B39">Harold 1869b</xref>: 1140 (<abbrev xmlns:xlink="http://www.w3.org/1999/xlink" xlink:title="check list" id="ABBRID0EJZBG" xlink:type="simple">check</abbrev>.); <xref ref-type="bibr" rid="B18">Dalla Torre 1913</xref>: 318 (<abbrev xmlns:xlink="http://www.w3.org/1999/xlink" xlink:title="check list" id="ABBRID0ERZBG" xlink:type="simple">check</abbrev>.); <xref ref-type="bibr" rid="B6">Blackwelder 1944</xref>: 228 (<abbrev xmlns:xlink="http://www.w3.org/1999/xlink" xlink:title="check list" id="ABBRID0EZZBG" xlink:type="simple">check</abbrev>.); <xref ref-type="bibr" rid="B29">Frey 1969</xref>: 38 (key); <xref ref-type="bibr" rid="B21">Evans 2003</xref>: 206 (<abbrev xmlns:xlink="http://www.w3.org/1999/xlink" xlink:title="check list" id="ABBRID0EF1BG" xlink:type="simple">check</abbrev>.); <xref ref-type="bibr" rid="B22">Evans and Smith 2005</xref>: 174 (<abbrev xmlns:xlink="http://www.w3.org/1999/xlink" xlink:title="check list" id="ABBRID0EN1BG" xlink:type="simple">check</abbrev>.); <xref ref-type="bibr" rid="B23">Evans and Smith 2009</xref>: 175 (<abbrev xmlns:xlink="http://www.w3.org/1999/xlink" xlink:title="check list" id="ABBRID0EV1BG" xlink:type="simple">check</abbrev>.); <xref ref-type="bibr" rid="B14">Cherman et al. 2016</xref>: 23 (<abbrev xmlns:xlink="http://www.w3.org/1999/xlink" xlink:title="systematics" id="ABBRID0E41BG" xlink:type="simple">sys</abbrev>.). Type-species. <tp:taxon-name><tp:taxon-name-part taxon-name-part-type="genus" reg="Liogenys">Liogenys</tp:taxon-name-part> <tp:taxon-name-part taxon-name-part-type="species" reg="castaneus">castaneus</tp:taxon-name-part></tp:taxon-name> Guérin-Méneville, 1831(monotypy). </comment></tp:nomenclature-citation><tp:nomenclature-citation><tp:taxon-name>
                  <tp:taxon-name-part taxon-name-part-type="genus" reg="Amphicrania">Amphicrania</tp:taxon-name-part>
                </tp:taxon-name><comment>Dejean, 1833: 163 (<abbrev xmlns:xlink="http://www.w3.org/1999/xlink" xlink:title="catalogue" id="ABBRID0EY2BG" xlink:type="simple">cat</abbrev>.); <xref ref-type="bibr" rid="B9">Burmeister 1855</xref>: 13 (<abbrev xmlns:xlink="http://www.w3.org/1999/xlink" xlink:title="synonymy" id="ABBRID0EA3BG" xlink:type="simple">syn</abbrev>.). Type-species: <tp:taxon-name><tp:taxon-name-part taxon-name-part-type="genus" reg="Amphicrania">Amphicrania</tp:taxon-name-part> <tp:taxon-name-part taxon-name-part-type="species" reg="palpalis">palpalis</tp:taxon-name-part></tp:taxon-name> (Eschscholtz, 1822) (monotypy). </comment></tp:nomenclature-citation><tp:nomenclature-citation><tp:taxon-name>
                  <tp:taxon-name-part taxon-name-part-type="genus" reg="Hilarianus">Hilarianus</tp:taxon-name-part>
                </tp:taxon-name><comment>Blanchard, 1851: 168 (<abbrev xmlns:xlink="http://www.w3.org/1999/xlink" xlink:title="original description" id="ABBRID0E23BG" xlink:type="simple">orig. desc</abbrev>.); <xref ref-type="bibr" rid="B14">Cherman et al. 2016</xref>: 23 (<abbrev xmlns:xlink="http://www.w3.org/1999/xlink" xlink:title="synonymy" id="ABBRID0ED4BG" xlink:type="simple">syn</abbrev>.) Type-species: <tp:taxon-name><tp:taxon-name-part taxon-name-part-type="genus" reg="Hilarianus">Hilarianus</tp:taxon-name-part> <tp:taxon-name-part taxon-name-part-type="species" reg="anguliceps">anguliceps</tp:taxon-name-part></tp:taxon-name> Blanchard, 1851. </comment></tp:nomenclature-citation><tp:nomenclature-citation><tp:taxon-name>
                  <tp:taxon-name-part taxon-name-part-type="genus" reg="Peritryssus">Peritryssus</tp:taxon-name-part>
                </tp:taxon-name><comment>Reitter, 1918: 77 (<abbrev xmlns:xlink="http://www.w3.org/1999/xlink" xlink:title="original description" id="ABBRID0E54BG" xlink:type="simple">orig. desc</abbrev>.); <xref ref-type="bibr" rid="B42">Keith and Lacroix 2003</xref>: 48 (<abbrev xmlns:xlink="http://www.w3.org/1999/xlink" xlink:title="synonymy" id="ABBRID0EG5BG" xlink:type="simple">syn</abbrev>.) Type-species: <tp:taxon-name><tp:taxon-name-part taxon-name-part-type="genus" reg="Peritryssus">Peritryssus</tp:taxon-name-part> <tp:taxon-name-part taxon-name-part-type="species" reg="excisus">excisus</tp:taxon-name-part></tp:taxon-name> Reitter, 1918 (monotypy). </comment></tp:nomenclature-citation><tp:nomenclature-citation><tp:taxon-name>
                  <tp:taxon-name-part taxon-name-part-type="genus" reg="Homoliogenys">Homoliogenys</tp:taxon-name-part>
                </tp:taxon-name><comment>Gutiérrez, 1952: 216 (<abbrev xmlns:xlink="http://www.w3.org/1999/xlink" xlink:title="original description" id="ABBRID0EB6BG" xlink:type="simple">orig. desc</abbrev>.); <xref ref-type="bibr" rid="B14">Cherman et al. 2016</xref>: 23 (<abbrev xmlns:xlink="http://www.w3.org/1999/xlink" xlink:title="synonymy" id="ABBRID0EJ6BG" xlink:type="simple">syn</abbrev>.) Type-species: <tp:taxon-name><tp:taxon-name-part taxon-name-part-type="genus" reg="Liogenys">Liogenys</tp:taxon-name-part> <tp:taxon-name-part taxon-name-part-type="species" reg="tarsalis">tarsalis</tp:taxon-name-part></tp:taxon-name> Moser, 1921a (monotypy). </comment></tp:nomenclature-citation></tp:nomenclature-citation-list></tp:nomenclature><tp:treatment-sec sec-type="diagnosis" id="SECID0E16BG"><title>Diagnosis.</title><p>
              <italic><tp:taxon-name><tp:taxon-name-part taxon-name-part-type="genus" reg="Liogenys">Liogenys</tp:taxon-name-part></tp:taxon-name></italic> is distinguished from all other <tp:taxon-name><tp:taxon-name-part taxon-name-part-type="tribe">Diplotaxini</tp:taxon-name-part></tp:taxon-name> genera by the following combination of features: frons and clypeus concave in dorsal and lateral view; basal protarsomere (I) shorter than tarsomere II; mesotibial transverse carina/ae provided with spines shorter or equal to those forming the apical crown; metacoxae with bristles or scales, never both at the same time, and pygidium with umbilicate punctures.</p></tp:treatment-sec><tp:treatment-sec sec-type="redescription" id="SECID0ENAAI"><title>Redescription.</title><p>Length 6.5–16.3 mm; width: 3.5–8.3 mm. Body sub-parallel, sometimes wider in the posterior half; elytra and body may be unicolored or with different colors, which vary from yellowish, brownish, reddish-brown, purplish-<abbrev xmlns:xlink="http://www.w3.org/1999/xlink" xlink:title="redescription" id="ABBRID0ETAAI" xlink:type="simple">red</abbrev> to black. <italic>Head</italic>: distance between eyes commonly twice the width of one eye, but occasionally three to five times; frons and clypeus forming together a concavity (Fig. <xref ref-type="fig" rid="F2">5</xref>); fronto-clypeal suture absent or barely distinguishable (as in <italic><tp:taxon-name><tp:taxon-name-part taxon-name-part-type="genus" reg="Liogenys">L.</tp:taxon-name-part> <tp:taxon-name-part taxon-name-part-type="species" reg="tarsalis">tarsalis</tp:taxon-name-part></tp:taxon-name></italic> and <italic><tp:taxon-name><tp:taxon-name-part taxon-name-part-type="genus" reg="Liogenys">L.</tp:taxon-name-part> <tp:taxon-name-part taxon-name-part-type="species" reg="forcipata">forcipata</tp:taxon-name-part></tp:taxon-name></italic> Frey); fronto-clypeal impressions evident in frontal view (Fig. <xref ref-type="fig" rid="F2">4</xref>); clypeus anteriorly bent forward and emarginate (Fig. <xref ref-type="fig" rid="F1">1</xref>), clypeal emargination may be angled, sub-angled or rounded, wide or narrow, mostly forming two tooth-like projections (Figs <xref ref-type="fig" rid="F3">17–22</xref>); the lateral margin of the clypeus may form a projection, rounded or sharp, in this case it resembles a tooth (Figs <xref ref-type="fig" rid="F2">6</xref>, <xref ref-type="fig" rid="F3">18</xref>, <xref ref-type="fig" rid="F3">21</xref>); clypeus S-shaped in lateral view (Fig. <xref ref-type="fig" rid="F2">7</xref>); outer margin of the maxillae straight (see <xref ref-type="bibr" rid="B14">Cherman et al. 2016</xref>), with four or five teeth at the apex (Figs <xref ref-type="fig" rid="F4">25</xref>, <xref ref-type="fig" rid="F4">27</xref>); distal palpomere up to two-fold wider than its apex, sensorial surface generally forming a fovea (except in <italic><tp:taxon-name><tp:taxon-name-part taxon-name-part-type="genus" reg="Liogenys">L.</tp:taxon-name-part> <tp:taxon-name-part taxon-name-part-type="species" reg="sinuaticeps">sinuaticeps</tp:taxon-name-part></tp:taxon-name></italic> Moser and <italic><tp:taxon-name><tp:taxon-name-part taxon-name-part-type="genus" reg="Liogenys">L.</tp:taxon-name-part> <tp:taxon-name-part taxon-name-part-type="species" reg="unicolor">unicolor</tp:taxon-name-part></tp:taxon-name></italic> Evans) deep or shallow and with variable length (Figs <xref ref-type="fig" rid="F4">26</xref>, <xref ref-type="fig" rid="F4">28</xref>); labium trapezoidal with maximum width at the apex (except in <italic><tp:taxon-name><tp:taxon-name-part taxon-name-part-type="genus" reg="Liogenys">L.</tp:taxon-name-part> <tp:taxon-name-part taxon-name-part-type="species" reg="sinuaticeps">sinuaticeps</tp:taxon-name-part></tp:taxon-name></italic>); ligula emarginate anteriorly; mentum excavated on the disc (except in <italic>L <tp:taxon-name><tp:taxon-name-part taxon-name-part-type="species" reg="sinuaticeps">sinuaticeps</tp:taxon-name-part></tp:taxon-name></italic>, Fig. <xref ref-type="fig" rid="F4">24</xref>); ligula length shorter than the excavation (Fig. <xref ref-type="fig" rid="F4">23</xref>); labrum in frontal view convex on upper margin and shorter than the ventral portion <!--PageBreak-->of clypeus (Fig. <xref ref-type="fig" rid="F2">8</xref>); antenna 9- or 10-articulated. <italic>Prothorax</italic>: pronotum wider medially, forming a lateral convexity more or less pronounced (Figs <xref ref-type="fig" rid="F1">1–3</xref>); anterior margin of pronotum may be straight or slightly produced medially (Figs <xref ref-type="fig" rid="F1">2</xref>, <xref ref-type="fig" rid="F1">3</xref>); sometimes flanged <!--PageBreak-->anteriorly (as in <italic><tp:taxon-name><tp:taxon-name-part taxon-name-part-type="genus" reg="Liogenys">L.</tp:taxon-name-part> <tp:taxon-name-part taxon-name-part-type="species" reg="corumbana">corumbana</tp:taxon-name-part></tp:taxon-name></italic> Moser and <italic><tp:taxon-name><tp:taxon-name-part taxon-name-part-type="genus" reg="Liogenys">L.</tp:taxon-name-part> <tp:taxon-name-part taxon-name-part-type="species" reg="fusca">fusca</tp:taxon-name-part></tp:taxon-name></italic>; Fig. <xref ref-type="fig" rid="F13">61D</xref>, <xref ref-type="fig" rid="F16">64D</xref>); pronotal posterior corners right or obtuse-angled, rounded or obsolete (corners not distinguishable) (Figs <xref ref-type="fig" rid="F1">1–3</xref>); prothorax setose posteriorly, covered with short or long bristles (Figs <xref ref-type="fig" rid="F4">29–30</xref>); proepisternum setose, scaly or bristled, with short and/or long bristles. <italic>Pterothorax</italic>: Scutellum triangular, ogival, or rounded; normally with punctures grouped at the base and/or at the sides, or sometimes without any pattern (Figs <xref ref-type="fig" rid="F5">34–36</xref>); metasternum more or less setose laterally; distance between meso- and metacoxae up to twice the length of the metacoxa (except in <italic><tp:taxon-name><tp:taxon-name-part taxon-name-part-type="genus" reg="Liogenys">L.</tp:taxon-name-part> <tp:taxon-name-part taxon-name-part-type="species" reg="concolor">concolor</tp:taxon-name-part></tp:taxon-name></italic>). <italic>Elytra</italic>: glabrous or setose; densely and coarsely punctured; elytral suture with non-uniform width; elevated or not, unicolored with the elytron or darker; three or four elytral ridges more or less noticeable, separated from each other by gaps that are twice as wide as one ridge, the first gap equal to or narrower than the second one; subapical callus of elytron closer to the elytral suture than to the external margin (feature of all Neotropical <tp:taxon-name><tp:taxon-name-part taxon-name-part-type="tribe">Diplotaxini</tp:taxon-name-part></tp:taxon-name>; see <xref ref-type="bibr" rid="B14">Cherman et al. 2016</xref>). <italic>Legs</italic>: procoxae setose, bristled and/or scaly (Fig. <xref ref-type="fig" rid="F2">9</xref>), protibial inner margin concave and the outer one with three teeth perpendicular to the tibial axis (see <xref ref-type="bibr" rid="B14">Cherman et al. 2016</xref>), the basal tooth is always the smallest, in males the basal tooth is more reduced and may be absent depending on the species; the two other protibial teeth may be equal in size or not, when different, the apical one is commonly the longest, but in some cases the middle is the longest; protibial disc with two medial longitudinal carinae; protarsi longer than the head; protibial apical spur on inner margin commonly present; protarsal tarsomere I shorter than tarsomere II; basal apophysis of metacoxae produced beyond the outer margin of trochanter (Fig. <xref ref-type="fig" rid="F4">32</xref>) (except for <italic><tp:taxon-name><tp:taxon-name-part taxon-name-part-type="genus" reg="Liogenys">L.</tp:taxon-name-part> <tp:taxon-name-part taxon-name-part-type="species" reg="tarsalis">tarsalis</tp:taxon-name-part></tp:taxon-name></italic>, <italic><tp:taxon-name><tp:taxon-name-part taxon-name-part-type="genus" reg="Liogenys">L.</tp:taxon-name-part> <tp:taxon-name-part taxon-name-part-type="species" reg="sinuaticeps">sinuaticeps</tp:taxon-name-part></tp:taxon-name></italic> and <italic><tp:taxon-name><tp:taxon-name-part taxon-name-part-type="genus" reg="Liogenys">L.</tp:taxon-name-part> <tp:taxon-name-part taxon-name-part-type="species" reg="unicolor">unicolor</tp:taxon-name-part></tp:taxon-name></italic>, Fig. <xref ref-type="fig" rid="F4">33</xref>); mesotibiae with one or two transverse carinae bearing spines, mesotibial spines equally as long as the spines of the apical crown (Figs <xref ref-type="fig" rid="F5">42–45</xref>), the apical carina may be complete or incomplete (as described above, in “standards” of morphological study); pair of apical spurs on apex of meso- and metatibia equal to or different in size, in male metatibia the shorter spur varies in shape among the species (Figs <xref ref-type="fig" rid="F5">46–47</xref>), the gap between spurs is narrower or equal to the base of one spur; tarsi covered ventrally with setose pads; length of basal metatarsomere varies from equal up to one-half the length of the second; all claws bifid and generally symmetrical, they vary in the size of the upper tooth and in the distance between teeth (Figs <xref ref-type="fig" rid="F5">39–41</xref>). <italic>Abdomen</italic>: propygidium visible, slightly visible or hidden by the elytra; glabrous or setose, with scales and/or bristles; pygidium convex or flat (Figs <xref ref-type="fig" rid="F5">37–38</xref>), disc glabrous or setose, throughout the surface or only at apex; punctures, if present, umbilicate (Fig. <xref ref-type="fig" rid="F4">31</xref>); shape sub-quadrate or sub-trapezoidal (Figs <xref ref-type="fig" rid="F2">13–16</xref>), twice the length of ventrite V or more; depending on the species, the maximum width either exceeds or does not exceed the width between the propygidial spiracles (Figs <xref ref-type="fig" rid="F2">13–14</xref>).</p><fig id="F2" position="float" orientation="portrait"><label>Figures 4–16.</label><caption><p>
                  <bold>4</bold> <italic><tp:taxon-name><tp:taxon-name-part taxon-name-part-type="genus" reg="Liogenys">Liogenys</tp:taxon-name-part> <tp:taxon-name-part taxon-name-part-type="species" reg="bidenticeps">bidenticeps</tp:taxon-name-part></tp:taxon-name></italic> Moser fronto-clypeal impressions <bold>5</bold> <italic><tp:taxon-name><tp:taxon-name-part taxon-name-part-type="genus" reg="Liogenys">L.</tp:taxon-name-part> <tp:taxon-name-part taxon-name-part-type="species" reg="santaecrucis">santaecrucis</tp:taxon-name-part></tp:taxon-name></italic> Blanchard frons and clypeus concave <bold>6</bold> <italic><tp:taxon-name><tp:taxon-name-part taxon-name-part-type="genus" reg="Liogenys">L.</tp:taxon-name-part> <tp:taxon-name-part taxon-name-part-type="species" reg="forcipata">forcipata</tp:taxon-name-part></tp:taxon-name></italic> Frey clypeal lateral projection <bold>7</bold> <italic><tp:taxon-name><tp:taxon-name-part taxon-name-part-type="genus" reg="Liogenys">L.</tp:taxon-name-part> <tp:taxon-name-part taxon-name-part-type="species" reg="flavida">flavida</tp:taxon-name-part></tp:taxon-name></italic> Moser clypeus S-shaped <bold>8</bold> <italic><tp:taxon-name><tp:taxon-name-part taxon-name-part-type="genus" reg="Liogenys">L.</tp:taxon-name-part> <tp:taxon-name-part taxon-name-part-type="species" reg="testaceipennis">testaceipennis</tp:taxon-name-part></tp:taxon-name></italic> Moser clypeus and labrum, ventral view <bold>9</bold> <italic><tp:taxon-name><tp:taxon-name-part taxon-name-part-type="genus" reg="Liogenys">L.</tp:taxon-name-part> <tp:taxon-name-part taxon-name-part-type="species" reg="fusca">fusca</tp:taxon-name-part></tp:taxon-name></italic> Blanchard procoxae <bold>10</bold> <italic><tp:taxon-name><tp:taxon-name-part taxon-name-part-type="genus" reg="Liogenys">L.</tp:taxon-name-part> <tp:taxon-name-part taxon-name-part-type="species" reg="tibialis">tibialis</tp:taxon-name-part></tp:taxon-name></italic> Moser metafemur and tibia <bold>11–12</bold> <italic><tp:taxon-name><tp:taxon-name-part taxon-name-part-type="genus" reg="Liogenys">L.</tp:taxon-name-part> <tp:taxon-name-part taxon-name-part-type="species" reg="santaecrucis">santaecrucis</tp:taxon-name-part></tp:taxon-name></italic> Blanchard metatibia, posterior view <bold>13–16</bold> Pygidium: <bold>13</bold> <italic><tp:taxon-name><tp:taxon-name-part taxon-name-part-type="genus" reg="Liogenys">L.</tp:taxon-name-part> <tp:taxon-name-part taxon-name-part-type="species" reg="spiniventris">spiniventris</tp:taxon-name-part></tp:taxon-name></italic> Moser <bold>14</bold> <italic><tp:taxon-name><tp:taxon-name-part taxon-name-part-type="genus" reg="Liogenys">L.</tp:taxon-name-part> <tp:taxon-name-part taxon-name-part-type="species" reg="quadridens">quadridens</tp:taxon-name-part></tp:taxon-name></italic> (Fabricius) <bold>15</bold> <italic><tp:taxon-name><tp:taxon-name-part taxon-name-part-type="genus" reg="Liogenys">L.</tp:taxon-name-part> <tp:taxon-name-part taxon-name-part-type="species" reg="cartwrighti">cartwrighti</tp:taxon-name-part></tp:taxon-name></italic> Frey <bold>16</bold> <italic><tp:taxon-name><tp:taxon-name-part taxon-name-part-type="genus" reg="Liogenys">L.</tp:taxon-name-part> <tp:taxon-name-part taxon-name-part-type="species" reg="densicollis">densicollis</tp:taxon-name-part></tp:taxon-name></italic> Moser.</p></caption><graphic xmlns:xlink="http://www.w3.org/1999/xlink" xlink:href="zookeys-699-001-g002.jpg" position="float" orientation="portrait" xlink:type="simple" id="oo_156338.jpg"/></fig><fig id="F3" position="float" orientation="portrait"><label>Figures 17–22.</label><caption><p>Clypeus. <bold>17</bold> <italic><tp:taxon-name><tp:taxon-name-part taxon-name-part-type="genus" reg="Liogenys">Liogenys</tp:taxon-name-part> <tp:taxon-name-part taxon-name-part-type="species" reg="acutidens">acutidens</tp:taxon-name-part></tp:taxon-name></italic> Moser <bold>18</bold> <italic><tp:taxon-name><tp:taxon-name-part taxon-name-part-type="genus" reg="Liogenys">L.</tp:taxon-name-part> <tp:taxon-name-part taxon-name-part-type="species" reg="fusca">fusca</tp:taxon-name-part></tp:taxon-name></italic> Blanchard <bold>19</bold> <italic><tp:taxon-name><tp:taxon-name-part taxon-name-part-type="genus" reg="Liogenys">L.</tp:taxon-name-part> <tp:taxon-name-part taxon-name-part-type="species" reg="santaecrucis">santaecrucis</tp:taxon-name-part></tp:taxon-name></italic> Blanchard <bold>20</bold> <italic><tp:taxon-name><tp:taxon-name-part taxon-name-part-type="genus" reg="Liogenys">L.</tp:taxon-name-part> <tp:taxon-name-part taxon-name-part-type="species" reg="bilobata">bilobata</tp:taxon-name-part></tp:taxon-name></italic> Frey <bold>21</bold> <italic><tp:taxon-name><tp:taxon-name-part taxon-name-part-type="genus" reg="Liogenys">L.</tp:taxon-name-part> <tp:taxon-name-part taxon-name-part-type="species" reg="corumbana">corumbana</tp:taxon-name-part></tp:taxon-name></italic> Moser <bold>22</bold> <italic><tp:taxon-name><tp:taxon-name-part taxon-name-part-type="genus" reg="Liogenys">L.</tp:taxon-name-part> <tp:taxon-name-part taxon-name-part-type="species" reg="rectangula">rectangula</tp:taxon-name-part></tp:taxon-name></italic> Frey.</p></caption><graphic xmlns:xlink="http://www.w3.org/1999/xlink" xlink:href="zookeys-699-001-g003.jpg" position="float" orientation="portrait" xlink:type="simple" id="oo_156339.jpg"/></fig></tp:treatment-sec><tp:treatment-sec sec-type="Dimorphism" id="SECID0EGSAI"><title>Dimorphism.</title><p>
              <bold><italic>Female</italic></bold>. Length: 6.7–16.3 mm; width: 3.7–8.3 mm. <italic>Size and body-shape</italic>: wider than males, mainly at the posterior third. <italic>Head</italic>: clypeus wider; distance between eyes slightly wider; punctures in head and pronotum with different distribution and deepness; lamellae equal to or shorter than flagellum. <italic>Legs</italic>: protibiae shorter and wider, teeth of outer margin wider; mesotibiae wider at the apex, mesotibial apical transverse carina at the postero-external surface commonly complete and prominent; <!--PageBreak-->metatibiae wider, mainly on the apex; not carinated on inner margin; tarsi cylindrical and equally wide in all legs. <italic>Abdomen</italic>: the pygidium may differ from the male in the shape and roundness, and this difference varies among the species. <bold><italic>Male</italic></bold>. Length: 6.5–14.7 mm; width: 3.5–7.2 mm. <italic>Head</italic>: Lamellae generally longer or equal to flagellum, in a few cases shorter; clypeal lateral projection, when present, may be more pronounced than in the female of certain species. <italic>Legs</italic>: protibiae with two or three teeth; posterior margin of metafemur generally straight but may be produced medially in some species (Fig. <xref ref-type="fig" rid="F2">10</xref>), metatibiae widened towards apex; carinated along the inner margin entirely or excepting the apex; the inner margin commonly straight towards apex, in some cases is produced abruptly from the sub-basal or medial portion (Fig. <xref ref-type="fig" rid="F2">10</xref>); metatibial inner margin not carinated in a few cases; apex setose throughout the inner surface but in a few cases glabrous; on posterior surface, one or two transverse carinae and discontinu<!--PageBreak-->ous longitudinal carina may be present or absent (Figs <xref ref-type="fig" rid="F2">11–12</xref>), pair of apical spurs equal to or different in size from each other, the shorter one may be fusiform or truncated (Figs <xref ref-type="fig" rid="F5">46–47</xref>); pro- and mesotarsi enlarged (in <italic><tp:taxon-name><tp:taxon-name-part taxon-name-part-type="genus" reg="Liogenys">L.</tp:taxon-name-part> <tp:taxon-name-part taxon-name-part-type="species" reg="tarsalis">tarsalis</tp:taxon-name-part></tp:taxon-name></italic> also the metatarsi), protarsi commonly wider than mesotarsi and two-fold wider than metatarsi (except for <italic><tp:taxon-name><tp:taxon-name-part taxon-name-part-type="genus" reg="Liogenys">L.</tp:taxon-name-part> <tp:taxon-name-part taxon-name-part-type="species" reg="unicolor">unicolor</tp:taxon-name-part></tp:taxon-name></italic> and <italic><tp:taxon-name><tp:taxon-name-part taxon-name-part-type="genus" reg="Liogenys">L.</tp:taxon-name-part> <tp:taxon-name-part taxon-name-part-type="species" reg="macropelma">macropelma</tp:taxon-name-part></tp:taxon-name></italic> Bates); tarsi shiny or opaque. <italic>Abdomen</italic>: ventrites III, IV and/or V ornate in some species, with different-sized protuberances or sulcated (as in <italic><tp:taxon-name><tp:taxon-name-part taxon-name-part-type="genus" reg="Liogenys">L.</tp:taxon-name-part> <tp:taxon-name-part taxon-name-part-type="species" reg="testaceipennis">testaceipennis</tp:taxon-name-part></tp:taxon-name></italic> Moser, <italic><tp:taxon-name><tp:taxon-name-part taxon-name-part-type="genus" reg="Liogenys">L.</tp:taxon-name-part> <tp:taxon-name-part taxon-name-part-type="species" reg="spiniventris">spiniventris</tp:taxon-name-part></tp:taxon-name></italic> Moser, <italic><tp:taxon-name><tp:taxon-name-part taxon-name-part-type="genus" reg="Liogenys">L.</tp:taxon-name-part> <tp:taxon-name-part taxon-name-part-type="species" reg="pseudospiniventris">pseudospiniventris</tp:taxon-name-part></tp:taxon-name></italic> Cherman, sp. n., <italic><tp:taxon-name><tp:taxon-name-part taxon-name-part-type="genus" reg="Liogenys">L.</tp:taxon-name-part> <tp:taxon-name-part taxon-name-part-type="species" reg="grossii">grossii</tp:taxon-name-part></tp:taxon-name></italic> Cherman, sp. n. and <italic><tp:taxon-name><tp:taxon-name-part taxon-name-part-type="genus" reg="Liogenys">L.</tp:taxon-name-part> <tp:taxon-name-part taxon-name-part-type="species" reg="sulcoventris">sulcoventris</tp:taxon-name-part></tp:taxon-name></italic> Cherman, sp. n.); pygidium more or less angled than that of the female. <italic>Parameres</italic>: basal region (BR) grooved at its longitudinal midline; the groove width varies depending on the species; parameral split at three different levels: apical third, medially (2/3) or basally (1/3) (Figs <xref ref-type="fig" rid="F6">48</xref>, <xref ref-type="fig" rid="F6">49</xref>, <xref ref-type="fig" rid="F6">50</xref>); outer margin of parameres sometimes furnished with medial (Fig. <xref ref-type="fig" rid="F6">49</xref>) and/or apical projections (Fig. <xref ref-type="fig" rid="F6">48</xref>); may be apically narrowed (Fig. <xref ref-type="fig" rid="F6">51</xref>) or not; inner margins of parameres straight, divergent, or convergent; apex of parameres indistinct or with several distinctive shapes: harpoon-like; spatula-like, fusiform, etc.; in harpoon-like parameres, apical length varies in relation to the total length of the parameres; in lateral view parameres convex, concave, or straight from the parameral split (Figs <xref ref-type="fig" rid="F7">52–55</xref>); when straight, the parameres and the basal region may be coplanar or not coplanar.</p><fig id="F4" position="float" orientation="portrait"><label>Figures 23–33.</label><caption><p>
                  <bold>23–24</bold> Labium <bold>23</bold> <italic><tp:taxon-name><tp:taxon-name-part taxon-name-part-type="genus" reg="Liogenys">Liogenys</tp:taxon-name-part> <tp:taxon-name-part taxon-name-part-type="species" reg="palpalis">palpalis</tp:taxon-name-part></tp:taxon-name></italic> (Eschscholtz) <bold>24</bold> <italic>L <tp:taxon-name><tp:taxon-name-part taxon-name-part-type="species" reg="sinuaticeps">sinuaticeps</tp:taxon-name-part></tp:taxon-name></italic> Moser <bold>25–28</bold> Maxilla teeth and distal palpomere <bold>25–26</bold> <italic><tp:taxon-name><tp:taxon-name-part taxon-name-part-type="genus" reg="Liogenys">L.</tp:taxon-name-part> <tp:taxon-name-part taxon-name-part-type="species" reg="bidenticeps">bidenticeps</tp:taxon-name-part></tp:taxon-name></italic> Moser <bold>27–28</bold> <italic><tp:taxon-name><tp:taxon-name-part taxon-name-part-type="genus" reg="Liogenys">L.</tp:taxon-name-part> <tp:taxon-name-part taxon-name-part-type="species" reg="sinuaticeps">sinuaticeps</tp:taxon-name-part></tp:taxon-name></italic> Moser <bold>29–30</bold> Pronotum basal margin, posterior view <bold>29</bold> <italic><tp:taxon-name><tp:taxon-name-part taxon-name-part-type="genus" reg="Liogenys">L.</tp:taxon-name-part> <tp:taxon-name-part taxon-name-part-type="species" reg="palpalis">palpalis</tp:taxon-name-part></tp:taxon-name></italic> <bold>30</bold> <italic><tp:taxon-name><tp:taxon-name-part taxon-name-part-type="genus" reg="Liogenys">L.</tp:taxon-name-part> <tp:taxon-name-part taxon-name-part-type="species" reg="bidenticeps">bidenticeps</tp:taxon-name-part></tp:taxon-name></italic> <bold>31</bold> <italic><tp:taxon-name><tp:taxon-name-part taxon-name-part-type="genus" reg="Liogenys">L.</tp:taxon-name-part> <tp:taxon-name-part taxon-name-part-type="species" reg="bidenticeps">bidenticeps</tp:taxon-name-part></tp:taxon-name></italic> pygidial punctures <bold>32–33</bold> basal lobe of metacoxae <bold>32</bold> <italic><tp:taxon-name><tp:taxon-name-part taxon-name-part-type="genus" reg="Liogenys">L.</tp:taxon-name-part> <tp:taxon-name-part taxon-name-part-type="species" reg="bidenticeps">bidenticeps</tp:taxon-name-part></tp:taxon-name></italic> <bold>33</bold> <italic><tp:taxon-name><tp:taxon-name-part taxon-name-part-type="genus" reg="Liogenys">L.</tp:taxon-name-part> <tp:taxon-name-part taxon-name-part-type="species" reg="sinuaticeps">sinuaticeps</tp:taxon-name-part></tp:taxon-name></italic>.</p></caption><graphic xmlns:xlink="http://www.w3.org/1999/xlink" xlink:href="zookeys-699-001-g004.jpg" position="float" orientation="portrait" xlink:type="simple" id="oo_156340.jpg"/></fig></tp:treatment-sec><tp:treatment-sec sec-type="etymology" id="SECID0EW2AI"><title>Etymology.</title><p>The name <italic><tp:taxon-name><tp:taxon-name-part taxon-name-part-type="genus" reg="Liogenys">Liogenys</tp:taxon-name-part></tp:taxon-name></italic> is composed of the Greek words λείος (<italic>leios</italic>: smooth) and γένυς (<italic>genys</italic>: mentum) referring to smooth or glabrous mentum (<xref ref-type="bibr" rid="B35">Guérin-Méneville 1838</xref>; <xref ref-type="bibr" rid="B38">Harold 1869a</xref>). The International Code of Zoological Nomenclature (<xref ref-type="bibr" rid="B40">ICZN 1999</xref>), Article 31.2, says that “A species-group name, if it is or ends in a Latin or Latinized adjective […], must agree in gender with the generic name with which it is at any time combined”. Also, Article 30.1.2 says that: “A genus-group name that is or ends in a Greek word transliterated into Latin without other changes takes the gender given for that word in standard Greek dictionaries”. <italic><tp:taxon-name><tp:taxon-name-part taxon-name-part-type="genus" reg="Liogenys">Liogenys</tp:taxon-name-part></tp:taxon-name></italic> is feminine based on the Greek “génys, géneion” (<xref ref-type="bibr" rid="B68">Smith and Ruiz-Manzanos 2010</xref>). Historically, <italic><tp:taxon-name><tp:taxon-name-part taxon-name-part-type="genus" reg="Liogenys">Liogenys</tp:taxon-name-part></tp:taxon-name></italic> was incorrectly treated as masculine by some authors (<xref ref-type="bibr" rid="B34">Guérin-Méneville 1831</xref>, <xref ref-type="bibr" rid="B7">Blanchard 1851</xref>, <xref ref-type="bibr" rid="B39">Harold 1869b</xref>, <xref ref-type="bibr" rid="B52">Moser 1918</xref>, <xref ref-type="bibr" rid="B53">Moser 1919</xref>, <xref ref-type="bibr" rid="B54">Moser 1921a</xref>, <xref ref-type="bibr" rid="B55">b</xref>, <xref ref-type="bibr" rid="B56">Moser 1924</xref>, <xref ref-type="bibr" rid="B36">Gutiérrez 1951</xref>, <xref ref-type="bibr" rid="B28">Frey 1965</xref>, <xref ref-type="bibr" rid="B29">Frey 1969</xref>, <xref ref-type="bibr" rid="B30">Frey 1970</xref>, <xref ref-type="bibr" rid="B31">Frey 1973</xref>). However, <xref ref-type="bibr" rid="B9">Burmeister (1855)</xref>, <xref ref-type="bibr" rid="B6">Blackwelder (1944)</xref>, <xref ref-type="bibr" rid="B21">Evans (2003)</xref> and <xref ref-type="bibr" rid="B41">Keith (2004)</xref> correctly considered the name to be feminine. According to this, all species names must be made feminine, and in this work we have changed them as required.</p></tp:treatment-sec><tp:treatment-sec sec-type="distribution" id="SECID0EJ6AI"><title>Distribution and habitats.</title><p>
              <italic><tp:taxon-name><tp:taxon-name-part taxon-name-part-type="genus" reg="Liogenys">Liogenys</tp:taxon-name-part></tp:taxon-name></italic> is a South American genus with 69 species. Only one species has been collected in Sicily: <italic><tp:taxon-name><tp:taxon-name-part taxon-name-part-type="genus" reg="Liogenys">Liogenys</tp:taxon-name-part> <tp:taxon-name-part taxon-name-part-type="species" reg="excisa">excisa</tp:taxon-name-part></tp:taxon-name></italic> (Reitter, 1918). However, according to <xref ref-type="bibr" rid="B2">Baraud (1977</xref>, <xref ref-type="bibr" rid="B3">1992</xref>) this species must have been occasionally introduced from South America, as it has never been seen after that. <xref ref-type="bibr" rid="B42">Keith and Lacroix (2003)</xref> compared <italic><tp:taxon-name><tp:taxon-name-part taxon-name-part-type="genus" reg="Peritryssus">Peritryssus</tp:taxon-name-part> <tp:taxon-name-part taxon-name-part-type="species" reg="excisus">excisus</tp:taxon-name-part></tp:taxon-name></italic> Reitter with <italic><tp:taxon-name><tp:taxon-name-part taxon-name-part-type="genus" reg="Liogenys">L.</tp:taxon-name-part> <tp:taxon-name-part taxon-name-part-type="species" reg="palpalis">palpalis</tp:taxon-name-part></tp:taxon-name></italic> (Eschscholtz, 1822) and synonymized these genera. They mentioned that the description of <italic><tp:taxon-name><tp:taxon-name-part taxon-name-part-type="genus" reg="Liogenys">L.</tp:taxon-name-part> <tp:taxon-name-part taxon-name-part-type="species" reg="obesula">obesula</tp:taxon-name-part></tp:taxon-name></italic> Gutiérrez matches that of <italic><tp:taxon-name><tp:taxon-name-part taxon-name-part-type="genus" reg="Liogenys">L.</tp:taxon-name-part> <tp:taxon-name-part taxon-name-part-type="species" reg="excisa">excisa</tp:taxon-name-part></tp:taxon-name></italic>, but they did not synonymize these species as they had not examined the type of <italic><tp:taxon-name><tp:taxon-name-part taxon-name-part-type="genus" reg="Liogenys">L.</tp:taxon-name-part> <tp:taxon-name-part taxon-name-part-type="species" reg="obesula">obesula</tp:taxon-name-part></tp:taxon-name></italic>.</p><p>
              <italic><tp:taxon-name><tp:taxon-name-part taxon-name-part-type="genus" reg="Liogenys">Liogenys</tp:taxon-name-part></tp:taxon-name></italic> occurs from Panama, northern Colombia and northwestern Venezuela (10°N) through southern South America, including Chile (39°S) and Argentina <!--PageBreak-->(46°S). The species occur in almost all biogeographical environments and at altitudes up to 4,100 m in Bolivia (16°S) and 4,000 m in Chiriqui, Panama (9°N). The species richness is concentrated mainly in Brazil, with 34 species already recorded plus 13 for which descriptions are being prepared, and in Argentina, with 33 species in addition to 23 awaiting description. Bolivia holds ten species (plus three still undescribed); Para<!--PageBreak-->guay, eleven species; Chile, seven species (plus one undescribed); Colombia, Panama and Venezuela, three species: <italic><tp:taxon-name><tp:taxon-name-part taxon-name-part-type="genus" reg="Liogenys">L.</tp:taxon-name-part> <tp:taxon-name-part taxon-name-part-type="species" reg="gebieni">gebieni</tp:taxon-name-part></tp:taxon-name></italic> Moser; <italic><tp:taxon-name><tp:taxon-name-part taxon-name-part-type="genus" reg="Liogenys">L.</tp:taxon-name-part> <tp:taxon-name-part taxon-name-part-type="species" reg="quadridens">quadridens</tp:taxon-name-part></tp:taxon-name></italic> Fabricius and <italic><tp:taxon-name><tp:taxon-name-part taxon-name-part-type="genus" reg="Liogenys">L.</tp:taxon-name-part> <tp:taxon-name-part taxon-name-part-type="species" reg="macropelma">macropelma</tp:taxon-name-part></tp:taxon-name></italic>) (plus three new species for which descriptions are being prepared); Peru, <italic><tp:taxon-name><tp:taxon-name-part taxon-name-part-type="genus" reg="Liogenys">L.</tp:taxon-name-part> <tp:taxon-name-part taxon-name-part-type="species" reg="leechi">leechi</tp:taxon-name-part></tp:taxon-name></italic> Frey; and Uruguay <italic><tp:taxon-name><tp:taxon-name-part taxon-name-part-type="genus" reg="Liogenys">L.</tp:taxon-name-part> <tp:taxon-name-part taxon-name-part-type="species" reg="pallens">pallens</tp:taxon-name-part></tp:taxon-name></italic> Blanchard. There are no records of <italic><tp:taxon-name><tp:taxon-name-part taxon-name-part-type="genus" reg="Liogenys">Liogenys</tp:taxon-name-part></tp:taxon-name></italic> from Ecuador (Fig. <xref ref-type="fig" rid="F40">88</xref>).</p></tp:treatment-sec><tp:treatment-sec sec-type="discussion" id="SECID0ETEBI"><title>Discussion.</title><p>The Neotropical <tp:taxon-name><tp:taxon-name-part taxon-name-part-type="tribe">Diplotaxini</tp:taxon-name-part></tp:taxon-name> included in the interactive key form a well-established clade and the features shared among them are discussed in <xref ref-type="bibr" rid="B14">Cherman et al. (2016)</xref>. Some of those features have exceptions, as follows: elytral suture generally narrowed at post-scutellar level (except in <italic><tp:taxon-name><tp:taxon-name-part taxon-name-part-type="genus" reg="Homalochilus">Homalochilus</tp:taxon-name-part> <tp:taxon-name-part taxon-name-part-type="species" reg="punctatostriatus">punctatostriatus</tp:taxon-name-part></tp:taxon-name></italic> Blanchard) and protibiae with an apical spur (except in <italic><tp:taxon-name><tp:taxon-name-part taxon-name-part-type="genus" reg="Liogenys">Liogenys</tp:taxon-name-part> <tp:taxon-name-part taxon-name-part-type="species" reg="tarsalis">tarsalis</tp:taxon-name-part></tp:taxon-name></italic>). Furthermore, a common feature in Neotropical <tp:taxon-name><tp:taxon-name-part taxon-name-part-type="tribe">Diplotaxini</tp:taxon-name-part></tp:taxon-name>, the enlarged tarsi in males, covered ventrally by pads of abundant bristles, is also seen in non Neotropical <tp:taxon-name><tp:taxon-name-part taxon-name-part-type="tribe">Diplotaxini</tp:taxon-name-part></tp:taxon-name> as in <italic><tp:taxon-name><tp:taxon-name-part taxon-name-part-type="genus" reg="Apogonia">Apogonia</tp:taxon-name-part></tp:taxon-name></italic> Kirby, <italic><tp:taxon-name><tp:taxon-name-part taxon-name-part-type="genus" reg="Ceratogonia">Ceratogonia</tp:taxon-name-part></tp:taxon-name></italic> Kolbe, <italic><tp:taxon-name><tp:taxon-name-part taxon-name-part-type="genus" reg="Dichecephala">Dichecephala</tp:taxon-name-part></tp:taxon-name></italic> Brenske and in a few <italic><tp:taxon-name><tp:taxon-name-part taxon-name-part-type="genus" reg="Diplotaxis">Diplotaxis</tp:taxon-name-part></tp:taxon-name></italic>.</p><fig id="F5" position="float" orientation="portrait"><label>Figures 34–47.</label><caption><p>
                  <bold>34–36</bold> Scutellum <bold>37–38</bold> Pygidium; lateral view <bold>39–41</bold> Claws <bold>42–45</bold> Meso-and metatibia: <bold>42–43</bold> Cylindrical <bold>44–45</bold> Quadrate in cross section <bold>46–47</bold> Metatibial spurs.</p></caption><graphic xmlns:xlink="http://www.w3.org/1999/xlink" xlink:href="zookeys-699-001-g005.jpg" position="float" orientation="portrait" xlink:type="simple" id="oo_156341.jpg"/></fig></tp:treatment-sec><tp:treatment-sec sec-type="Liogenys and related genera" id="SECID0EZHBI"><title>
              <italic><tp:taxon-name><tp:taxon-name-part taxon-name-part-type="genus" reg="Liogenys">Liogenys</tp:taxon-name-part></tp:taxon-name></italic> and related genera.</title><p>The genera most closely related to <italic><tp:taxon-name><tp:taxon-name-part taxon-name-part-type="genus" reg="Liogenys">Liogenys</tp:taxon-name-part></tp:taxon-name></italic> are <italic><tp:taxon-name><tp:taxon-name-part taxon-name-part-type="genus" reg="Pacuvia">Pacuvia</tp:taxon-name-part></tp:taxon-name></italic>, <italic><tp:taxon-name><tp:taxon-name-part taxon-name-part-type="genus" reg="Pachrodema">Pachrodema</tp:taxon-name-part></tp:taxon-name></italic>, and <italic><tp:taxon-name><tp:taxon-name-part taxon-name-part-type="genus" reg="Homalochilus">Homalochilus</tp:taxon-name-part></tp:taxon-name></italic> (<xref ref-type="bibr" rid="B14">Cherman et al. 2016</xref>). Like species of <italic><tp:taxon-name><tp:taxon-name-part taxon-name-part-type="genus" reg="Pacuvia">Pacuvia</tp:taxon-name-part></tp:taxon-name></italic>, <italic><tp:taxon-name><tp:taxon-name-part taxon-name-part-type="genus" reg="Liogenys">Liogenys</tp:taxon-name-part></tp:taxon-name></italic> has the anterior margin of the clypeus emarginate; metasternum with sparse scales laterally (as in <italic><tp:taxon-name><tp:taxon-name-part taxon-name-part-type="genus" reg="Liogenys">L.</tp:taxon-name-part> <tp:taxon-name-part taxon-name-part-type="species" reg="obscura">obscura</tp:taxon-name-part></tp:taxon-name></italic> Blanchard, <italic><tp:taxon-name><tp:taxon-name-part taxon-name-part-type="genus" reg="Liogenys">L.</tp:taxon-name-part> <tp:taxon-name-part taxon-name-part-type="species" reg="densicollis">densicollis</tp:taxon-name-part></tp:taxon-name></italic> Moser; <italic><tp:taxon-name><tp:taxon-name-part taxon-name-part-type="genus" reg="Liogenys">L.</tp:taxon-name-part> <tp:taxon-name-part taxon-name-part-type="species" reg="pallens">pallens</tp:taxon-name-part></tp:taxon-name></italic> and <italic><tp:taxon-name><tp:taxon-name-part taxon-name-part-type="genus" reg="Liogenys">L.</tp:taxon-name-part> <tp:taxon-name-part taxon-name-part-type="species" reg="forcipata">forcipata</tp:taxon-name-part></tp:taxon-name></italic>) and the outer margin of metacoxae parallel to the elytral margin. <italic><tp:taxon-name><tp:taxon-name-part taxon-name-part-type="genus" reg="Liogenys">Liogenys</tp:taxon-name-part></tp:taxon-name></italic> is distinguished from <italic><tp:taxon-name><tp:taxon-name-part taxon-name-part-type="genus" reg="Pacuvia">Pacuvia</tp:taxon-name-part></tp:taxon-name></italic> in that the latter shows a coplanar shape of the frons and clypeus in dorsal view; the maxillae with less than four teeth (except in <italic><tp:taxon-name><tp:taxon-name-part taxon-name-part-type="genus" reg="Pacuvia">P.</tp:taxon-name-part> <tp:taxon-name-part taxon-name-part-type="species" reg="philippiana">philippiana</tp:taxon-name-part></tp:taxon-name></italic> Gutiérrez); the labium longer than wide (in common with <italic><tp:taxon-name><tp:taxon-name-part taxon-name-part-type="genus" reg="Liogenys">L.</tp:taxon-name-part> <tp:taxon-name-part taxon-name-part-type="species" reg="sinuaticeps">sinuaticeps</tp:taxon-name-part></tp:taxon-name></italic>), distal labial palpomere more globose than the preceding, the ligula straight anteriorly, surface of mentum smooth (without any excavation); pronotal length equal to the length of tarsomeres I, II and III together (in common with <italic><tp:taxon-name><tp:taxon-name-part taxon-name-part-type="genus" reg="Liogenys">L.</tp:taxon-name-part> <tp:taxon-name-part taxon-name-part-type="species" reg="unicolor">unicolor</tp:taxon-name-part></tp:taxon-name></italic> and <italic><tp:taxon-name><tp:taxon-name-part taxon-name-part-type="genus" reg="Liogenys">L.</tp:taxon-name-part> <tp:taxon-name-part taxon-name-part-type="species" reg="macropelma">macropelma</tp:taxon-name-part></tp:taxon-name></italic>); pronotum narrower than the base of elytra; prothorax bristled and/or scaly abundantly posteriorly; innermost gap between elytral ridges wider than the adjacent; distance between meso- and metacoxae more than two-fold the metacoxa length (in common with <italic><tp:taxon-name><tp:taxon-name-part taxon-name-part-type="genus" reg="Liogenys">L.</tp:taxon-name-part> <tp:taxon-name-part taxon-name-part-type="species" reg="kuntzeni">kuntzeni</tp:taxon-name-part></tp:taxon-name></italic> Moser); protibial apical tooth parallel to longitudinal axis while basal and/or medial tooth oblique to longitudinal axis, only one longitudinal carina on protibia; basal apophysis of metacoxae not produced posteriorly (beyond the margin of trochanter); basal metatarsomere less than one-half the size of tarsomere II; propygidium completely hidden by the elytra; pygidium twice as wider as it is long. In males, metatibiae narrowed subapically and inner margin not produced (in common with <italic><tp:taxon-name><tp:taxon-name-part taxon-name-part-type="genus" reg="Liogenys">L.</tp:taxon-name-part> <tp:taxon-name-part taxon-name-part-type="species" reg="sinuaticeps">sinuaticeps</tp:taxon-name-part></tp:taxon-name></italic>, <italic><tp:taxon-name><tp:taxon-name-part taxon-name-part-type="genus" reg="Liogenys">L.</tp:taxon-name-part> <tp:taxon-name-part taxon-name-part-type="species" reg="tarsalis">tarsalis</tp:taxon-name-part></tp:taxon-name></italic> and <italic><tp:taxon-name><tp:taxon-name-part taxon-name-part-type="genus" reg="Liogenys">L.</tp:taxon-name-part> <tp:taxon-name-part taxon-name-part-type="species" reg="forcipata">forcipata</tp:taxon-name-part></tp:taxon-name></italic>). With <italic><tp:taxon-name><tp:taxon-name-part taxon-name-part-type="genus" reg="Pachrodema">Pachrodema</tp:taxon-name-part></tp:taxon-name></italic>, <italic><tp:taxon-name><tp:taxon-name-part taxon-name-part-type="genus" reg="Liogenys">Liogenys</tp:taxon-name-part></tp:taxon-name></italic> shares the trapezoidal shape of the labium and its distal palpomere not globose; ligula emarginate anteriorly, mentum surface excavated, ligula shorter than the mentum excavation; pronotum longer than the length of tarsomeres I, II and III together; pronotum anteriorly slightly narrowed forming a depressed ring (in common with <italic><tp:taxon-name><tp:taxon-name-part taxon-name-part-type="genus" reg="Liogenys">L.</tp:taxon-name-part> <tp:taxon-name-part taxon-name-part-type="species" reg="kuntzeni">kuntzeni</tp:taxon-name-part></tp:taxon-name></italic>, <italic><tp:taxon-name><tp:taxon-name-part taxon-name-part-type="genus" reg="Liogenys">L.</tp:taxon-name-part> <tp:taxon-name-part taxon-name-part-type="species" reg="flavida">flavida</tp:taxon-name-part></tp:taxon-name></italic> Moser, <italic><tp:taxon-name><tp:taxon-name-part taxon-name-part-type="genus" reg="Liogenys">L.</tp:taxon-name-part> <tp:taxon-name-part taxon-name-part-type="species" reg="calcarata">calcarata</tp:taxon-name-part></tp:taxon-name></italic> Frey, <italic><tp:taxon-name><tp:taxon-name-part taxon-name-part-type="genus" reg="Liogenys">L.</tp:taxon-name-part> <tp:taxon-name-part taxon-name-part-type="species" reg="kadleci">kadleci</tp:taxon-name-part></tp:taxon-name></italic> Frey; <italic><tp:taxon-name><tp:taxon-name-part taxon-name-part-type="genus" reg="Liogenys">L.</tp:taxon-name-part> <tp:taxon-name-part taxon-name-part-type="species" reg="palpalis">palpalis</tp:taxon-name-part></tp:taxon-name></italic>, <italic><tp:taxon-name><tp:taxon-name-part taxon-name-part-type="genus" reg="Liogenys">L.</tp:taxon-name-part> <tp:taxon-name-part taxon-name-part-type="species" reg="hirta">hirta</tp:taxon-name-part></tp:taxon-name></italic> Gutiérrez and <italic><tp:taxon-name><tp:taxon-name-part taxon-name-part-type="genus" reg="Liogenys">L.</tp:taxon-name-part> <tp:taxon-name-part taxon-name-part-type="species" reg="wagenknechti">wagenknechti</tp:taxon-name-part></tp:taxon-name></italic> Gutiérrez); the inner gap between elytral ridges narrower or equal in width as the adjacent; inner margin of protibiae concave, protibial basal and middle teeth perpendicular to the longitudinal axis, two longitudinal carinae. <italic><tp:taxon-name><tp:taxon-name-part taxon-name-part-type="genus" reg="Liogenys">Liogenys</tp:taxon-name-part></tp:taxon-name></italic> is distinguished from <italic><tp:taxon-name><tp:taxon-name-part taxon-name-part-type="genus" reg="Pachrodema">Pachrodema</tp:taxon-name-part></tp:taxon-name></italic> in that the latter shows clypeus rounded or sub-emarginate, never forming anterior tooth-like projections; sensorial area of the maxillary distal palpomere grooved and in a dorso-lateral position (except <italic><tp:taxon-name><tp:taxon-name-part taxon-name-part-type="genus" reg="Pachrodema">P.</tp:taxon-name-part> <tp:taxon-name-part taxon-name-part-type="species" reg="lucida">lucida</tp:taxon-name-part></tp:taxon-name></italic> Blanchard); constriction between pro- and pterothorax prominent; distance between meso- and metacoxae equal to metacoxae length (in common with <italic><tp:taxon-name><tp:taxon-name-part taxon-name-part-type="genus" reg="Liogenys">L.</tp:taxon-name-part> <tp:taxon-name-part taxon-name-part-type="species" reg="concolor">concolor</tp:taxon-name-part></tp:taxon-name></italic> (Blanchard)); apical tooth of protibiae oblique to the longitudinal axis; inner margin of mesotibiae concave; lateral margin of metacoxae oblique towards pygidium; metatibial inner margin bent and produced apically; apex surface convex at the insertion point of the tarsomere, gap between apical spurs wider than the base of a single spur. <italic><tp:taxon-name><tp:taxon-name-part taxon-name-part-type="genus" reg="Homalochilus">Homalochilus</tp:taxon-name-part></tp:taxon-name></italic> shares the same features with <italic><tp:taxon-name><tp:taxon-name-part taxon-name-part-type="genus" reg="Liogenys">Liogenys</tp:taxon-name-part></tp:taxon-name></italic> as well as <italic><tp:taxon-name><tp:taxon-name-part taxon-name-part-type="genus" reg="Pachrodema">Pachrodema</tp:taxon-name-part></tp:taxon-name></italic>. Additionally, the lateral margin of metacoxae is parallel to the elytral margin. Males of <italic><tp:taxon-name><tp:taxon-name-part taxon-name-part-type="genus" reg="Homalochilus">H.</tp:taxon-name-part> <tp:taxon-name-part taxon-name-part-type="species" reg="niger">niger</tp:taxon-name-part></tp:taxon-name></italic> Blanchard show metatibiae straight and produced apically. <italic><tp:taxon-name><tp:taxon-name-part taxon-name-part-type="genus" reg="Liogenys">Liogenys</tp:taxon-name-part></tp:taxon-name></italic> is distinguished from <italic><tp:taxon-name><tp:taxon-name-part taxon-name-part-type="genus" reg="Homalochilus">Homalochilus</tp:taxon-name-part></tp:taxon-name></italic> in that the latter shows a shorter body, up to three times longer than the pronotum (in common with <italic><tp:taxon-name><tp:taxon-name-part taxon-name-part-type="genus" reg="Liogenys">L.</tp:taxon-name-part> <tp:taxon-name-part taxon-name-part-type="species" reg="concolor">concolor</tp:taxon-name-part></tp:taxon-name></italic>); labrum longer than ventral face of clypeus; pronotum forming a visibly depressed ring anteriorly, pronotal anterior angles slightly (<italic><tp:taxon-name><tp:taxon-name-part taxon-name-part-type="genus" reg="Homalochilus">H.</tp:taxon-name-part> <tp:taxon-name-part taxon-name-part-type="species" reg="niger">niger</tp:taxon-name-part></tp:taxon-name></italic>) or noticeably (<italic><tp:taxon-name><tp:taxon-name-part taxon-name-part-type="genus" reg="Homalochilus">H.</tp:taxon-name-part> <tp:taxon-name-part taxon-name-part-type="species" reg="punctatostriatus">punctatostriatus</tp:taxon-name-part></tp:taxon-name></italic>) produced; punctures of pronotum not umbilicate, pronotum wider than the base of elytra; distance between meso- and metacoxae equal to metacoxal length (in common with <italic><tp:taxon-name><tp:taxon-name-part taxon-name-part-type="genus" reg="Liogenys">L.</tp:taxon-name-part> <tp:taxon-name-part taxon-name-part-type="species" reg="concolor">concolor</tp:taxon-name-part></tp:taxon-name></italic>); pygidium glabrous (in common with <italic><tp:taxon-name><tp:taxon-name-part taxon-name-part-type="genus" reg="Liogenys">L.</tp:taxon-name-part> <tp:taxon-name-part taxon-name-part-type="species" reg="sinuaticeps">sinuaticeps</tp:taxon-name-part></tp:taxon-name></italic> and <italic><tp:taxon-name><tp:taxon-name-part taxon-name-part-type="genus" reg="Liogenys">L.</tp:taxon-name-part> <tp:taxon-name-part taxon-name-part-type="species" reg="unicolor">unicolor</tp:taxon-name-part></tp:taxon-name></italic>), but punctures not umbilicate. In males, basal region of parameres longer than the parameres length beyond the split point. The frons of <italic><tp:taxon-name><tp:taxon-name-part taxon-name-part-type="genus" reg="Homalochilus">H.</tp:taxon-name-part> <tp:taxon-name-part taxon-name-part-type="species" reg="punctatostriatus">punctatostriatus</tp:taxon-name-part></tp:taxon-name></italic> is longer than the clypeus, clypeus sublobed anteriorly (not emarginate) and ventrite V is longer than ventrite IV (an exception among the <tp:taxon-name><tp:taxon-name-part taxon-name-part-type="tribe">Diplotaxini</tp:taxon-name-part></tp:taxon-name>, with all ventrites equally long).</p><fig id="F6" position="float" orientation="portrait"><label>Figures 48–51.</label><caption><p>Parameres, dorsal view. <bold>48</bold> <italic><tp:taxon-name><tp:taxon-name-part taxon-name-part-type="genus" reg="Liogenys">Liogenys</tp:taxon-name-part> <tp:taxon-name-part taxon-name-part-type="species" reg="pallens">pallens</tp:taxon-name-part></tp:taxon-name></italic> Blanchard <bold>49</bold> <italic><tp:taxon-name><tp:taxon-name-part taxon-name-part-type="genus" reg="Liogenys">L.</tp:taxon-name-part> <tp:taxon-name-part taxon-name-part-type="species" reg="acutidens">acutidens</tp:taxon-name-part></tp:taxon-name></italic> Moser <bold>50</bold> <italic><tp:taxon-name><tp:taxon-name-part taxon-name-part-type="genus" reg="Liogenys">L.</tp:taxon-name-part> <tp:taxon-name-part taxon-name-part-type="species" reg="freyi">freyi</tp:taxon-name-part></tp:taxon-name></italic> Cherman, sp. n. <bold>51</bold> <italic><tp:taxon-name><tp:taxon-name-part taxon-name-part-type="genus" reg="Liogenys">L.</tp:taxon-name-part> <tp:taxon-name-part taxon-name-part-type="species" reg="forcipata">forcipata</tp:taxon-name-part></tp:taxon-name></italic> Frey.</p></caption><graphic xmlns:xlink="http://www.w3.org/1999/xlink" xlink:href="zookeys-699-001-g006.jpg" position="float" orientation="portrait" xlink:type="simple" id="oo_156342.jpg"/></fig></tp:treatment-sec><tp:treatment-sec sec-type="notes" id="SECID0ELYBI"><title>Biological notes.</title><p>
              <italic><tp:taxon-name><tp:taxon-name-part taxon-name-part-type="genus" reg="Liogenys">Liogenys</tp:taxon-name-part></tp:taxon-name></italic> species, as well as most of the <tp:taxon-name><tp:taxon-name-part taxon-name-part-type="subfamily">Melolonthinae</tp:taxon-name-part></tp:taxon-name>, are root-feeding as larvae, while adults feed on leaves and exhibit nocturnal activity (<xref ref-type="bibr" rid="B36">Gutiérrez 1951</xref>, <xref ref-type="bibr" rid="B8">Britton 1957</xref>, <xref ref-type="bibr" rid="B50">Morón et al. 1997</xref>, <xref ref-type="bibr" rid="B20">Evans 2002</xref>, <xref ref-type="bibr" rid="B49">Morón 2004</xref>). <xref ref-type="bibr" rid="B5">Biezanko et al. (1949)</xref> mentioned adults of <italic><tp:taxon-name><tp:taxon-name-part taxon-name-part-type="genus" reg="Liogenys">L.</tp:taxon-name-part> <tp:taxon-name-part taxon-name-part-type="species" reg="densicollis">densicollis</tp:taxon-name-part></tp:taxon-name></italic> damaging corn in Rio Grande do Sul (Brazil). <!--PageBreak-->However, we suggest that this record should be considered doubtful because among the huge number of <italic><tp:taxon-name><tp:taxon-name-part taxon-name-part-type="genus" reg="Liogenys">L.</tp:taxon-name-part> <tp:taxon-name-part taxon-name-part-type="species" reg="densicollis">densicollis</tp:taxon-name-part></tp:taxon-name></italic> specimens studied (60 specimens from 10 museums: <named-content xmlns:xlink="http://www.w3.org/1999/xlink" content-type="dwc:institutional_code" xlink:type="simple">AMNH</named-content>, <named-content xmlns:xlink="http://www.w3.org/1999/xlink" content-type="dwc:institutional_code" xlink:type="simple">CEMT</named-content>, <named-content xmlns:xlink="http://www.w3.org/1999/xlink" content-type="dwc:institutional_code" xlink:type="simple">CMNC</named-content>, <abbrev xmlns:xlink="http://www.w3.org/1999/xlink" content-type="institution" xlink:title="Instituto Argentino de Investigaciones de Zonas Áridas, Mendoza" id="ABBRID0E31BI" xlink:type="simple">IADIZA</abbrev>, <named-content xmlns:xlink="http://www.w3.org/1999/xlink" content-type="dwc:institutional_code" xlink:type="simple">MLPA</named-content>, <named-content xmlns:xlink="http://www.w3.org/1999/xlink" content-type="dwc:institutional_code" xlink:type="simple">MZSP</named-content>, <named-content xmlns:xlink="http://www.w3.org/1999/xlink" content-type="dwc:institutional_code" xlink:type="simple">NHMB</named-content>, <named-content xmlns:xlink="http://www.w3.org/1999/xlink" content-type="dwc:institutional_code" xlink:type="simple">SDEI</named-content>, VMDZ and <named-content xmlns:xlink="http://www.w3.org/1999/xlink" content-type="dwc:institutional_code" xlink:type="simple">ZMHB</named-content>), the geographical records found were only from Argentina and Bolivia. <xref ref-type="bibr" rid="B67">Silva et al. (1968)</xref> mentioned <italic><tp:taxon-name><tp:taxon-name-part taxon-name-part-type="genus" reg="Liogenys">L.</tp:taxon-name-part> <tp:taxon-name-part taxon-name-part-type="species" reg="tibialis">tibialis</tp:taxon-name-part></tp:taxon-name></italic> in Rio Grande do Sul feeding on leaves of peach-tree. Chilean <italic><tp:taxon-name><tp:taxon-name-part taxon-name-part-type="genus" reg="Liogenys">Liogenys</tp:taxon-name-part></tp:taxon-name></italic> were recorded together with <italic><tp:taxon-name><tp:taxon-name-part taxon-name-part-type="genus" reg="Pacuvia">Pacuvia</tp:taxon-name-part></tp:taxon-name></italic> species feeding on the following shrubs: Peumo, <italic><tp:taxon-name><tp:taxon-name-part taxon-name-part-type="genus" reg="Cryptocarya">Cryptocarya</tp:taxon-name-part> <tp:taxon-name-part taxon-name-part-type="species" reg="alba">alba</tp:taxon-name-part></tp:taxon-name></italic> (Molina) Looser (<tp:taxon-name><tp:taxon-name-part taxon-name-part-type="family">Lauraceae</tp:taxon-name-part></tp:taxon-name>), Litre, <italic><tp:taxon-name><tp:taxon-name-part taxon-name-part-type="genus" reg="Lithraea">Lithraea</tp:taxon-name-part> <tp:taxon-name-part taxon-name-part-type="species" reg="caustica">caustica</tp:taxon-name-part></tp:taxon-name></italic> (Molina) Hook. et Arn. (<tp:taxon-name><tp:taxon-name-part taxon-name-part-type="family">Anacardiaceae</tp:taxon-name-part></tp:taxon-name>) and Quillay, <italic><tp:taxon-name><tp:taxon-name-part taxon-name-part-type="genus" reg="Quillaja">Quillaja</tp:taxon-name-part> <tp:taxon-name-part taxon-name-part-type="species" reg="saponaria">saponaria</tp:taxon-name-part></tp:taxon-name></italic> Molina (<tp:taxon-name><tp:taxon-name-part taxon-name-part-type="family">Rosaceae</tp:taxon-name-part></tp:taxon-name>) (<xref ref-type="bibr" rid="B36">Gutiérrez 1951</xref>).</p><p>Of the 34 species of <italic><tp:taxon-name><tp:taxon-name-part taxon-name-part-type="genus" reg="Liogenys">Liogenys</tp:taxon-name-part></tp:taxon-name></italic> now known in Brazil, only five are associated with crops. In Rio Grande do Sul, <xref ref-type="bibr" rid="B11">Cherman et al. (2011)</xref> recorded four species: <italic><tp:taxon-name><tp:taxon-name-part taxon-name-part-type="genus" reg="Liogenys">Liogenys</tp:taxon-name-part> <tp:taxon-name-part taxon-name-part-type="species" reg="concolor">concolor</tp:taxon-name-part></tp:taxon-name></italic> Blanchard (= <italic><tp:taxon-name><tp:taxon-name-part taxon-name-part-type="genus" reg="Liogenys">L.</tp:taxon-name-part> <tp:taxon-name-part taxon-name-part-type="species" reg="obesa">obesa</tp:taxon-name-part></tp:taxon-name></italic> Burmeister, <abbrev xmlns:xlink="http://www.w3.org/1999/xlink" xlink:title="synonymy" id="ABBRID0EO6BI" xlink:type="simple">syn</abbrev>. n.) and <italic><tp:taxon-name><tp:taxon-name-part taxon-name-part-type="genus" reg="Liogenys">L.</tp:taxon-name-part> <tp:taxon-name-part taxon-name-part-type="species" reg="fusca">fusca</tp:taxon-name-part></tp:taxon-name></italic> Blanchard in oat crops; <italic><tp:taxon-name><tp:taxon-name-part taxon-name-part-type="genus" reg="Liogenys">L.</tp:taxon-name-part> <tp:taxon-name-part taxon-name-part-type="species" reg="bidenticeps">bidenticeps</tp:taxon-name-part></tp:taxon-name></italic> Moser and <italic><tp:taxon-name><tp:taxon-name-part taxon-name-part-type="genus" reg="Liogenys">L.</tp:taxon-name-part> <tp:taxon-name-part taxon-name-part-type="species" reg="sinuaticeps">sinuaticeps</tp:taxon-name-part></tp:taxon-name></italic> in ryegrass crops. According to <xref ref-type="bibr" rid="B13">Cherman et al. (2014)</xref>, the abundance of <italic><tp:taxon-name><tp:taxon-name-part taxon-name-part-type="genus" reg="Liogenys">L.</tp:taxon-name-part> <tp:taxon-name-part taxon-name-part-type="species" reg="sinuaticeps">sinuaticeps</tp:taxon-name-part></tp:taxon-name></italic> is higher in non-cultivated than in cultivated fields, unlike <italic><tp:taxon-name><tp:taxon-name-part taxon-name-part-type="genus" reg="Liogenys">L.</tp:taxon-name-part> <tp:taxon-name-part taxon-name-part-type="species" reg="bidenticeps">bidenticeps</tp:taxon-name-part></tp:taxon-name></italic> and <italic><tp:taxon-name><tp:taxon-name-part taxon-name-part-type="genus" reg="Liogenys">L.</tp:taxon-name-part> <tp:taxon-name-part taxon-name-part-type="species" reg="concolor">concolor</tp:taxon-name-part></tp:taxon-name></italic>. In Mato Grosso do Sul state, adults of <italic><tp:taxon-name><tp:taxon-name-part taxon-name-part-type="genus" reg="Liogenys">L.</tp:taxon-name-part> <tp:taxon-name-part taxon-name-part-type="species" reg="bidenticeps">bidenticeps</tp:taxon-name-part></tp:taxon-name></italic> have been collected in light traps localized between cultivated and non-cultivated fields (<xref ref-type="bibr" rid="B63">Rodrigues et al. 2014</xref>), while larvae are associated with corn and soybean <!--PageBreak-->crops (<xref ref-type="bibr" rid="B62">Rodrigues et al. 2011</xref>). Only <italic><tp:taxon-name><tp:taxon-name-part taxon-name-part-type="genus" reg="Liogenys">L.</tp:taxon-name-part> <tp:taxon-name-part taxon-name-part-type="species" reg="fusca">fusca</tp:taxon-name-part></tp:taxon-name></italic> and <italic><tp:taxon-name><tp:taxon-name-part taxon-name-part-type="genus" reg="Liogenys">L.</tp:taxon-name-part> <tp:taxon-name-part taxon-name-part-type="species" reg="suturalis">suturalis</tp:taxon-name-part></tp:taxon-name></italic> (Blanchard) have been recorded as agricultural pests, mainly in the “Cerrado”, a Brazilian savannah biome. <italic><tp:taxon-name><tp:taxon-name-part taxon-name-part-type="genus" reg="Liogenys">Liogenys</tp:taxon-name-part> <tp:taxon-name-part taxon-name-part-type="species" reg="fusca">fusca</tp:taxon-name-part></tp:taxon-name></italic> was found damaging corn and soybean in Mato Grosso do Sul, Mato Grosso, and Goiás States (<xref ref-type="bibr" rid="B61">Rodrigues et al. 2008</xref>, <xref ref-type="bibr" rid="B66">Santos et al. 2008</xref>, <xref ref-type="bibr" rid="B16">Costa et al. 2009</xref>, <xref ref-type="bibr" rid="B1">Ávila et al. 2014</xref>). <italic><tp:taxon-name><tp:taxon-name-part taxon-name-part-type="genus" reg="Liogenys">Liogenys</tp:taxon-name-part> <tp:taxon-name-part taxon-name-part-type="species" reg="suturalis">suturalis</tp:taxon-name-part></tp:taxon-name></italic> damages corn, wheat, and oats in Mato Grosso do Sul (Santos and Avila 2009). <xref ref-type="bibr" rid="B64">Rodrigues et al. (2016)</xref> recorded adults of <italic><tp:taxon-name><tp:taxon-name-part taxon-name-part-type="genus" reg="Liogenys">L.</tp:taxon-name-part> <tp:taxon-name-part taxon-name-part-type="species" reg="fusca">fusca</tp:taxon-name-part></tp:taxon-name></italic> feeding and mating in <tp:taxon-name><tp:taxon-name-part taxon-name-part-type="family">Anacardiaceae</tp:taxon-name-part></tp:taxon-name>, suggesting that these plants have an important role in the reproduction of this species. These authors cited that the native plants Urundeuva, <italic><tp:taxon-name><tp:taxon-name-part taxon-name-part-type="genus" reg="Myracrodruon">Myracrodruon</tp:taxon-name-part> <tp:taxon-name-part taxon-name-part-type="species" reg="urundeuva">urundeuva</tp:taxon-name-part></tp:taxon-name></italic> (Allemão) Engl.; Aroeira-vermelha, <italic><tp:taxon-name><tp:taxon-name-part taxon-name-part-type="genus" reg="Schinus">Schinus</tp:taxon-name-part> <tp:taxon-name-part taxon-name-part-type="species" reg="terebinthifolius">terebinthifolius</tp:taxon-name-part></tp:taxon-name></italic> Raddi and Gonçalo-alves, <italic><tp:taxon-name><tp:taxon-name-part taxon-name-part-type="genus" reg="Astronium">Astronium</tp:taxon-name-part> <tp:taxon-name-part taxon-name-part-type="species" reg="fraxinifolium">fraxinifolium</tp:taxon-name-part></tp:taxon-name></italic> Schott represent an important natural source of food and reproduction, whereas the Cajueiro plant, <italic><tp:taxon-name><tp:taxon-name-part taxon-name-part-type="genus" reg="Anacardium">Anacardium</tp:taxon-name-part> <tp:taxon-name-part taxon-name-part-type="species" reg="occidentale">occidentale</tp:taxon-name-part></tp:taxon-name></italic> Linnaeus, represents an alternative food source as it is introduced.</p><fig id="F7" position="float" orientation="portrait"><label>Figures 52–55.</label><caption><p>Parameres, lateral view. <bold>52</bold> <italic><tp:taxon-name><tp:taxon-name-part taxon-name-part-type="genus" reg="Liogenys">L.</tp:taxon-name-part> <tp:taxon-name-part taxon-name-part-type="species" reg="acutidens">acutidens</tp:taxon-name-part></tp:taxon-name></italic> Moser <bold>53</bold> <italic><tp:taxon-name><tp:taxon-name-part taxon-name-part-type="genus" reg="Liogenys">L.</tp:taxon-name-part> <tp:taxon-name-part taxon-name-part-type="species" reg="pallens">pallens</tp:taxon-name-part></tp:taxon-name></italic> Blanchard <bold>54</bold> <italic><tp:taxon-name><tp:taxon-name-part taxon-name-part-type="genus" reg="Liogenys">L.</tp:taxon-name-part> <tp:taxon-name-part taxon-name-part-type="species" reg="bidentata">bidentata</tp:taxon-name-part></tp:taxon-name></italic> Burmeister <bold>55</bold> <italic><tp:taxon-name><tp:taxon-name-part taxon-name-part-type="genus" reg="Liogenys">L.</tp:taxon-name-part> <tp:taxon-name-part taxon-name-part-type="species" reg="suturalis">suturalis</tp:taxon-name-part></tp:taxon-name></italic> (Blanchard).</p></caption><graphic xmlns:xlink="http://www.w3.org/1999/xlink" xlink:href="zookeys-699-001-g007.jpg" position="float" orientation="portrait" xlink:type="simple" id="oo_156343.jpg"/></fig><p>Although <italic><tp:taxon-name><tp:taxon-name-part taxon-name-part-type="genus" reg="Liogenys">Liogenys</tp:taxon-name-part></tp:taxon-name></italic> richness is huge in Argentina, research concerning species occurrence is scarce, including that related to crop pests (<xref ref-type="bibr" rid="B48">Mojica 2014</xref>). This might be <!--PageBreak-->because the first record of <italic><tp:taxon-name><tp:taxon-name-part taxon-name-part-type="genus" reg="Liogenys">Liogenys</tp:taxon-name-part></tp:taxon-name></italic> damaging soybean plants was recent, in 2006 in Cordoba Province (<xref ref-type="bibr" rid="B26">Fava et al. 2008</xref>). However, there is a record from 1940 of <italic><tp:taxon-name><tp:taxon-name-part taxon-name-part-type="genus" reg="Liogenys">L.</tp:taxon-name-part> <tp:taxon-name-part taxon-name-part-type="species" reg="cribricollis">cribricollis</tp:taxon-name-part></tp:taxon-name></italic> Moser adults feeding on leaves of Aguaribay, <italic><tp:taxon-name><tp:taxon-name-part taxon-name-part-type="genus" reg="Schinus">Schinus</tp:taxon-name-part> <tp:taxon-name-part taxon-name-part-type="species" reg="molle">molle</tp:taxon-name-part></tp:taxon-name></italic> Linnaeus (<tp:taxon-name><tp:taxon-name-part taxon-name-part-type="family">Anacardiaceae</tp:taxon-name-part></tp:taxon-name>) in Villa Maria, Córdoba (<xref ref-type="bibr" rid="B15">Cordo et al. 2004</xref>). Some labels on the specimens studied during this work provided information about the collection method and/or collection environment (Table <xref ref-type="table" rid="T2">2</xref>).</p><table-wrap id="T2" position="float" orientation="portrait"><label>Table 2.</label><caption><p>Species with labeled data about sampling method (type of trap/manual).</p></caption><table id="TID0ESNAG" rules="all"><tbody><tr><th rowspan="1" colspan="1">Species</th><th rowspan="1" colspan="1">Light trap</th><th rowspan="1" colspan="1">FIT</th><th rowspan="1" colspan="1">Pitfall /feces</th><th rowspan="1" colspan="1">Pitfall /no agent</th><th rowspan="1" colspan="1">Malaise</th><th rowspan="1" colspan="1">Manual or at host plants</th></tr><tr><td rowspan="1" colspan="1">
                      <italic><tp:taxon-name><tp:taxon-name-part taxon-name-part-type="genus" reg="Liogenys">L.</tp:taxon-name-part> <tp:taxon-name-part taxon-name-part-type="species" reg="bidentata">bidentata</tp:taxon-name-part></tp:taxon-name></italic> Burmeister</td><td rowspan="1" colspan="1"/><td rowspan="1" colspan="1"/><td rowspan="1" colspan="1"/><td rowspan="1" colspan="1"/><td rowspan="1" colspan="1">X</td><td rowspan="1" colspan="1"/></tr><tr><td rowspan="1" colspan="1">
                      <italic><tp:taxon-name><tp:taxon-name-part taxon-name-part-type="genus" reg="Liogenys">L.</tp:taxon-name-part> <tp:taxon-name-part taxon-name-part-type="species" reg="bidenticeps">bidenticeps</tp:taxon-name-part></tp:taxon-name></italic> Moser</td><td rowspan="1" colspan="1">X</td><td rowspan="1" colspan="1"/><td rowspan="1" colspan="1"/><td rowspan="1" colspan="1"/><td rowspan="1" colspan="1"/><td rowspan="1" colspan="1">X</td></tr><tr><td rowspan="1" colspan="1">
                      <italic><tp:taxon-name><tp:taxon-name-part taxon-name-part-type="genus" reg="Liogenys">L.</tp:taxon-name-part> <tp:taxon-name-part taxon-name-part-type="species" reg="bilobata">bilobata</tp:taxon-name-part></tp:taxon-name></italic> Frey</td><td rowspan="1" colspan="1">X</td><td rowspan="1" colspan="1"/><td rowspan="1" colspan="1"/><td rowspan="1" colspan="1"/><td rowspan="1" colspan="1"/><td rowspan="1" colspan="1"/></tr><tr><td rowspan="1" colspan="1">
                      <italic><tp:taxon-name><tp:taxon-name-part taxon-name-part-type="genus" reg="Liogenys">L.</tp:taxon-name-part> <tp:taxon-name-part taxon-name-part-type="species" reg="cartwrighti">cartwrighti</tp:taxon-name-part></tp:taxon-name></italic> Frey</td><td rowspan="1" colspan="1">X</td><td rowspan="1" colspan="1"/><td rowspan="1" colspan="1"/><td rowspan="1" colspan="1"/><td rowspan="1" colspan="1"/><td rowspan="1" colspan="1"/></tr><tr><td rowspan="1" colspan="1">
                      <italic><tp:taxon-name><tp:taxon-name-part taxon-name-part-type="genus" reg="Liogenys">L.</tp:taxon-name-part> <tp:taxon-name-part taxon-name-part-type="species" reg="corumbana">corumbana</tp:taxon-name-part></tp:taxon-name></italic> Moser</td><td rowspan="1" colspan="1">X</td><td rowspan="1" colspan="1"/><td rowspan="1" colspan="1"/><td rowspan="1" colspan="1"/><td rowspan="1" colspan="1"/><td rowspan="1" colspan="1">X</td></tr><tr><td rowspan="1" colspan="1">
                      <italic><tp:taxon-name><tp:taxon-name-part taxon-name-part-type="genus" reg="Liogenys">L.</tp:taxon-name-part> <tp:taxon-name-part taxon-name-part-type="species" reg="densata">densata</tp:taxon-name-part></tp:taxon-name></italic> Frey</td><td rowspan="1" colspan="1">X</td><td rowspan="1" colspan="1"/><td rowspan="1" colspan="1"/><td rowspan="1" colspan="1"/><td rowspan="1" colspan="1"/><td rowspan="1" colspan="1"/></tr><tr><td rowspan="1" colspan="1">
                      <italic><tp:taxon-name><tp:taxon-name-part taxon-name-part-type="genus" reg="Liogenys">L.</tp:taxon-name-part> <tp:taxon-name-part taxon-name-part-type="species" reg="densicollis">densicollis</tp:taxon-name-part></tp:taxon-name></italic> Moser</td><td rowspan="1" colspan="1">X</td><td rowspan="1" colspan="1"/><td rowspan="1" colspan="1">X</td><td rowspan="1" colspan="1"/><td rowspan="1" colspan="1"/><td rowspan="1" colspan="1"/></tr><tr><td rowspan="1" colspan="1">
                      <italic><tp:taxon-name><tp:taxon-name-part taxon-name-part-type="genus" reg="Liogenys">L.</tp:taxon-name-part> <tp:taxon-name-part taxon-name-part-type="species" reg="denticeps">denticeps</tp:taxon-name-part></tp:taxon-name></italic> Blanchard</td><td rowspan="1" colspan="1"/><td rowspan="1" colspan="1"/><td rowspan="1" colspan="1">X</td><td rowspan="1" colspan="1"/><td rowspan="1" colspan="1"/><td rowspan="1" colspan="1"/></tr><tr><td rowspan="1" colspan="1">
                      <italic><tp:taxon-name><tp:taxon-name-part taxon-name-part-type="genus" reg="Liogenys">L.</tp:taxon-name-part> <tp:taxon-name-part taxon-name-part-type="species" reg="diodon">diodon</tp:taxon-name-part></tp:taxon-name></italic> Burmeister</td><td rowspan="1" colspan="1"/><td rowspan="1" colspan="1">X</td><td rowspan="1" colspan="1"/><td rowspan="1" colspan="1"/><td rowspan="1" colspan="1">X</td><td rowspan="1" colspan="1"/></tr><tr><td rowspan="1" colspan="1">
                      <italic><tp:taxon-name><tp:taxon-name-part taxon-name-part-type="genus" reg="Liogenys">L.</tp:taxon-name-part> <tp:taxon-name-part taxon-name-part-type="species" reg="fusca">fusca</tp:taxon-name-part></tp:taxon-name></italic> Blanchard</td><td rowspan="1" colspan="1">X</td><td rowspan="1" colspan="1"/><td rowspan="1" colspan="1">X</td><td rowspan="1" colspan="1"/><td rowspan="1" colspan="1"/><td rowspan="1" colspan="1">X</td></tr><tr><td rowspan="1" colspan="1">
                      <italic><tp:taxon-name><tp:taxon-name-part taxon-name-part-type="genus" reg="Liogenys">L.</tp:taxon-name-part> <tp:taxon-name-part taxon-name-part-type="species" reg="hirtipennis">hirtipennis</tp:taxon-name-part></tp:taxon-name></italic> Frey</td><td rowspan="1" colspan="1">X</td><td rowspan="1" colspan="1"/><td rowspan="1" colspan="1"/><td rowspan="1" colspan="1">X</td><td rowspan="1" colspan="1"/><td rowspan="1" colspan="1"/></tr><tr><td rowspan="1" colspan="1">
                      <italic><tp:taxon-name><tp:taxon-name-part taxon-name-part-type="genus" reg="Liogenys">L.</tp:taxon-name-part> <tp:taxon-name-part taxon-name-part-type="species" reg="moseri">moseri</tp:taxon-name-part></tp:taxon-name></italic> Frey</td><td rowspan="1" colspan="1"/><td rowspan="1" colspan="1">X</td><td rowspan="1" colspan="1">X</td><td rowspan="1" colspan="1"/><td rowspan="1" colspan="1"/><td rowspan="1" colspan="1"/></tr><tr><td rowspan="1" colspan="1">
                      <italic><tp:taxon-name><tp:taxon-name-part taxon-name-part-type="genus" reg="Liogenys">L.</tp:taxon-name-part> <tp:taxon-name-part taxon-name-part-type="species" reg="obscura">obscura</tp:taxon-name-part></tp:taxon-name></italic> Blanchard</td><td rowspan="1" colspan="1">X</td><td rowspan="1" colspan="1"/><td rowspan="1" colspan="1"/><td rowspan="1" colspan="1"/><td rowspan="1" colspan="1"/><td rowspan="1" colspan="1"/></tr><tr><td rowspan="1" colspan="1">
                      <italic><tp:taxon-name><tp:taxon-name-part taxon-name-part-type="genus" reg="Liogenys">L.</tp:taxon-name-part> <tp:taxon-name-part taxon-name-part-type="species" reg="pallens">pallens</tp:taxon-name-part></tp:taxon-name></italic> Blanchard</td><td rowspan="1" colspan="1">X</td><td rowspan="1" colspan="1"/><td rowspan="1" colspan="1"/><td rowspan="1" colspan="1"/><td rowspan="1" colspan="1"/><td rowspan="1" colspan="1"/></tr><tr><td rowspan="1" colspan="1">
                      <italic><tp:taxon-name><tp:taxon-name-part taxon-name-part-type="genus" reg="Liogenys">L.</tp:taxon-name-part> <tp:taxon-name-part taxon-name-part-type="species" reg="pallidicornis">pallidicornis</tp:taxon-name-part></tp:taxon-name></italic> Blanchard</td><td rowspan="1" colspan="1"/><td rowspan="1" colspan="1"/><td rowspan="1" colspan="1"/><td rowspan="1" colspan="1"/><td rowspan="1" colspan="1">X</td><td rowspan="1" colspan="1">X</td></tr><tr><td rowspan="1" colspan="1">
                      <italic><tp:taxon-name><tp:taxon-name-part taxon-name-part-type="genus" reg="Liogenys">L.</tp:taxon-name-part> <tp:taxon-name-part taxon-name-part-type="species" reg="paralella">paralella</tp:taxon-name-part></tp:taxon-name></italic> Frey</td><td rowspan="1" colspan="1"/><td rowspan="1" colspan="1"/><td rowspan="1" colspan="1">X</td><td rowspan="1" colspan="1"/><td rowspan="1" colspan="1"/><td rowspan="1" colspan="1"/></tr><tr><td rowspan="1" colspan="1">
                      <italic><tp:taxon-name><tp:taxon-name-part taxon-name-part-type="genus" reg="Liogenys">L.</tp:taxon-name-part> <tp:taxon-name-part taxon-name-part-type="species" reg="rectangula">rectangula</tp:taxon-name-part></tp:taxon-name></italic> Frey</td><td rowspan="1" colspan="1">X</td><td rowspan="1" colspan="1"/><td rowspan="1" colspan="1"/><td rowspan="1" colspan="1"/><td rowspan="1" colspan="1"/><td rowspan="1" colspan="1"/></tr><tr><td rowspan="1" colspan="1">
                      <italic><tp:taxon-name><tp:taxon-name-part taxon-name-part-type="genus" reg="Liogenys">L.</tp:taxon-name-part> <tp:taxon-name-part taxon-name-part-type="species" reg="rufoflava">rufoflava</tp:taxon-name-part></tp:taxon-name></italic> Moser</td><td rowspan="1" colspan="1">X</td><td rowspan="1" colspan="1"/><td rowspan="1" colspan="1"/><td rowspan="1" colspan="1"/><td rowspan="1" colspan="1"/><td rowspan="1" colspan="1"/></tr><tr><td rowspan="1" colspan="1">
                      <italic><tp:taxon-name><tp:taxon-name-part taxon-name-part-type="genus" reg="Liogenys">L.</tp:taxon-name-part> <tp:taxon-name-part taxon-name-part-type="species" reg="santaecrucis">santaecrucis</tp:taxon-name-part></tp:taxon-name></italic> Blanchard</td><td rowspan="1" colspan="1">X</td><td rowspan="1" colspan="1"/><td rowspan="1" colspan="1"/><td rowspan="1" colspan="1"/><td rowspan="1" colspan="1"/><td rowspan="1" colspan="1"/></tr><tr><td rowspan="1" colspan="1">
                      <italic><tp:taxon-name><tp:taxon-name-part taxon-name-part-type="genus" reg="Liogenys">L.</tp:taxon-name-part> <tp:taxon-name-part taxon-name-part-type="species" reg="suturalis">suturalis</tp:taxon-name-part></tp:taxon-name></italic> (Blanchard)</td><td rowspan="1" colspan="1">X</td><td rowspan="1" colspan="1"/><td rowspan="1" colspan="1"/><td rowspan="1" colspan="1">X</td><td rowspan="1" colspan="1"/><td rowspan="1" colspan="1">X</td></tr><tr><td rowspan="1" colspan="1">
                      <italic><tp:taxon-name><tp:taxon-name-part taxon-name-part-type="genus" reg="Liogenys">L.</tp:taxon-name-part> <tp:taxon-name-part taxon-name-part-type="species" reg="testaceipennis">testaceipennis</tp:taxon-name-part></tp:taxon-name></italic> Moser</td><td rowspan="1" colspan="1">X</td><td rowspan="1" colspan="1"/><td rowspan="1" colspan="1"/><td rowspan="1" colspan="1"/><td rowspan="1" colspan="1"/><td rowspan="1" colspan="1"/></tr><tr><td rowspan="1" colspan="1">
                      <italic><tp:taxon-name><tp:taxon-name-part taxon-name-part-type="genus" reg="Liogenys">L.</tp:taxon-name-part> <tp:taxon-name-part taxon-name-part-type="species" reg="tibialis">tibialis</tp:taxon-name-part></tp:taxon-name></italic> Moser</td><td rowspan="1" colspan="1">X</td><td rowspan="1" colspan="1"/><td rowspan="1" colspan="1"/><td rowspan="1" colspan="1"/><td rowspan="1" colspan="1"/><td rowspan="1" colspan="1"/></tr><tr><td rowspan="1" colspan="1">
                      <italic><tp:taxon-name><tp:taxon-name-part taxon-name-part-type="genus" reg="Liogenys">L.</tp:taxon-name-part> <tp:taxon-name-part taxon-name-part-type="species" reg="unicolor">unicolor</tp:taxon-name-part></tp:taxon-name></italic> Evans</td><td rowspan="1" colspan="1">X</td><td rowspan="1" colspan="1"/><td rowspan="1" colspan="1"/><td rowspan="1" colspan="1"/><td rowspan="1" colspan="1"/><td rowspan="1" colspan="1"/></tr><tr><td rowspan="1" colspan="1">
                      <italic><tp:taxon-name><tp:taxon-name-part taxon-name-part-type="genus" reg="Liogenys">L.</tp:taxon-name-part> <tp:taxon-name-part taxon-name-part-type="species" reg="vicina">vicina</tp:taxon-name-part></tp:taxon-name></italic> Frey</td><td rowspan="1" colspan="1">X</td><td rowspan="1" colspan="1"/><td rowspan="1" colspan="1"/><td rowspan="1" colspan="1"/><td rowspan="1" colspan="1"/><td rowspan="1" colspan="1"/></tr><tr><td rowspan="1" colspan="1">
                      <italic><tp:taxon-name><tp:taxon-name-part taxon-name-part-type="genus" reg="Liogenys">L.</tp:taxon-name-part> <tp:taxon-name-part taxon-name-part-type="species" reg="pseudosanctaecrucis">pseudosanctaecrucis</tp:taxon-name-part></tp:taxon-name></italic> Cherman, sp. n.</td><td rowspan="1" colspan="1">X</td><td rowspan="1" colspan="1"/><td rowspan="1" colspan="1"/><td rowspan="1" colspan="1"/><td rowspan="1" colspan="1"/><td rowspan="1" colspan="1"/></tr><tr><td rowspan="1" colspan="1">
                      <italic><tp:taxon-name><tp:taxon-name-part taxon-name-part-type="genus" reg="Liogenys">L.</tp:taxon-name-part> <tp:taxon-name-part taxon-name-part-type="species" reg="cavifrons">cavifrons</tp:taxon-name-part></tp:taxon-name></italic> Cherman, sp. n.</td><td rowspan="1" colspan="1">X</td><td rowspan="1" colspan="1"/><td rowspan="1" colspan="1"/><td rowspan="1" colspan="1"/><td rowspan="1" colspan="1"/><td rowspan="1" colspan="1"/></tr></tbody></table></table-wrap></tp:treatment-sec><tp:treatment-sec><!--Section generated to contain objects referenced in tp:taxon-treatment.--><fig id="F1" position="float" orientation="portrait"><label>Figures 1–3.</label><caption><p>Main characters of <italic><tp:taxon-name><tp:taxon-name-part taxon-name-part-type="genus" reg="Liogenys">Liogenys</tp:taxon-name-part></tp:taxon-name></italic> Guerin-Méneville, 1831. <bold>1</bold> Head and pronotum parts, pronotal posterior corners obsolete <bold>2</bold> Pronotal anterior margin barely produced and posterior corners rounded <bold>3</bold> Pronotal anterior margin straight and posterior corners angled. Abbreviations: alpd= anterior-to-lateral projection distance; at= anterior tooth; atbw= anterior tooth basal width; atd= anterior teeth distance; can= canthus; em= emargination; ey= eye; eyd= eye-to-eye distance; latm= lateral margin of clypeus; latp= lateral projection; lmat= lateral margin of anterior tooth; lpeyd= lateral projection-to-eye distance; ptac= prothorax anterior corner; ptam= prothorax anterior margin; ptpc= prothorax posterior corner.</p></caption><graphic xmlns:xlink="http://www.w3.org/1999/xlink" xlink:href="zookeys-699-001-g001.jpg" position="float" orientation="portrait" xlink:type="simple" id="oo_156337.jpg"/></fig><fig id="F13" position="float" orientation="portrait"><label>Figure 61.</label><caption><p>
                  <italic><tp:taxon-name><tp:taxon-name-part taxon-name-part-type="genus" reg="Liogenys">Liogenys</tp:taxon-name-part> <tp:taxon-name-part taxon-name-part-type="species" reg="corumbana">corumbana</tp:taxon-name-part></tp:taxon-name></italic> Moser. <bold>A</bold> Dorsal view <bold>B</bold> Lateral view <bold>C</bold> Frontal view <bold>D</bold> Clypeus and pronotum <bold>E</bold> Pygidium <bold>F</bold> Parameres, dorsal view <bold>G</bold> Parameres, lateral view.</p></caption><graphic xmlns:xlink="http://www.w3.org/1999/xlink" xlink:href="zookeys-699-001-g013.jpg" position="float" orientation="portrait" xlink:type="simple" id="oo_156350.jpg"/></fig><fig id="F16" position="float" orientation="portrait"><label>Figure 64.</label><caption><p>
                  <italic><tp:taxon-name><tp:taxon-name-part taxon-name-part-type="genus" reg="Liogenys">Liogenys</tp:taxon-name-part> <tp:taxon-name-part taxon-name-part-type="species" reg="fusca">fusca</tp:taxon-name-part></tp:taxon-name></italic> Blanchard. <bold>A</bold> Dorsal view <bold>B</bold> Lateral view <bold>C</bold> Frontal view <bold>D</bold> Clypeus and pronotum <bold>E</bold> Pygidium <bold>F</bold> Male protarsal claw <bold>G</bold> Parameres, dorsal view <bold>H</bold>. Parameres, lateral view.</p></caption><graphic xmlns:xlink="http://www.w3.org/1999/xlink" xlink:href="zookeys-699-001-g016.jpg" position="float" orientation="portrait" xlink:type="simple" id="oo_156353.jpg"/></fig><fig id="F40" position="float" orientation="portrait"><label>Figure 88.</label><caption><p>Geographical distribution of <italic><tp:taxon-name><tp:taxon-name-part taxon-name-part-type="genus" reg="Liogenys">Liogenys</tp:taxon-name-part></tp:taxon-name></italic> Guérin-Méneville.</p></caption><graphic xmlns:xlink="http://www.w3.org/1999/xlink" xlink:href="zookeys-699-001-g040.jpg" position="float" orientation="portrait" xlink:type="simple" id="oo_156377.jpg"/></fig></tp:treatment-sec><ref-list><ref id="B35"><mixed-citation xmlns:xlink="http://www.w3.org/1999/xlink" xlink:type="simple">
          <person-group><name name-style="western"><surname>Guérin-Méneville</surname><given-names>FE</given-names></name></person-group> (<year>1838</year>) <article-title>Première division. Crustacées, arachnides det insectes. Chapitre XIII Insectes.</article-title> In: <person-group><name name-style="western"><surname>Duperrey</surname><given-names>LI</given-names></name></person-group> (<role>Ed.</role>) <issue-title>Voyage autor du monde, exécuté par ordre du Roi, sur la corvette de sa Majesté, La Coquille, pendant les années 1822, 1823, 1824, et 1825.</issue-title> <source>Zoologie. Tome deuxième, Part 2. A. Bertrand, Paris</source>, <fpage>92</fpage>–<lpage>108</lpage>.</mixed-citation></ref><ref id="B7"><mixed-citation xmlns:xlink="http://www.w3.org/1999/xlink" xlink:type="simple">
          <person-group><name name-style="western"><surname>Blanchard</surname><given-names>CE</given-names></name></person-group> (<year>1851</year>) <article-title>Ordre des Coleopteres.</article-title> In: <person-group><name name-style="western"><surname>Milne-Edwards</surname><given-names>H</given-names></name><name name-style="western"><surname>Blanchard</surname><given-names>E</given-names></name><name name-style="western"><surname>Lucas</surname><given-names>H</given-names></name></person-group> (<role>Eds</role>) <issue-title>Museum d’Histoire Naturelle de Paris.</issue-title> <source>Catalogue de la collection entomologique. Classe des insectes. Volume 1. Part 1.Gide and Baudry, Paris</source>, <fpage>129</fpage>–<lpage>240</lpage>.</mixed-citation></ref><ref id="B9"><mixed-citation xmlns:xlink="http://www.w3.org/1999/xlink" xlink:type="simple">
          <person-group><name name-style="western"><surname>Burmeister</surname><given-names>HCC</given-names></name></person-group> (<year>1855</year>) <source>Handbuch der entomologie. (<tp:taxon-name><tp:taxon-name-part taxon-name-part-type="order">Coleoptera</tp:taxon-name-part></tp:taxon-name><tp:taxon-name><tp:taxon-name-part taxon-name-part-type="superfamily">Lamellicornia</tp:taxon-name-part></tp:taxon-name><tp:taxon-name><tp:taxon-name-part taxon-name-part-type="genus">Phyllophaga</tp:taxon-name-part></tp:taxon-name> chaenochela). Volume 4, Part 2. T. C. F.</source> <publisher-name>Enslin</publisher-name>, <publisher-loc>Berlin</publisher-loc>, <size units="page">570 pp</size>.</mixed-citation></ref><ref id="B44"><mixed-citation xmlns:xlink="http://www.w3.org/1999/xlink" xlink:type="simple">
          <person-group><name name-style="western"><surname>Lacordaire</surname><given-names>JT</given-names></name></person-group> (<year>1856</year>) <source>Histoire naturelle des Insectes. Genera des Coléoptères, ou exposé méthodique et critique de tous les genres proposés jusqu’ici dans cet odre d’insectes. Tome Troiséme. Contenant les familles des Pectinicornes et Lamellicornes.</source> <publisher-name>Librarie Encyclopedique de Roret</publisher-name>, <publisher-loc>Paris</publisher-loc>, <size units="page">594 pp</size>.</mixed-citation></ref><ref id="B39"><mixed-citation xmlns:xlink="http://www.w3.org/1999/xlink" xlink:type="simple">
          <person-group><name name-style="western"><surname>Harold</surname><given-names>E</given-names></name></person-group> (<year>1869b</year>) Abänderungen vergebener Namen [new names]. Coleopterologische Hefte, Vol. 1, Part 5. Carl Merhoff'S, Verlag, Munich, 122–125.</mixed-citation></ref><ref id="B18"><mixed-citation xmlns:xlink="http://www.w3.org/1999/xlink" xlink:type="simple">
          <person-group><name name-style="western"><surname>Dalla Torre</surname><given-names>KW</given-names></name></person-group> (<year>1913</year>) <article-title><tp:taxon-name><tp:taxon-name-part taxon-name-part-type="family">Scarabaeidae</tp:taxon-name-part></tp:taxon-name>: <tp:taxon-name><tp:taxon-name-part taxon-name-part-type="subfamily">Melolonthinae</tp:taxon-name-part></tp:taxon-name> IV. Pars 50.</article-title> In: <person-group><name name-style="western"><surname>Schenkling</surname><given-names>S</given-names></name></person-group> (<role>Ed.</role>) <issue-title>Coleopterorum catalogus, Volumen XX.</issue-title> <source>W. Junk, Berlin</source>, <fpage>291</fpage>–<lpage>450</lpage>.</mixed-citation></ref><ref id="B6"><mixed-citation xmlns:xlink="http://www.w3.org/1999/xlink" xlink:type="simple">
          <person-group><name name-style="western"><surname>Blackwelder</surname><given-names>RE</given-names></name></person-group> (<year>1944</year>) <article-title>Checklist of the coleopterous insects of Mexico, Central America, the West Indies, and South America.</article-title> <source>United States National Museum Bulletin</source> <volume>185</volume>(<issue>2</issue>): <fpage>189</fpage>–<lpage>341</lpage>.</mixed-citation></ref><ref id="B29"><mixed-citation xmlns:xlink="http://www.w3.org/1999/xlink" xlink:type="simple">
          <person-group><name name-style="western"><surname>Frey</surname><given-names>G</given-names></name></person-group> (<year>1969</year>) <article-title>Betimmumgstabelle und Revision der Gattung <italic><tp:taxon-name><tp:taxon-name-part taxon-name-part-type="genus">Liogenys</tp:taxon-name-part></tp:taxon-name></italic> Guérrez. (<tp:taxon-name><tp:taxon-name-part taxon-name-part-type="order">Coleoptera</tp:taxon-name-part></tp:taxon-name>-<tp:taxon-name><tp:taxon-name-part taxon-name-part-type="subfamily">Melolonthinae</tp:taxon-name-part></tp:taxon-name>-<tp:taxon-name><tp:taxon-name-part taxon-name-part-type="tribe">Macrodactylini</tp:taxon-name-part></tp:taxon-name>). Entomologischen Arbeiten aus dem Museum G.</article-title> <source>Frey</source> <volume>20</volume>: <fpage>36</fpage>–<lpage>64</lpage>.</mixed-citation></ref><ref id="B21"><mixed-citation xmlns:xlink="http://www.w3.org/1999/xlink" xlink:type="simple">
          <person-group><name name-style="western"><surname>Evans</surname><given-names>AV</given-names></name></person-group> (<year>2003</year>) <article-title>A checklist of the New World chafers (<tp:taxon-name><tp:taxon-name-part taxon-name-part-type="order">Coleoptera</tp:taxon-name-part></tp:taxon-name>: <tp:taxon-name><tp:taxon-name-part taxon-name-part-type="family">Scarabaeidae</tp:taxon-name-part></tp:taxon-name>: <tp:taxon-name><tp:taxon-name-part taxon-name-part-type="subfamily">Melolonthinae</tp:taxon-name-part></tp:taxon-name>).</article-title> <source>Zootaxa</source> <volume>211</volume>: <fpage>1</fpage>–<lpage>458</lpage>. <ext-link xlink:type="simple" ext-link-type="doi" xlink:href="10.11646/zootaxa.211.1.1">https://doi.org/10.11646/zootaxa.211.1.1</ext-link></mixed-citation></ref><ref id="B22"><mixed-citation xmlns:xlink="http://www.w3.org/1999/xlink" xlink:type="simple">
          <person-group><name name-style="western"><surname>Evans</surname><given-names>AV</given-names></name><name name-style="western"><surname>Smith</surname><given-names>ABT</given-names></name></person-group> (<year>2005</year>) An electronic checklist of the New World chafers (<tp:taxon-name><tp:taxon-name-part taxon-name-part-type="order">Coleoptera</tp:taxon-name-part></tp:taxon-name>: <tp:taxon-name><tp:taxon-name-part taxon-name-part-type="family">Scarabaeidae</tp:taxon-name-part></tp:taxon-name>: <tp:taxon-name><tp:taxon-name-part taxon-name-part-type="subfamily">Melolonthinae</tp:taxon-name-part></tp:taxon-name>). Papers in Entomology, electronically published, version1. <ext-link xlink:type="simple" ext-link-type="uri" xlink:href="http://digitalcommons.unl.edu/entomologypapers/2">http://digitalcommons.unl.edu/entomologypapers/2</ext-link></mixed-citation></ref><ref id="B23"><mixed-citation xmlns:xlink="http://www.w3.org/1999/xlink" xlink:type="simple">
          <person-group><name name-style="western"><surname>Evans</surname><given-names>AV</given-names></name><name name-style="western"><surname>Smith</surname><given-names>ABT</given-names></name></person-group> (<year>2009</year>) An electronic checklist of the New World chafers (<tp:taxon-name><tp:taxon-name-part taxon-name-part-type="order">Coleoptera</tp:taxon-name-part></tp:taxon-name>: <tp:taxon-name><tp:taxon-name-part taxon-name-part-type="family">Scarabaeidae</tp:taxon-name-part></tp:taxon-name>: <tp:taxon-name><tp:taxon-name-part taxon-name-part-type="subfamily">Melolonthinae</tp:taxon-name-part></tp:taxon-name>). Papers in Entomology, electronically published, version3 <ext-link xlink:type="simple" ext-link-type="uri" xlink:href="http://museum.unl.edu/research/entomology/SSSA/nwmelos.htm">http://museum.unl.edu/research/entomology/SSSA/nwmelos.htm</ext-link></mixed-citation></ref><ref id="B14"><mixed-citation xmlns:xlink="http://www.w3.org/1999/xlink" xlink:type="simple">
          <person-group><name name-style="western"><surname>Cherman</surname><given-names>MA</given-names></name><name name-style="western"><surname>Morón</surname><given-names>MA</given-names></name><name name-style="western"><surname>Almeida</surname><given-names>LM</given-names></name></person-group> (<year>2016</year>) <article-title>Phylogenetic relationships within <tp:taxon-name><tp:taxon-name-part taxon-name-part-type="tribe">Diplotaxini</tp:taxon-name-part></tp:taxon-name> Kirby (<tp:taxon-name><tp:taxon-name-part taxon-name-part-type="order">Coleoptera</tp:taxon-name-part></tp:taxon-name>: <tp:taxon-name><tp:taxon-name-part taxon-name-part-type="family">Melolonthidae</tp:taxon-name-part></tp:taxon-name>: <tp:taxon-name><tp:taxon-name-part taxon-name-part-type="subfamily">Melolonthinae</tp:taxon-name-part></tp:taxon-name>) with emphasis on <italic><tp:taxon-name><tp:taxon-name-part taxon-name-part-type="genus">Liogenys</tp:taxon-name-part></tp:taxon-name></italic> Guérin-Méneville.</article-title> <source>Systematic Entomology</source> <volume>41</volume>: <fpage>744</fpage>–<lpage>770</lpage>. <ext-link xlink:type="simple" ext-link-type="doi" xlink:href="10.1111/syen.12188">https://doi.org/10.1111/syen.12188</ext-link></mixed-citation></ref><ref id="B42"><mixed-citation xmlns:xlink="http://www.w3.org/1999/xlink" xlink:type="simple">
          <person-group><name name-style="western"><surname>Keith</surname><given-names>D</given-names></name><name name-style="western"><surname>Lacroix</surname><given-names>M</given-names></name></person-group> (<year>2003</year>) <article-title>Un nouveau <italic><tp:taxon-name><tp:taxon-name-part taxon-name-part-type="genus">Tanyproctus</tp:taxon-name-part></tp:taxon-name></italic> Menetries, 1832 de Chine et remarques sur les genres Pachnessa Brenske, 1894 et <italic><tp:taxon-name><tp:taxon-name-part taxon-name-part-type="genus">Peritryssus</tp:taxon-name-part></tp:taxon-name></italic> Reitter, 1918 (<tp:taxon-name><tp:taxon-name-part taxon-name-part-type="order">Coleoptera</tp:taxon-name-part></tp:taxon-name>, <tp:taxon-name><tp:taxon-name-part taxon-name-part-type="superfamily">Scarabaeoidea</tp:taxon-name-part></tp:taxon-name>, <tp:taxon-name><tp:taxon-name-part taxon-name-part-type="family">Melolonthidae</tp:taxon-name-part></tp:taxon-name>).</article-title> <source>Coléoptères</source> <volume>9</volume>(<issue>4</issue>): <fpage>37</fpage>–<lpage>50</lpage>.</mixed-citation></ref><ref id="B38"><mixed-citation xmlns:xlink="http://www.w3.org/1999/xlink" xlink:type="simple">
          <person-group><name name-style="western"><surname>Harold</surname><given-names>E</given-names></name></person-group> (<year>1869a</year>) <article-title><tp:taxon-name><tp:taxon-name-part taxon-name-part-type="family">Scarabaeidae</tp:taxon-name-part></tp:taxon-name>.</article-title> In: <person-group><name name-style="western"><surname>Gemminger</surname><given-names>M</given-names></name><name name-style="western"><surname>Harold</surname><given-names>E</given-names></name></person-group> (<role>Eds</role>) <issue-title>Catalogus coleopterorum hucusque descriptorum synonymicus et systematicus, Vol.</issue-title> <source>4, E. H. Gummi, Munich</source>, <fpage>976</fpage>–<lpage>1346</lpage>.</mixed-citation></ref><ref id="B40"><mixed-citation xmlns:xlink="http://www.w3.org/1999/xlink" xlink:type="simple">
          <institution xlink:type="simple">ICZN</institution> International Commission on Zoological Nomenclature (<year>1999</year>) <source>International Code of Zoological Nomenclature, Fourth Edition.</source> <publisher-name>International Trust for Zoological Nomenclature</publisher-name>, <publisher-loc>London</publisher-loc>, <size units="page">306 pp</size>. <ext-link xlink:type="simple" ext-link-type="uri" xlink:href="http://www.iczn.org/iczn/index.jsp">http://www.iczn.org/iczn/index.jsp</ext-link></mixed-citation></ref><ref id="B68"><mixed-citation xmlns:xlink="http://www.w3.org/1999/xlink" xlink:type="simple">
          <person-group><name name-style="western"><surname>Smith</surname><given-names>ABT</given-names></name><name name-style="western"><surname>Ruiz-Manzanos</surname><given-names>E</given-names></name></person-group> (<year>2010</year>) <article-title>Taxonomy and classification of the South American genus <italic><tp:taxon-name><tp:taxon-name-part taxon-name-part-type="genus">Pseudoliogenys</tp:taxon-name-part></tp:taxon-name></italic> Moser (<tp:taxon-name><tp:taxon-name-part taxon-name-part-type="order">Coleoptera</tp:taxon-name-part></tp:taxon-name>: <tp:taxon-name><tp:taxon-name-part taxon-name-part-type="family">Scarabaeidae</tp:taxon-name-part></tp:taxon-name>: <tp:taxon-name><tp:taxon-name-part taxon-name-part-type="subfamily">Melolonthinae</tp:taxon-name-part></tp:taxon-name>: <tp:taxon-name><tp:taxon-name-part taxon-name-part-type="tribe">Diplotaxini</tp:taxon-name-part></tp:taxon-name>).</article-title> <source>The Coleopterists Bulletin</source> <volume>64</volume>(<issue>3</issue>): <fpage>272</fpage>–<lpage>276</lpage>. <ext-link xlink:type="simple" ext-link-type="uri" xlink:href="http://www.jstor.org/stable/40983318">http://www.jstor.org/stable/40983318</ext-link></mixed-citation></ref><ref id="B34"><mixed-citation xmlns:xlink="http://www.w3.org/1999/xlink" xlink:type="simple">
          <person-group><name name-style="western"><surname>Guérin-Méneville</surname><given-names>FE</given-names></name></person-group> (<year>1831</year>) Insectes, plate 6. In: Duperrey LI (Ed.) Voyage autor du monde, exécuté par ordre du Roi, sur la corvette de sa Majesté, La Coquille, pendant les années 1822, 1823, 1824, et 1825. Zoologie. Atlas, Insectes, A. Bertrand, Paris, plates 1–1, 14 bis.</mixed-citation></ref><ref id="B52"><mixed-citation xmlns:xlink="http://www.w3.org/1999/xlink" xlink:type="simple">
          <person-group><name name-style="western"><surname>Moser</surname><given-names>J</given-names></name></person-group> (<year>1918</year>) <article-title>Neue Amerikanische Melolonthiden (Col.).</article-title> <source>Stettiner Entomologische Zeitung</source> <volume>79</volume>: <fpage>95</fpage>–<lpage>167</lpage>.</mixed-citation></ref><ref id="B53"><mixed-citation xmlns:xlink="http://www.w3.org/1999/xlink" xlink:type="simple">
          <person-group><name name-style="western"><surname>Moser</surname><given-names>J</given-names></name></person-group> (<year>1919</year>) <article-title>Beitrag zur Kenntnis der Melolonthiden (Col.), IX.</article-title> <source>Stettiner Entomologische Zeitung</source> <volume>80</volume>: <fpage>3</fpage>–<lpage>64</lpage>.</mixed-citation></ref><ref id="B54"><mixed-citation xmlns:xlink="http://www.w3.org/1999/xlink" xlink:type="simple">
          <person-group><name name-style="western"><surname>Moser</surname><given-names>J</given-names></name></person-group> (<year>1921a</year>) <article-title>Beitrag zur Kenntnis der Melolonthiden (Col.). (XII).</article-title> <source>Stettiner Entomologische Zeitung</source> <volume>82</volume>: <fpage>48</fpage>–<lpage>73</lpage>.</mixed-citation></ref><ref id="B55"><mixed-citation xmlns:xlink="http://www.w3.org/1999/xlink" xlink:type="simple">
          <person-group><name name-style="western"><surname>Moser</surname><given-names>J</given-names></name></person-group> (<year>1921b</year>) <article-title>Neue Melolonthiden Mittel- und Süd-Amerika.</article-title> <source>Stettiner Entomologische Zeitung</source> <volume>82</volume>: <fpage>133</fpage>–<lpage>182</lpage>.</mixed-citation></ref><ref id="B56"><mixed-citation xmlns:xlink="http://www.w3.org/1999/xlink" xlink:type="simple">
          <person-group><name name-style="western"><surname>Moser</surname><given-names>J</given-names></name></person-group> (<year>1924</year>) <article-title>Beitrag zur Kenntnis der Melolonthiden (Col.). (XIII).</article-title> <source>Stettiner Entomologische Zeitung</source> <volume>84</volume>: <fpage>114</fpage>–<lpage>136</lpage>.</mixed-citation></ref><ref id="B36"><mixed-citation xmlns:xlink="http://www.w3.org/1999/xlink" xlink:type="simple">
          <person-group><name name-style="western"><surname>Gutiérrez</surname><given-names>R</given-names></name></person-group> (<year>1951</year>) <article-title>El género <italic><tp:taxon-name><tp:taxon-name-part taxon-name-part-type="genus">Liogenys</tp:taxon-name-part></tp:taxon-name></italic> en Chile.</article-title> <source>Revista Chilena de Entomologia</source> <volume>1</volume>: <fpage>129</fpage>–<lpage>145</lpage>.</mixed-citation></ref><ref id="B28"><mixed-citation xmlns:xlink="http://www.w3.org/1999/xlink" xlink:type="simple">
          <person-group><name name-style="western"><surname>Frey</surname><given-names>G</given-names></name></person-group> (<year>1965</year>) <article-title>Neue sudamerikanisch <tp:taxon-name><tp:taxon-name-part taxon-name-part-type="family">Melolonthidae</tp:taxon-name-part></tp:taxon-name>. Entomologischen Arbeiten aus dem Museum G.</article-title> <source>Frey</source> <volume>16</volume>: <fpage>143</fpage>–<lpage>151</lpage>.</mixed-citation></ref><ref id="B30"><mixed-citation xmlns:xlink="http://www.w3.org/1999/xlink" xlink:type="simple">
          <person-group><name name-style="western"><surname>Frey</surname><given-names>G</given-names></name></person-group> (<year>1970</year>) <article-title>Beitrag zur Kenntnis der südamerikanischen Melolonthiden (Col.). Entomologischen Arbeiten aus dem Museum G.</article-title> <source>Frey</source> <volume>21</volume>: <fpage>281</fpage>–<lpage>287</lpage>.</mixed-citation></ref><ref id="B31"><mixed-citation xmlns:xlink="http://www.w3.org/1999/xlink" xlink:type="simple">
          <person-group><name name-style="western"><surname>Frey</surname><given-names>G</given-names></name></person-group> (<year>1973</year>) <article-title>Neue <tp:taxon-name><tp:taxon-name-part taxon-name-part-type="tribe">Macrodactylini</tp:taxon-name-part></tp:taxon-name> (Col., Scarab., <tp:taxon-name><tp:taxon-name-part taxon-name-part-type="subfamily">Melolonthinae</tp:taxon-name-part></tp:taxon-name>). 20. Beitrag zur Kenntnis der südamerikanischen Melolonthidaen. Entomologischen Arbeiten aus dem Museum G.</article-title> <source>Frey</source> <volume>24</volume>: <fpage>255</fpage>–<lpage>279</lpage>.</mixed-citation></ref><ref id="B41"><mixed-citation xmlns:xlink="http://www.w3.org/1999/xlink" xlink:type="simple">
          <person-group><name name-style="western"><surname>Keith</surname><given-names>D</given-names></name></person-group> (<year>2004</year>) Note homonymique sur <italic><tp:taxon-name><tp:taxon-name-part taxon-name-part-type="genus">Liogenys</tp:taxon-name-part> <tp:taxon-name-part taxon-name-part-type="species">excisus</tp:taxon-name-part></tp:taxon-name></italic> Moser, 1919 (Col. <tp:taxon-name><tp:taxon-name-part taxon-name-part-type="family">Melolonthidae</tp:taxon-name-part></tp:taxon-name>). Bulletin de la Société entomologique de France 109(2): 195.</mixed-citation></ref><ref id="B2"><mixed-citation xmlns:xlink="http://www.w3.org/1999/xlink" xlink:type="simple">
          <person-group><name name-style="western"><surname>Baraud</surname><given-names>J</given-names></name></person-group> (<year>1977</year>) <source>Coléoptères <tp:taxon-name><tp:taxon-name-part taxon-name-part-type="superfamily">Scarabaeoidea</tp:taxon-name-part></tp:taxon-name>. Faune de l’Europe <tp:taxon-name><tp:taxon-name-part taxon-name-part-type="species">occidentale</tp:taxon-name-part></tp:taxon-name>: Belgique, France, Grande-Bretagne, Italie, Péninsule Ibérique. Supplement à la Nouvelle Revue d’Entomologie. Tome VII, fasc. 3.</source> <publisher-name>CNRS</publisher-name>, <publisher-loc>Toulouse</publisher-loc>, <size units="page">352 pp</size>.</mixed-citation></ref><ref id="B3"><mixed-citation xmlns:xlink="http://www.w3.org/1999/xlink" xlink:type="simple">
          <person-group><name name-style="western"><surname>Baraud</surname><given-names>J</given-names></name></person-group> (<year>1992</year>) Coléoptères <tp:taxon-name><tp:taxon-name-part taxon-name-part-type="superfamily">Scarabaeoidea</tp:taxon-name-part></tp:taxon-name> d’Europe. 78. Faune de France. France et regions limitrophes. Fédération française des Sociétés de Sciences naturelles et Société Linnéenne de Lyon, 856 pp. <ext-link xlink:type="simple" ext-link-type="uri" xlink:href="https://faunedefrance.org/bibliotheque/docs/J.BARAUD(FdeFr78)Col%C3%A9opt%C3%A8resScarabaeoidea.pdf">https://faunedefrance.org/bibliotheque/docs/J.BARAUD(FdeFr78)Col%C3%A9opt%C3%A8resScarabaeoidea.pdf</ext-link></mixed-citation></ref><ref id="B8"><mixed-citation xmlns:xlink="http://www.w3.org/1999/xlink" xlink:type="simple">
          <person-group><name name-style="western"><surname>Britton</surname><given-names>EB</given-names></name></person-group> (<year>1957</year>) <article-title>A revision of the Australian Chafers (<tp:taxon-name><tp:taxon-name-part taxon-name-part-type="order">Coleoptera</tp:taxon-name-part></tp:taxon-name>: <tp:taxon-name><tp:taxon-name-part taxon-name-part-type="family">Scarabaeidae</tp:taxon-name-part></tp:taxon-name>: <tp:taxon-name><tp:taxon-name-part taxon-name-part-type="subfamily">Melolonthinae</tp:taxon-name-part></tp:taxon-name>). Volume I.</article-title> <source>British Museum (Natural History) Journal</source> <volume>4</volume>: <fpage>1</fpage>–<lpage>185</lpage>.</mixed-citation></ref><ref id="B50"><mixed-citation xmlns:xlink="http://www.w3.org/1999/xlink" xlink:type="simple">
          <person-group><name name-style="western"><surname>Morón</surname><given-names>MA</given-names></name><name name-style="western"><surname>Ratcliffe</surname><given-names>BC</given-names></name><name name-style="western"><surname>Deloya</surname><given-names>C</given-names></name></person-group> (<year>1997</year>) <source>Atlas de los escarabajos de México. <tp:taxon-name><tp:taxon-name-part taxon-name-part-type="order">Coleoptera</tp:taxon-name-part></tp:taxon-name><tp:taxon-name><tp:taxon-name-part taxon-name-part-type="superfamily">Lamellicornia</tp:taxon-name-part></tp:taxon-name>. Vol. I. Familia <tp:taxon-name><tp:taxon-name-part taxon-name-part-type="family">Melolonthidae</tp:taxon-name-part></tp:taxon-name>.</source> <publisher-name>Comisión Nacional para el Conocimiento y Uso de la Biodiversidad y Sociedad Mexicana de Entomología</publisher-name>, <publisher-loc>Xalapa</publisher-loc>, <size units="page">280 pp</size>. [+32 plates].</mixed-citation></ref><ref id="B20"><mixed-citation xmlns:xlink="http://www.w3.org/1999/xlink" xlink:type="simple">
          <person-group><name name-style="western"><surname>Evans</surname><given-names>AV</given-names></name></person-group> (<year>2002</year>) <article-title><tp:taxon-name><tp:taxon-name-part taxon-name-part-type="subfamily">Melolonthinae</tp:taxon-name-part></tp:taxon-name>.</article-title> In: <person-group><name name-style="western"><surname>Arnett</surname><given-names>RH</given-names></name><name name-style="western"><surname>Thomas</surname><given-names>MC</given-names></name><name name-style="western"><surname>Skelley</surname><given-names>PE</given-names></name><name name-style="western"><surname>Frank</surname><given-names>JH</given-names></name></person-group> (<role>Eds</role>) <issue-title>American Beetles Volume 2.</issue-title> <source><tp:taxon-name><tp:taxon-name-part taxon-name-part-type="suborder">Polyphaga</tp:taxon-name-part></tp:taxon-name>: <tp:taxon-name><tp:taxon-name-part taxon-name-part-type="superfamily">Scarabaeoidea</tp:taxon-name-part></tp:taxon-name> through <tp:taxon-name><tp:taxon-name-part taxon-name-part-type="superfamily">Curculionoidea</tp:taxon-name-part></tp:taxon-name>. CRC Press, Boca Raton</source>, <fpage>51</fpage>–<lpage>60</lpage>.</mixed-citation></ref><ref id="B49"><mixed-citation xmlns:xlink="http://www.w3.org/1999/xlink" xlink:type="simple">
          <person-group><name name-style="western"><surname>Morón</surname><given-names>MA</given-names></name></person-group> (<year>2004</year>) <article-title>Insetos de solo.</article-title> In: <person-group><name name-style="western"><surname>Salvadori</surname><given-names>JR</given-names></name><name name-style="western"><surname>Ávila</surname><given-names>CJ</given-names></name><name name-style="western"><surname>Silva</surname><given-names>MTB</given-names></name></person-group> (<role>Eds</role>) <issue-title>Pragas de solo no Brasil.</issue-title> <source>Embrapa Trigo, Passo Fundo; Embrapa Agropecuária Oeste, Dourados; Fundacep Fecotrigo, Cruz Alta</source>, <fpage>41</fpage>–<lpage>68</lpage>.</mixed-citation></ref><ref id="B5"><mixed-citation xmlns:xlink="http://www.w3.org/1999/xlink" xlink:type="simple">
          <person-group><name name-style="western"><surname>Biezanko</surname><given-names>CM de</given-names></name><name name-style="western"><surname>Bertholdi</surname><given-names>RE</given-names></name><name name-style="western"><surname>Baucke</surname><given-names>O</given-names></name></person-group> (<year>1949</year>) <article-title>Relação dos principais insetos prejudiciais observados nos arredores de Pelotas nas plantas cultivadas e selvagens.</article-title> <source>Agros</source> <volume>2</volume>(<issue>3</issue>): <fpage>156</fpage>–<lpage>213</lpage>.</mixed-citation></ref><ref id="B67"><mixed-citation xmlns:xlink="http://www.w3.org/1999/xlink" xlink:type="simple">
          <person-group><name name-style="western"><surname>Silva</surname><given-names>AGA</given-names></name><name name-style="western"><surname>Gonçalves</surname><given-names>CR</given-names></name><name name-style="western"><surname>Galvão</surname><given-names>DM</given-names></name><name name-style="western"><surname>Gonçalves</surname><given-names>AJL</given-names></name><name name-style="western"><surname>Gomes</surname><given-names>J</given-names></name><name name-style="western"><surname>Silva</surname><given-names>MN</given-names></name><name name-style="western"><surname>Simoni</surname><given-names>L</given-names></name></person-group> (<year>1968</year>) <source>Quarto catálogo dos insetos que vivem nas plantas do Brasil. Seus parasitos e predadores. Parte 2, Tomo 1<sup>o</sup>, insetos, hospedeiros e inimigos naturais.</source> <publisher-name>Ministério da Agricultura</publisher-name>, <publisher-loc>Rio de Janeiro</publisher-loc>, <size units="page">622 pp</size>.</mixed-citation></ref><ref id="B11"><mixed-citation xmlns:xlink="http://www.w3.org/1999/xlink" xlink:type="simple">
          <person-group><name name-style="western"><surname>Cherman</surname><given-names>MA</given-names></name><name name-style="western"><surname>Guedes</surname><given-names>JVC</given-names></name><name name-style="western"><surname>Morón</surname><given-names>MA</given-names></name><name name-style="western"><surname>Dal Prá</surname><given-names>E</given-names></name><name name-style="western"><surname>Perini</surname><given-names>CR</given-names></name><name name-style="western"><surname>Jung</surname><given-names>AH</given-names></name></person-group> (<year>2011</year>) <article-title>First record of species of <italic><tp:taxon-name><tp:taxon-name-part taxon-name-part-type="genus">Liogenys</tp:taxon-name-part></tp:taxon-name></italic> (<tp:taxon-name><tp:taxon-name-part taxon-name-part-type="order">Coleoptera</tp:taxon-name-part></tp:taxon-name>, <tp:taxon-name><tp:taxon-name-part taxon-name-part-type="family">Melolonthidae</tp:taxon-name-part></tp:taxon-name>) associated with winter grain crops in Rio Grande do Sul (Brazil).</article-title> <source>Revista Brasileira de Entomologia</source> <volume>55</volume>: <fpage>618</fpage>–<lpage>620</lpage>. <ext-link xlink:type="simple" ext-link-type="doi" xlink:href="10.1590/S0085-56262011005000052">https://doi.org/10.1590/S0085-56262011005000052</ext-link></mixed-citation></ref><ref id="B13"><mixed-citation xmlns:xlink="http://www.w3.org/1999/xlink" xlink:type="simple">
          <person-group><name name-style="western"><surname>Cherman</surname><given-names>MA</given-names></name><name name-style="western"><surname>Morón</surname><given-names>MA</given-names></name><name name-style="western"><surname>Dal Prá</surname><given-names>E</given-names></name><name name-style="western"><surname>Valmorbida</surname><given-names>I</given-names></name><name name-style="western"><surname>Guedes</surname><given-names>JVC</given-names></name></person-group> (<year>2014</year>) <article-title>Ecological Characterization of White Grubs (<tp:taxon-name><tp:taxon-name-part taxon-name-part-type="order">Coleoptera</tp:taxon-name-part></tp:taxon-name>: <tp:taxon-name><tp:taxon-name-part taxon-name-part-type="family">Melolonthidae</tp:taxon-name-part></tp:taxon-name>) Community in Cultivated and Noncultivated Fields.</article-title> <source>Neotropical Entomology</source> <volume>43</volume>(<issue>3</issue>): <fpage>282</fpage>–<lpage>288</lpage>. <ext-link xlink:type="simple" ext-link-type="doi" xlink:href="10.1007/s13744-014-0214-0">https://doi.org/10.1007/s13744-014-0214-0</ext-link></mixed-citation></ref><ref id="B63"><mixed-citation xmlns:xlink="http://www.w3.org/1999/xlink" xlink:type="simple">
          <person-group><name name-style="western"><surname>Rodrigues</surname><given-names>SR</given-names></name><name name-style="western"><surname>Nogueira</surname><given-names>GAL</given-names></name><name name-style="western"><surname>Gomes</surname><given-names>ES</given-names></name></person-group> (<year>2014</year>) <article-title>Biological Aspects of <italic><tp:taxon-name><tp:taxon-name-part taxon-name-part-type="genus">Liogenys</tp:taxon-name-part> <tp:taxon-name-part taxon-name-part-type="species">bidenticeps</tp:taxon-name-part></tp:taxon-name></italic> Moser, 1919 (<tp:taxon-name><tp:taxon-name-part taxon-name-part-type="order">Coleoptera</tp:taxon-name-part></tp:taxon-name>: <tp:taxon-name><tp:taxon-name-part taxon-name-part-type="family">Scarabaeidae</tp:taxon-name-part></tp:taxon-name>).</article-title> <source>The Coleopterists Bulletin</source> <volume>68</volume>(<issue>2</issue>): <fpage>235</fpage>–<lpage>238</lpage>. <ext-link xlink:type="simple" ext-link-type="doi" xlink:href="10.1649/0010-065X-68.2.235">https://doi.org/10.1649/0010-065X-68.2.235</ext-link></mixed-citation></ref><ref id="B62"><mixed-citation xmlns:xlink="http://www.w3.org/1999/xlink" xlink:type="simple">
          <person-group><name name-style="western"><surname>Rodrigues</surname><given-names>SR</given-names></name><name name-style="western"><surname>Carmo</surname><given-names>JI</given-names></name><name name-style="western"><surname>Oliveira</surname><given-names>VS</given-names></name><name name-style="western"><surname>Tiago</surname><given-names>EF</given-names></name><name name-style="western"><surname>Taira</surname><given-names>TL</given-names></name></person-group> (<year>2011</year>) <article-title>Ocorrência de larvas de <tp:taxon-name><tp:taxon-name-part taxon-name-part-type="family">Scarabaeidae</tp:taxon-name-part></tp:taxon-name> fitófagos (<tp:taxon-name><tp:taxon-name-part taxon-name-part-type="class">Insecta</tp:taxon-name-part></tp:taxon-name>: <tp:taxon-name><tp:taxon-name-part taxon-name-part-type="order">Coleoptera</tp:taxon-name-part></tp:taxon-name>) em diferentes sistemas de sucessão de culturas.</article-title> <source>Pesquisa Agropecuária Tropical</source> <volume>41</volume>: <fpage>87</fpage>–<lpage>93</lpage> <ext-link xlink:type="simple" ext-link-type="uri" xlink:href="https://www.revistas.ufg.br/pat/article/view/7698">https://www.revistas.ufg.br/pat/article/view/7698</ext-link></mixed-citation></ref><ref id="B61"><mixed-citation xmlns:xlink="http://www.w3.org/1999/xlink" xlink:type="simple">
          <person-group><name name-style="western"><surname>Rodrigues</surname><given-names>SR</given-names></name><name name-style="western"><surname>Barbosa</surname><given-names>CL</given-names></name><name name-style="western"><surname>Puker</surname><given-names>A</given-names></name><name name-style="western"><surname>Abot</surname><given-names>AR</given-names></name><name name-style="western"><surname>Ide</surname><given-names>S</given-names></name></person-group> (<year>2008</year>) <article-title>Occurrence, biology and behavior of <italic><tp:taxon-name><tp:taxon-name-part taxon-name-part-type="genus">Liogenys</tp:taxon-name-part> <tp:taxon-name-part taxon-name-part-type="species">fuscus</tp:taxon-name-part></tp:taxon-name></italic> Blanchard (<tp:taxon-name><tp:taxon-name-part taxon-name-part-type="class">Insecta</tp:taxon-name-part></tp:taxon-name>, <tp:taxon-name><tp:taxon-name-part taxon-name-part-type="order">Coleoptera</tp:taxon-name-part></tp:taxon-name>, <tp:taxon-name><tp:taxon-name-part taxon-name-part-type="family">Scarabaeidae</tp:taxon-name-part></tp:taxon-name>) in Aquidauana, Mato Grosso do Sul, Brazil.</article-title> <source>Revista Brasileira de Entomologia</source> <volume>52</volume>(<issue>4</issue>): <fpage>637</fpage>–<lpage>640</lpage>. <ext-link xlink:type="simple" ext-link-type="doi" xlink:href="10.1590/S0085-56262008000400015">https://doi.org/10.1590/S0085-56262008000400015</ext-link></mixed-citation></ref><ref id="B66"><mixed-citation xmlns:xlink="http://www.w3.org/1999/xlink" xlink:type="simple">
          <person-group><name name-style="western"><surname>Santos</surname><given-names>AC</given-names></name><name name-style="western"><surname>Bueno</surname><given-names>AF</given-names></name><name name-style="western"><surname>Bueno</surname><given-names>RCOF</given-names></name><name name-style="western"><surname>Vieira</surname><given-names>SS</given-names></name></person-group> (<year>2008</year>) Chemical control of white grub <italic><tp:taxon-name><tp:taxon-name-part taxon-name-part-type="genus">Liogenys</tp:taxon-name-part> <tp:taxon-name-part taxon-name-part-type="species">fuscus</tp:taxon-name-part></tp:taxon-name></italic> (Blanchard 1851) (<tp:taxon-name><tp:taxon-name-part taxon-name-part-type="order">Coleoptera</tp:taxon-name-part></tp:taxon-name>: <tp:taxon-name><tp:taxon-name-part taxon-name-part-type="family">Melolonthidae</tp:taxon-name-part></tp:taxon-name>) in cornfields. BioAssay 3(5). <ext-link xlink:type="simple" ext-link-type="doi" xlink:href="10.14295/BA.v3.0.59">https://doi.org/10.14295/BA.v3.0.59</ext-link></mixed-citation></ref><ref id="B16"><mixed-citation xmlns:xlink="http://www.w3.org/1999/xlink" xlink:type="simple">
          <person-group><name name-style="western"><surname>Costa</surname><given-names>RB</given-names></name><name name-style="western"><surname>Fernandes</surname><given-names>PM</given-names></name><name name-style="western"><surname>Oliveira</surname><given-names>FS</given-names></name><name name-style="western"><surname>Rocha</surname><given-names>MR da</given-names></name><name name-style="western"><surname>Morón</surname><given-names>MA</given-names></name><name name-style="western"><surname>Oliveira</surname><given-names>LJ</given-names></name></person-group> (<year>2009</year>) <article-title>Captura de adultos de <italic><tp:taxon-name><tp:taxon-name-part taxon-name-part-type="genus">Liogenys</tp:taxon-name-part> <tp:taxon-name-part taxon-name-part-type="species">fuscus</tp:taxon-name-part></tp:taxon-name></italic> (<tp:taxon-name><tp:taxon-name-part taxon-name-part-type="order">Coleoptera</tp:taxon-name-part></tp:taxon-name>: <tp:taxon-name><tp:taxon-name-part taxon-name-part-type="family">Melolonthidae</tp:taxon-name-part></tp:taxon-name>) com armadilha luminosa em área sob sistema de plantio direto.</article-title> <source>Bioscience journal (online)</source> <volume>25</volume>: <fpage>3</fpage>–<lpage>8</lpage>. <ext-link xlink:type="simple" ext-link-type="uri" xlink:href="http://www.seer.ufu.br/index.php/biosciencejournal/article/view/6900/4568">http://www.seer.ufu.br/index.php/biosciencejournal/article/view/6900/4568</ext-link></mixed-citation></ref><ref id="B1"><mixed-citation xmlns:xlink="http://www.w3.org/1999/xlink" xlink:type="simple">
          <person-group><name name-style="western"><surname>Ávila</surname><given-names>CJ</given-names></name><name name-style="western"><surname>Vivan</surname><given-names>LM</given-names></name><name name-style="western"><surname>Santos</surname><given-names>V</given-names></name></person-group> (<year>2014</year>) <article-title>Controle do Coró <italic><tp:taxon-name><tp:taxon-name-part taxon-name-part-type="genus">Liogenys</tp:taxon-name-part> <tp:taxon-name-part taxon-name-part-type="species">fusca</tp:taxon-name-part></tp:taxon-name></italic> (Blanchard) (<tp:taxon-name><tp:taxon-name-part taxon-name-part-type="order">Coleoptera</tp:taxon-name-part></tp:taxon-name>: <tp:taxon-name><tp:taxon-name-part taxon-name-part-type="family">Melolonthidae</tp:taxon-name-part></tp:taxon-name>) com Inseticidas Aplicados nas Sementes e no Sulco de Semeadura da Soja (<italic><tp:taxon-name><tp:taxon-name-part taxon-name-part-type="genus">Glycine</tp:taxon-name-part> <tp:taxon-name-part taxon-name-part-type="species">max</tp:taxon-name-part></tp:taxon-name></italic>).</article-title> <source>BioAssay</source> <volume>9</volume>: <fpage>1</fpage>–<lpage>7</lpage>. <ext-link xlink:type="simple" ext-link-type="doi" xlink:href="10.14295/BA.v9.137">https://doi.org/10.14295/BA.v9.137</ext-link></mixed-citation></ref><ref id="B64"><mixed-citation xmlns:xlink="http://www.w3.org/1999/xlink" xlink:type="simple">
          <person-group><name name-style="western"><surname>Rodrigues</surname><given-names>SR</given-names></name><name name-style="western"><surname>Morón</surname><given-names>MA</given-names></name><name name-style="western"><surname>Gomesa</surname><given-names>ES</given-names></name><name name-style="western"><surname>Bento</surname><given-names>JMS</given-names></name></person-group> (<year>2016</year>) <article-title>Morphology of immature stages and mating behavior in <italic><tp:taxon-name><tp:taxon-name-part taxon-name-part-type="genus">Liogenys</tp:taxon-name-part> <tp:taxon-name-part taxon-name-part-type="species">fusca</tp:taxon-name-part></tp:taxon-name></italic> (Blanchard) (<tp:taxon-name><tp:taxon-name-part taxon-name-part-type="order">Coleoptera</tp:taxon-name-part></tp:taxon-name>, <tp:taxon-name><tp:taxon-name-part taxon-name-part-type="family">Melolonthidae</tp:taxon-name-part></tp:taxon-name>, <tp:taxon-name><tp:taxon-name-part taxon-name-part-type="subfamily">Melolonthinae</tp:taxon-name-part></tp:taxon-name>).</article-title> <source>Revista Brasileira de Entomologia</source> <volume>60</volume>(<issue>4</issue>): <fpage>284</fpage>–<lpage>289</lpage>. <ext-link xlink:type="simple" ext-link-type="doi" xlink:href="10.1016/j.rbe.2016.06.00">https://doi.org/10.1016/j.rbe.2016.06.00</ext-link></mixed-citation></ref><ref id="B48"><mixed-citation xmlns:xlink="http://www.w3.org/1999/xlink" xlink:type="simple">
          <person-group><name name-style="western"><surname>Mojica</surname><given-names>N</given-names></name></person-group> (<year>2014</year>) Aspectos del ciclo biológico de <italic><tp:taxon-name><tp:taxon-name-part taxon-name-part-type="genus">Liogenys</tp:taxon-name-part></tp:taxon-name></italic> sp. (<tp:taxon-name><tp:taxon-name-part taxon-name-part-type="order">Coleoptera</tp:taxon-name-part></tp:taxon-name>: <tp:taxon-name><tp:taxon-name-part taxon-name-part-type="family">Melolonthidae</tp:taxon-name-part></tp:taxon-name>) en la Provincia de Córdoba, Argentina. Thesis, Villa María, Argentina: Universidad Nacional de Villa María.</mixed-citation></ref><ref id="B26"><mixed-citation xmlns:xlink="http://www.w3.org/1999/xlink" xlink:type="simple">
          <person-group><name name-style="western"><surname>Fava</surname><given-names>FD</given-names></name><name name-style="western"><surname>Imwinkelried</surname><given-names>JM</given-names></name><name name-style="western"><surname>Trumper</surname><given-names>EV</given-names></name></person-group> (<year>2008</year>) <article-title>Nuevo gusano blanco en la soja. Recomendaciones preliminares para su manejo.</article-title> In: <person-group><name name-style="western"><surname>Manfredi</surname><given-names>EEA</given-names></name></person-group> (<role>Ed.</role>) <issue-title>Jornada Técnica.</issue-title> <source>Soja-Maíz 2008, september, 2008. Serie de capacitación técnica. EEA Manfredi. no. 3, EEA Manfredi. Manfredi, Córdoba</source>, <fpage>37</fpage>–<lpage>40</lpage>.</mixed-citation></ref><ref id="B15"><mixed-citation xmlns:xlink="http://www.w3.org/1999/xlink" xlink:type="simple">
          <person-group><name name-style="western"><surname>Cordo</surname><given-names>HA</given-names></name><name name-style="western"><surname>Logarzo</surname><given-names>G</given-names></name><name name-style="western"><surname>Braun</surname><given-names>K</given-names></name><name name-style="western"><surname>Di Iorio</surname><given-names>OR</given-names></name></person-group> (<year>2004</year>) <source>Catálogo de Insectos Fitófagos de la Argentina y sus plantas asociadas.</source> <publisher-name>Sociedad Entomologica Argentina Ediciones</publisher-name>, <publisher-loc>Buenos Aires</publisher-loc>, <size units="page">734 pp</size>.</mixed-citation></ref></ref-list></tp:taxon-treatment>
