# Supplementary material for: A taxonomic revision of Liogenys occurring in Brazil with an interactive key and remarks on New World Diplotaxini (Coleoptera, Melolonthidae)
Source: Zookeys. 2017 Sep 19;(699):1–120. doi: 10.3897/zookeys.699.12031 (PMC5673864; doi:10.3897/zookeys.699.12031)
Supplement: XML Treatment for Liogenys bidenticeps [file zookeys.699.12031-treatment4.xml]

<!DOCTYPE tp:taxon-treatment
  PUBLIC "-//TaxonX//DTD Taxonomic Treatment Publishing DTD v0 20100105//EN" "tax-treatment-NSO.dtd">
<tp:taxon-treatment xmlns:tp="http://www.plazi.org/taxpub"><tp:treatment-meta><kwd-group><label>Taxon classification</label><kwd><named-content xmlns:xlink="http://www.w3.org/1999/xlink" content-type="kingdom">Animalia</named-content></kwd><kwd><named-content xmlns:xlink="http://www.w3.org/1999/xlink" content-type="order">Coleoptera</named-content></kwd><kwd><named-content xmlns:xlink="http://www.w3.org/1999/xlink" content-type="family">Melolonthidae</named-content></kwd></kwd-group><mixed-citation publication-type="journal"><person-group><name><surname>Cherman</surname><given-names>Mariana Alejandra</given-names></name><name><surname>Mise</surname><given-names>Kleber Makoto</given-names></name><name><surname>Morón†</surname><given-names>Miguel Angel</given-names></name><name><surname>Vaz-de-Mello</surname><given-names>Fernando Z.</given-names></name><name><surname>de Almeida</surname><given-names>Lúcia Massutti</given-names></name></person-group><article-title>A taxonomic revision of <italic><tp:taxon-name><tp:taxon-name-part taxon-name-part-type="genus" reg="Liogenys">Liogenys</tp:taxon-name-part></tp:taxon-name></italic> occurring in Brazil with an interactive key and remarks on New World <tp:taxon-name><tp:taxon-name-part taxon-name-part-type="tribe">Diplotaxini</tp:taxon-name-part></tp:taxon-name> (<tp:taxon-name><tp:taxon-name-part taxon-name-part-type="order">Coleoptera</tp:taxon-name-part></tp:taxon-name>, <tp:taxon-name><tp:taxon-name-part taxon-name-part-type="family">Melolonthidae</tp:taxon-name-part></tp:taxon-name>)</article-title><source>Zookeys</source><day>19</day><month>9</month><year>2017</year><volume>2017</volume><issue>699</issue><fpage>1</fpage><lpage>120</lpage><pub-id pub-id-type="doi">10.3897/zookeys.699.12031</pub-id></mixed-citation></tp:treatment-meta><tp:nomenclature><tp:taxon-name>
              <tp:taxon-name-part taxon-name-part-type="genus" reg="Liogenys">Liogenys</tp:taxon-name-part>
              <tp:taxon-name-part taxon-name-part-type="species" reg="bidenticeps">bidenticeps</tp:taxon-name-part>
            </tp:taxon-name><tp:taxon-authority>Moser, 1919</tp:taxon-authority><xref ref-type="fig" rid="F10">Figs 58</xref><xref ref-type="fig" rid="F44">, 92</xref><tp:nomenclature-citation-list><tp:nomenclature-citation><tp:taxon-name>
                  <tp:taxon-name-part taxon-name-part-type="genus" reg="Liogenys">Liogenys</tp:taxon-name-part> <tp:taxon-name-part taxon-name-part-type="species" reg="bidenticeps">bidenticeps</tp:taxon-name-part></tp:taxon-name><comment>Moser, 1919: 13 (<abbrev xmlns:xlink="http://www.w3.org/1999/xlink" xlink:title="original description" id="ABBRID0EPIAK" xlink:type="simple">orig. desc</abbrev>.); <xref ref-type="bibr" rid="B6">Blackwelder 1944</xref>: 227; (<abbrev xmlns:xlink="http://www.w3.org/1999/xlink" xlink:title="check list" id="ABBRID0EXIAK" xlink:type="simple">check</abbrev>.), <xref ref-type="bibr" rid="B29">Frey 1969</xref>: 43 (key); <xref ref-type="bibr" rid="B21">Evans 2003</xref>: 207 (<abbrev xmlns:xlink="http://www.w3.org/1999/xlink" xlink:title="check list" id="ABBRID0EDJAK" xlink:type="simple">check</abbrev>.); <xref ref-type="bibr" rid="B22">Evans and Smith 2005</xref>: 171 (<abbrev xmlns:xlink="http://www.w3.org/1999/xlink" xlink:title="check list" id="ABBRID0ELJAK" xlink:type="simple">check</abbrev>.).</comment></tp:nomenclature-citation><tp:nomenclature-citation><tp:taxon-name>
                  <tp:taxon-name-part taxon-name-part-type="genus" reg="Liogenys">Liogenys</tp:taxon-name-part> <tp:taxon-name-part taxon-name-part-type="species" reg="bicuspis">bicuspis</tp:taxon-name-part></tp:taxon-name><comment>Moser, 1919: 14 (<abbrev xmlns:xlink="http://www.w3.org/1999/xlink" xlink:title="original description" id="ABBRID0E3JAK" xlink:type="simple">orig. desc</abbrev>.); <xref ref-type="bibr" rid="B6">Blackwelder 1944</xref>: 227; (<abbrev xmlns:xlink="http://www.w3.org/1999/xlink" xlink:title="check list" id="ABBRID0EEKAK" xlink:type="simple">check</abbrev>.), <xref ref-type="bibr" rid="B29">Frey 1969</xref>: 43 (key); <xref ref-type="bibr" rid="B21">Evans 2003</xref>: 207 (<abbrev xmlns:xlink="http://www.w3.org/1999/xlink" xlink:title="check list" id="ABBRID0EQKAK" xlink:type="simple">check</abbrev>.); <xref ref-type="bibr" rid="B22">Evans and Smith 2005</xref>: 171 (<abbrev xmlns:xlink="http://www.w3.org/1999/xlink" xlink:title="check list" id="ABBRID0EYKAK" xlink:type="simple">check</abbrev>.); <xref ref-type="bibr" rid="B23">Evans and Smith 2009</xref>: 175 (<abbrev xmlns:xlink="http://www.w3.org/1999/xlink" xlink:title="check list" id="ABBRID0EALAK" xlink:type="simple">check</abbrev>.) <bold>Syn. n.</bold></comment></tp:nomenclature-citation></tp:nomenclature-citation-list></tp:nomenclature><tp:treatment-sec sec-type="type material" id="SECID0EFLAK"><title>Type material.</title><p>
              <italic><tp:taxon-name><tp:taxon-name-part taxon-name-part-type="genus" reg="Liogenys">Liogenys</tp:taxon-name-part> <tp:taxon-name-part taxon-name-part-type="species" reg="bidenticeps">bidenticeps</tp:taxon-name-part></tp:taxon-name></italic> male syntype (<named-content xmlns:xlink="http://www.w3.org/1999/xlink" content-type="dwc:institutional_code" xlink:type="simple">ZMHB</named-content>) [white printed] “Brasilia/ [handwritten] Sao Paulo”, [white handwritten] “<tp:taxon-name><tp:taxon-name-part taxon-name-part-type="genus" reg="Liogenys">Liogenys</tp:taxon-name-part></tp:taxon-name>/<tp:taxon-name><tp:taxon-name-part taxon-name-part-type="species" reg="bidenticeps">bidenticeps</tp:taxon-name-part></tp:taxon-name>/Typen Mos”, [light <abbrev xmlns:xlink="http://www.w3.org/1999/xlink" xlink:title="redescription" id="ABBRID0EKMAK" xlink:type="simple">red</abbrev> printed] “Typus”, [<abbrev xmlns:xlink="http://www.w3.org/1999/xlink" xlink:title="redescription" id="ABBRID0EOMAK" xlink:type="simple">red</abbrev> printed] “SYNTYPUS/<tp:taxon-name><tp:taxon-name-part taxon-name-part-type="genus" reg="Liogenys">Liogenys</tp:taxon-name-part></tp:taxon-name>/<tp:taxon-name><tp:taxon-name-part taxon-name-part-type="species" reg="bidenticeps">bidenticeps</tp:taxon-name-part></tp:taxon-name> Moser, 1919/labelled by MNHUB 2011”. Genitalia mounted. This type is here designated as the <bold>lectotype</bold> [white, outlined in <abbrev xmlns:xlink="http://www.w3.org/1999/xlink" xlink:title="redescription" id="ABBRID0EDNAK" xlink:type="simple">red</abbrev>, printed] “LECTOTYPE/<italic><tp:taxon-name><tp:taxon-name-part taxon-name-part-type="genus" reg="Liogenys">Liogenys</tp:taxon-name-part> <tp:taxon-name-part taxon-name-part-type="species" reg="bidenticeps">bidenticeps</tp:taxon-name-part></tp:taxon-name></italic>/Moser, 1919/des. M. A. Cherman 2012.” Two male and a female syntypes (<named-content xmlns:xlink="http://www.w3.org/1999/xlink" content-type="dwc:institutional_code" xlink:type="simple">ZMHB</named-content>): [white printed] “Brasilia/[handwritten] Sao Paulo”, [white handwritten] “<tp:taxon-name><tp:taxon-name-part taxon-name-part-type="genus" reg="Liogenys">Liogenys</tp:taxon-name-part></tp:taxon-name>/<tp:taxon-name><tp:taxon-name-part taxon-name-part-type="species" reg="bidenticeps">bidenticeps</tp:taxon-name-part></tp:taxon-name>/ Typen Mos”, [light <abbrev xmlns:xlink="http://www.w3.org/1999/xlink" xlink:title="redescription" id="ABBRID0EGOAK" xlink:type="simple">red</abbrev> printed] “Typus”, [<abbrev xmlns:xlink="http://www.w3.org/1999/xlink" xlink:title="redescription" id="ABBRID0EKOAK" xlink:type="simple">red</abbrev> printed] “SYNTYPUS/ <tp:taxon-name><tp:taxon-name-part taxon-name-part-type="genus" reg="Liogenys">Liogenys</tp:taxon-name-part></tp:taxon-name>/ <tp:taxon-name><tp:taxon-name-part taxon-name-part-type="species" reg="bidenticeps">bidenticeps</tp:taxon-name-part></tp:taxon-name> Moser, 1919/labelled by MNHUB 2011”. These three syntypes are here designated as <bold>paralectotypes</bold>, each one with the label: [white, outlined in <abbrev xmlns:xlink="http://www.w3.org/1999/xlink" xlink:title="redescription" id="ABBRID0E6OAK" xlink:type="simple">red</abbrev>, printed] “PARALECTOTYPE/<italic><tp:taxon-name><tp:taxon-name-part taxon-name-part-type="genus" reg="Liogenys">Liogenys</tp:taxon-name-part> <tp:taxon-name-part taxon-name-part-type="species" reg="bidenticeps">bidenticeps</tp:taxon-name-part></tp:taxon-name></italic>/Moser, 1919/ des. M. A. Cherman 2012”. Male genitalia mounted.</p><p>
              <italic><tp:taxon-name><tp:taxon-name-part taxon-name-part-type="genus" reg="Liogenys">Liogenys</tp:taxon-name-part> <tp:taxon-name-part taxon-name-part-type="species" reg="bicuspis">bicuspis</tp:taxon-name-part></tp:taxon-name></italic> male syntype (<named-content xmlns:xlink="http://www.w3.org/1999/xlink" content-type="dwc:institutional_code" xlink:type="simple">ZMHB</named-content>): [white printed] “Brasilia/[handwritten] Cuyaba”, [white handwritten] “<tp:taxon-name><tp:taxon-name-part taxon-name-part-type="genus" reg="Liogenys">Liogenys</tp:taxon-name-part></tp:taxon-name>/<tp:taxon-name><tp:taxon-name-part taxon-name-part-type="species" reg="bicuspis">bicuspis</tp:taxon-name-part></tp:taxon-name>/Type M Mos”, [<abbrev xmlns:xlink="http://www.w3.org/1999/xlink" xlink:title="redescription" id="ABBRID0EPQAK" xlink:type="simple">red</abbrev> printed] “Typus”, [<abbrev xmlns:xlink="http://www.w3.org/1999/xlink" xlink:title="redescription" id="ABBRID0ETQAK" xlink:type="simple">red</abbrev> printed] “SYNTYPUS/<tp:taxon-name><tp:taxon-name-part taxon-name-part-type="genus" reg="Liogenys">Liogenys</tp:taxon-name-part></tp:taxon-name>/<tp:taxon-name><tp:taxon-name-part taxon-name-part-type="species" reg="bicuspis">bicuspis</tp:taxon-name-part></tp:taxon-name> Moser, 1919/labelled by MNHUB 2011”. Genitalia mounted. This type is here designated the <bold>lectotype</bold> [white, outlined in <abbrev xmlns:xlink="http://www.w3.org/1999/xlink" xlink:title="redescription" id="ABBRID0EIRAK" xlink:type="simple">red</abbrev>, printed] “LECTOTYPE/<italic><tp:taxon-name><tp:taxon-name-part taxon-name-part-type="genus" reg="Liogenys">Liogenys</tp:taxon-name-part> <tp:taxon-name-part taxon-name-part-type="species" reg="bicuspis">bicuspis</tp:taxon-name-part></tp:taxon-name></italic>/Moser, 1919/des. M. A. Cherman 2012”. Female syntype of <italic><tp:taxon-name><tp:taxon-name-part taxon-name-part-type="genus" reg="Liogenys">L.</tp:taxon-name-part> <tp:taxon-name-part taxon-name-part-type="species" reg="bicuspis">bicuspis</tp:taxon-name-part></tp:taxon-name></italic>: [white printed] “Brasilia/[handwritten] Cuyaba”, [white handwritten] “<tp:taxon-name><tp:taxon-name-part taxon-name-part-type="genus" reg="Liogenys">Liogenys</tp:taxon-name-part></tp:taxon-name>/<tp:taxon-name><tp:taxon-name-part taxon-name-part-type="species" reg="bicuspis">bicuspis</tp:taxon-name-part></tp:taxon-name>/Type F Mos”, [<abbrev xmlns:xlink="http://www.w3.org/1999/xlink" xlink:title="redescription" id="ABBRID0ERSAK" xlink:type="simple">red</abbrev> printed] “Typus”, [<abbrev xmlns:xlink="http://www.w3.org/1999/xlink" xlink:title="redescription" id="ABBRID0EVSAK" xlink:type="simple">red</abbrev> printed] “SYNTYPUS/<tp:taxon-name><tp:taxon-name-part taxon-name-part-type="genus" reg="Liogenys">Liogenys</tp:taxon-name-part></tp:taxon-name>/<tp:taxon-name><tp:taxon-name-part taxon-name-part-type="species" reg="bicuspis">bicuspis</tp:taxon-name-part></tp:taxon-name> Moser, 1919/labelled by MNHUB 2011”. These syntype is here designated as <bold>paralectotype</bold> [white, outlined in <abbrev xmlns:xlink="http://www.w3.org/1999/xlink" xlink:title="redescription" id="ABBRID0EKTAK" xlink:type="simple">red</abbrev>, printed] “PARALECTOTYPE/ <italic><tp:taxon-name><tp:taxon-name-part taxon-name-part-type="genus" reg="Liogenys">Liogenys</tp:taxon-name-part> <tp:taxon-name-part taxon-name-part-type="species" reg="bicuspis">bicuspis</tp:taxon-name-part></tp:taxon-name></italic>/Moser, 1919/des. M. A. Cherman 2012”.</p></tp:treatment-sec><tp:treatment-sec sec-type="type material" id="SECID0EZTAK"><title>Non-type material.</title><p>BRAZIL. <abbrev xmlns:xlink="http://www.w3.org/1999/xlink" xlink:title="Bahia" id="ABBRID0E6TAK" xlink:type="simple">BA</abbrev>: Encruzilhada, <named-content xmlns:xlink="http://www.w3.org/1999/xlink" content-type="dwc:verbatimCoordinates" xlink:type="simple"><named-content content-type="geo-json" specific-use="{&#34;type&#34;:&#34;Point&#34;,&#34;coordinates&#34;:[-40.947500,-15.576389]}" id="NCID0EGUAK" xlink:type="simple">15°34'35"S, 40°56'51"W</named-content></named-content>, 15/XII/2012, 850 m, Rafael and Grossi col., 1 ex. (<named-content xmlns:xlink="http://www.w3.org/1999/xlink" content-type="dwc:institutional_code" xlink:type="simple">INPA</named-content>); <abbrev xmlns:xlink="http://www.w3.org/1999/xlink" xlink:title="São Paulo" id="ABBRID0EQUAK" xlink:type="simple">SP</abbrev>: São Paulo, IX/1953, Vespasiano col., 1 ex. (<named-content xmlns:xlink="http://www.w3.org/1999/xlink" content-type="dwc:institutional_code" xlink:type="simple">DZUP</named-content>); without date and collector, 8 ex. (<named-content xmlns:xlink="http://www.w3.org/1999/xlink" content-type="dwc:institutional_code" xlink:type="simple">ZMHB</named-content>); Botucatu, 17/IX/1963, Maritovan col., 1 ex. (<named-content xmlns:xlink="http://www.w3.org/1999/xlink" content-type="dwc:institutional_code" xlink:type="simple">IBSP</named-content>); Campinas, without date and collector, “Alwine Braatz V. collection”, 3 ex. (<named-content xmlns:xlink="http://www.w3.org/1999/xlink" content-type="dwc:institutional_code" xlink:type="simple">ZMHB</named-content>); <abbrev xmlns:xlink="http://www.w3.org/1999/xlink" xlink:title="Mato Grosso" id="ABBRID0EIVAK" xlink:type="simple">MT</abbrev>: Cuiabá, without date and collector, 4 ex. (<named-content xmlns:xlink="http://www.w3.org/1999/xlink" content-type="dwc:institutional_code" xlink:type="simple">ZMHB</named-content>); 15/XI/2008, Monteiro col., 1 ex.; Fazenda Nirvana, 1/X/1988, Serrano col., 1 ex. (<named-content xmlns:xlink="http://www.w3.org/1999/xlink" content-type="dwc:institutional_code" xlink:type="simple">CEMT</named-content>); “Córrego Brigadeiro [tributary of rio Jauru], próximo a Figueiropolis” [Figueiropolis D’oeste], 29/IX/1984, Binda col. 2 ex., (<named-content xmlns:xlink="http://www.w3.org/1999/xlink" content-type="dwc:institutional_code" xlink:type="simple">INPA</named-content>), Jacaré, PN Xingú, XI/1947, Sick col., 1 ex. (<named-content xmlns:xlink="http://www.w3.org/1999/xlink" content-type="dwc:institutional_code" xlink:type="simple">MNRJ</named-content>); <abbrev xmlns:xlink="http://www.w3.org/1999/xlink" xlink:title="Mato Grosso do Sul" id="ABBRID0EAWAK" xlink:type="simple">MS</abbrev>: (1) Batayporã, <named-content xmlns:xlink="http://www.w3.org/1999/xlink" content-type="dwc:verbatimCoordinates" xlink:type="simple"><named-content content-type="geo-json" specific-use="{&#34;type&#34;:&#34;Point&#34;,&#34;coordinates&#34;:[-53.277222,-22.300000]}" id="NCID0EHWAK" xlink:type="simple">22°18'00"S, 53°15'98"W</named-content></named-content>,13/X/2011, 328 m, M.G.C. Pereira (<abbrev xmlns:xlink="http://www.w3.org/1999/xlink" content-type="institution" xlink:title="Museu da Biodiversidade da Universidade de Grande Dourados, Dourados" id="ABBRID0EMWAK" xlink:type="simple">MuBio</abbrev>); Corumbá, without date and collector, 3 ex. (<named-content xmlns:xlink="http://www.w3.org/1999/xlink" content-type="dwc:institutional_code" xlink:type="simple">ZMHB</named-content>); Guia Lopes da Laguna, 15/XI/2007, A. Abot col, 2 ex. (<named-content xmlns:xlink="http://www.w3.org/1999/xlink" content-type="dwc:institutional_code" xlink:type="simple">DZUP</named-content>); Porto Murtinho, XI/1929, Melim col., 30 ex. (<named-content xmlns:xlink="http://www.w3.org/1999/xlink" content-type="dwc:institutional_code" xlink:type="simple">MNRJ</named-content>); Rio Brilhante, 21-28,X/1970, V. O. Becker col., 3 ex. (<named-content xmlns:xlink="http://www.w3.org/1999/xlink" content-type="dwc:institutional_code" xlink:type="simple">DZUP</named-content>); “Salobra, Miranda”, 24/X/1938, Lane col. 1 ex. (<named-content xmlns:xlink="http://www.w3.org/1999/xlink" content-type="dwc:institutional_code" xlink:type="simple">MZSP</named-content>); Paraná, Jaguariaíva, 24-29/XII/1970, F. Giacomel col., 1 ex. (<named-content xmlns:xlink="http://www.w3.org/1999/xlink" content-type="dwc:institutional_code" xlink:type="simple">DZUP</named-content>); <abbrev xmlns:xlink="http://www.w3.org/1999/xlink" xlink:title="Rio Grande do Sul" id="ABBRID0EPXAK" xlink:type="simple">RS</abbrev>: Catuipé, 25-30/XII/2010, F. L. dos Santos, 10 ex. (<named-content xmlns:xlink="http://www.w3.org/1999/xlink" content-type="dwc:institutional_code" xlink:type="simple">DZUP</named-content>); (1) "S, Brazil”, without date and collector, 1 ex. (<named-content xmlns:xlink="http://www.w3.org/1999/xlink" content-type="dwc:institutional_code" xlink:type="simple">MNHN</named-content>). PARAGUAY. <abbrev xmlns:xlink="http://www.w3.org/1999/xlink" xlink:title="Itapúa" id="ABBRID0E4XAK" xlink:type="simple">IT</abbrev>: “Hohenau [Campo Angelo]”, 11/XI/1944, Jacob. Col., 1 ex. (<named-content xmlns:xlink="http://www.w3.org/1999/xlink" content-type="dwc:institutional_code" xlink:type="simple">SDEI</named-content>); <!--PageBreak--><abbrev xmlns:xlink="http://www.w3.org/1999/xlink" xlink:title="São Paulo" id="ABBRID0EHYAK" xlink:type="simple">SP</abbrev>: “San Estanislao [Santani]”, without date and collector, 1 ex.; Thieme col., without locality, and collector, 6 ex. (<named-content xmlns:xlink="http://www.w3.org/1999/xlink" content-type="dwc:institutional_code" xlink:type="simple">ZMHB</named-content>). ARGENTINA. <abbrev xmlns:xlink="http://www.w3.org/1999/xlink" xlink:title="Formosa" id="ABBRID0EQYAK" xlink:type="simple">FO</abbrev>: Ciudad de Formosa, XII/1949, A. Martinez col. (<named-content xmlns:xlink="http://www.w3.org/1999/xlink" content-type="dwc:institutional_code" xlink:type="simple">MZSP</named-content>); Laguna Yema, Reserva Teuquito, <named-content xmlns:xlink="http://www.w3.org/1999/xlink" content-type="dwc:verbatimCoordinates" xlink:type="simple"><named-content content-type="geo-json" specific-use="{&#34;type&#34;:&#34;Point&#34;,&#34;coordinates&#34;:[-61.315342,-24.355819]}" id="NCID0E3YAK" xlink:type="simple">24°21'20,95"S, 61°18'55,23"W</named-content></named-content>, 11/XII/2008, F. Ocampo, G. San Blas, Campon cols. 2 ex.; Ing. Juarez, <named-content xmlns:xlink="http://www.w3.org/1999/xlink" content-type="dwc:verbatimCoordinates" xlink:type="simple"><named-content content-type="geo-json" specific-use="{&#34;type&#34;:&#34;Point&#34;,&#34;coordinates&#34;:[-61.946944,-24.090833]}" id="NCID0EEZAK" xlink:type="simple">24°05'27"S, 61°56'49"W</named-content></named-content>, 13/XII/2008, F. Ocampo, G. San Blas, Campon cols., 2 ex. (<abbrev xmlns:xlink="http://www.w3.org/1999/xlink" content-type="institution" xlink:title="Instituto Argentino de Investigaciones de Zonas Áridas, Mendoza" id="ABBRID0EJZAK" xlink:type="simple">IADIZA</abbrev>); <abbrev xmlns:xlink="http://www.w3.org/1999/xlink" xlink:title="Catamarca" id="ABBRID0EOZAK" xlink:type="simple">CA</abbrev>: Ancasti, <named-content xmlns:xlink="http://www.w3.org/1999/xlink" content-type="dwc:verbatimCoordinates" xlink:type="simple"><named-content content-type="geo-json" specific-use="{&#34;type&#34;:&#34;Point&#34;,&#34;coordinates&#34;:[-65.417778,-28.882500]}" id="NCID0EVZAK" xlink:type="simple">28°52'57"S, 65°25'04"W</named-content></named-content>, 18/XII/2009, 573 m, F. Ocampo, Dominguez, Campon cols., 2 ex. (<abbrev xmlns:xlink="http://www.w3.org/1999/xlink" content-type="institution" xlink:title="Instituto Argentino de Investigaciones de Zonas Áridas, Mendoza" id="ABBRID0E1ZAK" xlink:type="simple">IADIZA</abbrev>); <abbrev xmlns:xlink="http://www.w3.org/1999/xlink" xlink:title="Santiago del Estero" id="ABBRID0E6ZAK" xlink:type="simple">SE</abbrev>: Quimili, 9/XI/1939, Biraben, Bezzi Cols., 2 ex. (<named-content xmlns:xlink="http://www.w3.org/1999/xlink" content-type="dwc:institutional_code" xlink:type="simple">MLPA</named-content>).</p></tp:treatment-sec><tp:treatment-sec sec-type="diagnosis" id="SECID0EI1AK"><title>Diagnosis.</title><p>Body brownish; elongate; elytra light brown, lighter in color than pronotum; clypeal emargination rounded and wide; outer sides of anterior teeth sub-parallel; lateral margin convex, rounded; mesotibia cylindrical to sub-quadrate in cross section; pygidium flat, bristled throughout. In males, inner margins of parameres convergent; subapical projections on outer margins; strongly narrowed before the apex; apex spatula-like, edges sharp, curved outwards, reaching the level of the parameral outer margin (Fig. <xref ref-type="fig" rid="F10">58F</xref>).</p><fig id="F10" position="float" orientation="portrait"><label>Figure 58.</label><caption><p>
                  <italic><tp:taxon-name><tp:taxon-name-part taxon-name-part-type="genus" reg="Liogenys">Liogenys</tp:taxon-name-part> <tp:taxon-name-part taxon-name-part-type="species" reg="bidenticeps">bidenticeps</tp:taxon-name-part></tp:taxon-name></italic> Moser. <bold>A</bold> Dorsal view <bold>B</bold> Lateral view <bold>C</bold> Frontal view <bold>D</bold> Clypeus and pronotum <bold>E</bold> Pygidium <bold>F</bold> Parameres, dorsal view <bold>G</bold> Parameres, lateral view.</p></caption><graphic xmlns:xlink="http://www.w3.org/1999/xlink" xlink:href="zookeys-699-001-g010.jpg" position="float" orientation="portrait" xlink:type="simple" id="oo_156346.jpg"/></fig></tp:treatment-sec><tp:treatment-sec sec-type="redescription" id="SECID0EY2AK"><title>Redescription.</title><p>Length: 8.5–10.7 mm; width: 4.1–5.2 mm. Brownish. <italic>Head</italic>: distance between eyes nearly twice the width of one eye; frons equal in length to clypeus; clypeal emargination rounded, shallow and wide; outer sides of anterior teeth sub-parallel or sometimes follow the margin of clypeus; outer margin of anterior teeth shorter than the eye; clypeal lateral margin convex but sometimes straight; canthus not exceeding the outer margin of the eye; distal maxillary palpomere, maximum width less than twice width of apex; fovea shallow, extending to the transverse midline of the palpomere; labium transversely carinated, as wide as it is long; antenna 10-articulated, lamellae lighter in color than flagellum, in males lamellae and flagellum equal in length. <italic>Thorax</italic>: anterior margin of pronotum slightly produced medially; maximum length of pronotum exceeding the length of tarsomeres I, II and III together; disc glabrous, punctures sparse and fine; pronotal posterior corners sub-angled, obtuse; proepisternum with short bristles; mesepisternum scaly; sides of metasternum with long bristles and scales; distance between meso- and metacoxae up to twice the metacoxa length; scutellum rounded, coarsely punctured. <italic>Elytra</italic>: shiny, glabrous, testaceous to brownish, uniform; elytra more than three times longer than the pronotum; elytral suture slightly darker than elytron and distinctly elevated, two pairs of inner ridges more noticeable than the two outer pairs. <italic>Legs</italic>: procoxa scaly on infra-carinal and outer surface; punctures visible at 12× magnification; three protibial teeth, middle and apical equal in size; distance between basal and middle teeth shorter than between middle and apical; protibial inner apical spur present; mesofemural disc setose, with a row of long bristles on anterior and posterior margins; mesotibia cylindrical in cross section, disc coarsely sculptured; two mesotibial transverse carinae, the apical one complete; basal apophysis of metacoxa produced beyond the outer margin of trochanter; metatibial apical spurs equal in length, shorter than the diameter of the tibial apex; inner margin of male metatibia carinated towards apex, apical inner surface setose; disc coarsely sculptured, two metatibial transverse carinae present posteriorly; basal metatarsomere shorter than tarsomere II, in males protarsomere II long; pro- and mesotarsomeres I to IV enlarged, protarsomeres wider than the mesotarsomeres, less than twice as <!--PageBreak-->wide as metatarsi; claw bifid, symmetrical, superior tooth narrower than the inferior and equal in length; distance between teeth shorter than the inferior tooth. <italic>Abdomen</italic>: band of scales visible at the lowest magnification beneath the outer margin of elytra; ventrites bristled on disc and sides; propygidium visible, bristled; pygidium flat, sub-trapezoidal, wide; pygidial width not exceeding distance between spiracles of propygidium; pygidial disc bristled throughout; in males pygidium wider and apex more rounded. <italic>Parameres</italic>: width of basal region equal to the parameres together at its maximum width, parameral split at 2/3; inner margins strongly convergent; outer margins with subapical projections; strongly narrowed before the apex; apex spatula-like, edges sharp, curved outwards, reaching the level of the parameral outer margin (Fig. <xref ref-type="fig" rid="F10">58F</xref>). In lateral view parameres curved upwards sub-basally and curved downwards partially on apex (Fig. <xref ref-type="fig" rid="F10">58G</xref>).</p></tp:treatment-sec><tp:treatment-sec sec-type="Type-locality" id="SECID0EU3AK"><title>Type-locality.</title><p>
              <italic><tp:taxon-name><tp:taxon-name-part taxon-name-part-type="genus" reg="Liogenys">L.</tp:taxon-name-part> <tp:taxon-name-part taxon-name-part-type="species" reg="bidenticeps">bidenticeps</tp:taxon-name-part></tp:taxon-name></italic>: BRAZIL. São Paulo; <italic><tp:taxon-name><tp:taxon-name-part taxon-name-part-type="genus" reg="Liogenys">Liogenys</tp:taxon-name-part> <tp:taxon-name-part taxon-name-part-type="species" reg="bicuspis">bicuspis</tp:taxon-name-part></tp:taxon-name></italic>: BRAZIL. Cuiabá, Mato Grosso.</p></tp:treatment-sec><tp:treatment-sec sec-type="distribution" id="SECID0EQ4AK"><title>Geographical distribution.</title><p>BRAZIL (<abbrev xmlns:xlink="http://www.w3.org/1999/xlink" xlink:title="Mato Grosso" id="ABBRID0EW4AK" xlink:type="simple">MT</abbrev>, <abbrev xmlns:xlink="http://www.w3.org/1999/xlink" xlink:title="Mato Grosso do Sul" id="ABBRID0E14AK" xlink:type="simple">MS</abbrev>, <bold><abbrev xmlns:xlink="http://www.w3.org/1999/xlink" xlink:title="Bahia" id="ABBRID0E64AK" xlink:type="simple">BA</abbrev></bold>, <abbrev xmlns:xlink="http://www.w3.org/1999/xlink" xlink:title="São Paulo" id="ABBRID0ED5AK" xlink:type="simple">SP</abbrev>, <bold><abbrev xmlns:xlink="http://www.w3.org/1999/xlink" xlink:title="Paraná" id="ABBRID0EI5AK" xlink:type="simple">PR</abbrev></bold>, <abbrev xmlns:xlink="http://www.w3.org/1999/xlink" xlink:title="Rio Grande do Sul" id="ABBRID0EM5AK" xlink:type="simple">RS</abbrev>); <bold>PARAGUAY (<abbrev xmlns:xlink="http://www.w3.org/1999/xlink" xlink:title="Itapúa" id="ABBRID0ES5AK" xlink:type="simple">IT</abbrev></bold>, <bold><abbrev xmlns:xlink="http://www.w3.org/1999/xlink" xlink:title="São Paulo" id="ABBRID0EX5AK" xlink:type="simple">SP</abbrev>)</bold>; <bold>ARGENTINA (<abbrev xmlns:xlink="http://www.w3.org/1999/xlink" xlink:title="Formosa" id="ABBRID0E55AK" xlink:type="simple">FO</abbrev></bold>, <bold><abbrev xmlns:xlink="http://www.w3.org/1999/xlink" xlink:title="Catamarca" id="ABBRID0ED6AK" xlink:type="simple">CA</abbrev></bold>, <bold><abbrev xmlns:xlink="http://www.w3.org/1999/xlink" xlink:title="Santiago del Estero" id="ABBRID0EI6AK" xlink:type="simple">SE</abbrev>)</bold>.</p></tp:treatment-sec><tp:treatment-sec sec-type="remarks" id="SECID0EN6AK"><title>Remarks.</title><p>
              <italic><tp:taxon-name><tp:taxon-name-part taxon-name-part-type="genus" reg="Liogenys">Liogenys</tp:taxon-name-part> <tp:taxon-name-part taxon-name-part-type="species" reg="bidenticeps">bidenticeps</tp:taxon-name-part></tp:taxon-name></italic> resembles <italic><tp:taxon-name><tp:taxon-name-part taxon-name-part-type="genus" reg="Liogenys">L.</tp:taxon-name-part> <tp:taxon-name-part taxon-name-part-type="species" reg="acutidens">acutidens</tp:taxon-name-part></tp:taxon-name></italic> in the brownish color and elytra light brown to testaceous (Fig. <xref ref-type="fig" rid="F8">56</xref>). Those species are also closely related (<xref ref-type="bibr" rid="B14">Cherman et al. 2016</xref>). <italic><tp:taxon-name><tp:taxon-name-part taxon-name-part-type="genus" reg="Liogenys">Liogenys</tp:taxon-name-part> <tp:taxon-name-part taxon-name-part-type="species" reg="bidenticeps">bidenticeps</tp:taxon-name-part></tp:taxon-name></italic> differs from <italic><tp:taxon-name><tp:taxon-name-part taxon-name-part-type="genus" reg="Liogenys">L.</tp:taxon-name-part> <tp:taxon-name-part taxon-name-part-type="species" reg="acutidens">acutidens</tp:taxon-name-part></tp:taxon-name></italic> by the following characters: clypeal lateral margin convex but not produced; clypeus glabrous; scutellum rounded apically and more punctured; elytral suture distinctly elevated; two mesotibial transverse carinae, the apical one complete; in females the pygidium is oblique in lateral view. <xref ref-type="bibr" rid="B29">Frey (1969)</xref> inferred that <italic><tp:taxon-name><tp:taxon-name-part taxon-name-part-type="genus" reg="Liogenys">L.</tp:taxon-name-part> <tp:taxon-name-part taxon-name-part-type="species" reg="bicuspis">bicuspis</tp:taxon-name-part></tp:taxon-name></italic> and <italic><tp:taxon-name><tp:taxon-name-part taxon-name-part-type="genus" reg="Liogenys">L.</tp:taxon-name-part> <tp:taxon-name-part taxon-name-part-type="species" reg="bidenticeps">bidenticeps</tp:taxon-name-part></tp:taxon-name></italic> are synonymous, by writing the word “synonym” followed by a question mark (?). After studying the primary types of <italic><tp:taxon-name><tp:taxon-name-part taxon-name-part-type="genus" reg="Liogenys">L.</tp:taxon-name-part> <tp:taxon-name-part taxon-name-part-type="species" reg="bidenticeps">bidenticeps</tp:taxon-name-part></tp:taxon-name></italic> (<named-content xmlns:xlink="http://www.w3.org/1999/xlink" content-type="dwc:institutional_code" xlink:type="simple">ZMHB</named-content>) and <italic><tp:taxon-name><tp:taxon-name-part taxon-name-part-type="genus" reg="Liogenys">L.</tp:taxon-name-part> <tp:taxon-name-part taxon-name-part-type="species" reg="bicuspis">bicuspis</tp:taxon-name-part></tp:taxon-name></italic> (<named-content xmlns:xlink="http://www.w3.org/1999/xlink" content-type="dwc:institutional_code" xlink:type="simple">ZMHB</named-content>) we found slight differences in the diameter of the punctures of the pygidium and the parameral length in males. When studying all the non-type material, which extends from southernmost Brazil, Paraguay and northern Argentina, we concluded that <italic><tp:taxon-name><tp:taxon-name-part taxon-name-part-type="genus" reg="Liogenys">L.</tp:taxon-name-part> <tp:taxon-name-part taxon-name-part-type="species" reg="bicuspis">bicuspis</tp:taxon-name-part></tp:taxon-name></italic> is a junior subjective synonym of <italic><tp:taxon-name><tp:taxon-name-part taxon-name-part-type="genus" reg="Liogenys">L.</tp:taxon-name-part> <tp:taxon-name-part taxon-name-part-type="species" reg="bidenticeps">bidenticeps</tp:taxon-name-part></tp:taxon-name></italic> and those differences might represent variation among populations. Other variations among <italic><tp:taxon-name><tp:taxon-name-part taxon-name-part-type="genus" reg="Liogenys">L.</tp:taxon-name-part> <tp:taxon-name-part taxon-name-part-type="species" reg="bidenticeps">bidenticeps</tp:taxon-name-part></tp:taxon-name></italic> individuals are the color of elytra from testaceous to brownish; the clypeal anterior teeth, which outer margins vary from sub-parallel to following the margin of clypeus; clypeal lateral margin from convex to straight and in males the parameres in lateral view, more or less curved subapically.</p></tp:treatment-sec><tp:treatment-sec><!--Section generated to contain objects referenced in tp:taxon-treatment.--><fig id="F44" position="float" orientation="portrait"><label>Figure 92.</label><caption><p>Distribution records of three species of <italic><tp:taxon-name><tp:taxon-name-part taxon-name-part-type="genus" reg="Liogenys">Liogenys</tp:taxon-name-part></tp:taxon-name></italic>. Biomes based on <xref ref-type="bibr" rid="B51">Morrone (2014)</xref>.</p></caption><graphic xmlns:xlink="http://www.w3.org/1999/xlink" xlink:href="zookeys-699-001-g044.jpg" position="float" orientation="portrait" xlink:type="simple" id="oo_156381.jpg"/></fig><fig id="F8" position="float" orientation="portrait"><label>Figure 56.</label><caption><p>
                  <italic><tp:taxon-name><tp:taxon-name-part taxon-name-part-type="genus" reg="Liogenys">Liogenys</tp:taxon-name-part> <tp:taxon-name-part taxon-name-part-type="species" reg="acutidens">acutidens</tp:taxon-name-part></tp:taxon-name></italic> Moser. <bold>A</bold> Dorsal view <bold>B</bold> Lateral view <bold>C</bold> Frontal view <bold>D</bold> Clypeus and pronotum <bold>E</bold> Pygidium <bold>F</bold> Parameres, dorsal view <bold>G</bold> Parameres, lateral view.</p></caption><graphic xmlns:xlink="http://www.w3.org/1999/xlink" xlink:href="zookeys-699-001-g008.jpg" position="float" orientation="portrait" xlink:type="simple" id="oo_156344.jpg"/></fig></tp:treatment-sec><ref-list><ref id="B51"><mixed-citation xmlns:xlink="http://www.w3.org/1999/xlink" xlink:type="simple">
          <person-group><name name-style="western"><surname>Morrone</surname><given-names>JJ</given-names></name></person-group> (<year>2014</year>) <article-title>Biogeographical regionalisation of the Neotropical region.</article-title> <source>Zootaxa</source> <volume>3782</volume>(<issue>1</issue>): <fpage>1</fpage>–<lpage>110</lpage>. <ext-link xlink:type="simple" ext-link-type="doi" xlink:href="10.11646/zootaxa.3782.1.1">https://doi.org/10.11646/zootaxa.3782.1.1</ext-link></mixed-citation></ref><ref id="B6"><mixed-citation xmlns:xlink="http://www.w3.org/1999/xlink" xlink:type="simple">
          <person-group><name name-style="western"><surname>Blackwelder</surname><given-names>RE</given-names></name></person-group> (<year>1944</year>) <article-title>Checklist of the coleopterous insects of Mexico, Central America, the West Indies, and South America.</article-title> <source>United States National Museum Bulletin</source> <volume>185</volume>(<issue>2</issue>): <fpage>189</fpage>–<lpage>341</lpage>.</mixed-citation></ref><ref id="B29"><mixed-citation xmlns:xlink="http://www.w3.org/1999/xlink" xlink:type="simple">
          <person-group><name name-style="western"><surname>Frey</surname><given-names>G</given-names></name></person-group> (<year>1969</year>) <article-title>Betimmumgstabelle und Revision der Gattung <italic><tp:taxon-name><tp:taxon-name-part taxon-name-part-type="genus">Liogenys</tp:taxon-name-part></tp:taxon-name></italic> Guérrez. (<tp:taxon-name><tp:taxon-name-part taxon-name-part-type="order">Coleoptera</tp:taxon-name-part></tp:taxon-name>-<tp:taxon-name><tp:taxon-name-part taxon-name-part-type="subfamily">Melolonthinae</tp:taxon-name-part></tp:taxon-name>-<tp:taxon-name><tp:taxon-name-part taxon-name-part-type="tribe">Macrodactylini</tp:taxon-name-part></tp:taxon-name>). Entomologischen Arbeiten aus dem Museum G.</article-title> <source>Frey</source> <volume>20</volume>: <fpage>36</fpage>–<lpage>64</lpage>.</mixed-citation></ref><ref id="B21"><mixed-citation xmlns:xlink="http://www.w3.org/1999/xlink" xlink:type="simple">
          <person-group><name name-style="western"><surname>Evans</surname><given-names>AV</given-names></name></person-group> (<year>2003</year>) <article-title>A checklist of the New World chafers (<tp:taxon-name><tp:taxon-name-part taxon-name-part-type="order">Coleoptera</tp:taxon-name-part></tp:taxon-name>: <tp:taxon-name><tp:taxon-name-part taxon-name-part-type="family">Scarabaeidae</tp:taxon-name-part></tp:taxon-name>: <tp:taxon-name><tp:taxon-name-part taxon-name-part-type="subfamily">Melolonthinae</tp:taxon-name-part></tp:taxon-name>).</article-title> <source>Zootaxa</source> <volume>211</volume>: <fpage>1</fpage>–<lpage>458</lpage>. <ext-link xlink:type="simple" ext-link-type="doi" xlink:href="10.11646/zootaxa.211.1.1">https://doi.org/10.11646/zootaxa.211.1.1</ext-link></mixed-citation></ref><ref id="B22"><mixed-citation xmlns:xlink="http://www.w3.org/1999/xlink" xlink:type="simple">
          <person-group><name name-style="western"><surname>Evans</surname><given-names>AV</given-names></name><name name-style="western"><surname>Smith</surname><given-names>ABT</given-names></name></person-group> (<year>2005</year>) An electronic checklist of the New World chafers (<tp:taxon-name><tp:taxon-name-part taxon-name-part-type="order">Coleoptera</tp:taxon-name-part></tp:taxon-name>: <tp:taxon-name><tp:taxon-name-part taxon-name-part-type="family">Scarabaeidae</tp:taxon-name-part></tp:taxon-name>: <tp:taxon-name><tp:taxon-name-part taxon-name-part-type="subfamily">Melolonthinae</tp:taxon-name-part></tp:taxon-name>). Papers in Entomology, electronically published, version1. <ext-link xlink:type="simple" ext-link-type="uri" xlink:href="http://digitalcommons.unl.edu/entomologypapers/2">http://digitalcommons.unl.edu/entomologypapers/2</ext-link></mixed-citation></ref><ref id="B23"><mixed-citation xmlns:xlink="http://www.w3.org/1999/xlink" xlink:type="simple">
          <person-group><name name-style="western"><surname>Evans</surname><given-names>AV</given-names></name><name name-style="western"><surname>Smith</surname><given-names>ABT</given-names></name></person-group> (<year>2009</year>) An electronic checklist of the New World chafers (<tp:taxon-name><tp:taxon-name-part taxon-name-part-type="order">Coleoptera</tp:taxon-name-part></tp:taxon-name>: <tp:taxon-name><tp:taxon-name-part taxon-name-part-type="family">Scarabaeidae</tp:taxon-name-part></tp:taxon-name>: <tp:taxon-name><tp:taxon-name-part taxon-name-part-type="subfamily">Melolonthinae</tp:taxon-name-part></tp:taxon-name>). Papers in Entomology, electronically published, version3 <ext-link xlink:type="simple" ext-link-type="uri" xlink:href="http://museum.unl.edu/research/entomology/SSSA/nwmelos.htm">http://museum.unl.edu/research/entomology/SSSA/nwmelos.htm</ext-link></mixed-citation></ref><ref id="B14"><mixed-citation xmlns:xlink="http://www.w3.org/1999/xlink" xlink:type="simple">
          <person-group><name name-style="western"><surname>Cherman</surname><given-names>MA</given-names></name><name name-style="western"><surname>Morón</surname><given-names>MA</given-names></name><name name-style="western"><surname>Almeida</surname><given-names>LM</given-names></name></person-group> (<year>2016</year>) <article-title>Phylogenetic relationships within <tp:taxon-name><tp:taxon-name-part taxon-name-part-type="tribe">Diplotaxini</tp:taxon-name-part></tp:taxon-name> Kirby (<tp:taxon-name><tp:taxon-name-part taxon-name-part-type="order">Coleoptera</tp:taxon-name-part></tp:taxon-name>: <tp:taxon-name><tp:taxon-name-part taxon-name-part-type="family">Melolonthidae</tp:taxon-name-part></tp:taxon-name>: <tp:taxon-name><tp:taxon-name-part taxon-name-part-type="subfamily">Melolonthinae</tp:taxon-name-part></tp:taxon-name>) with emphasis on <italic><tp:taxon-name><tp:taxon-name-part taxon-name-part-type="genus">Liogenys</tp:taxon-name-part></tp:taxon-name></italic> Guérin-Méneville.</article-title> <source>Systematic Entomology</source> <volume>41</volume>: <fpage>744</fpage>–<lpage>770</lpage>. <ext-link xlink:type="simple" ext-link-type="doi" xlink:href="10.1111/syen.12188">https://doi.org/10.1111/syen.12188</ext-link></mixed-citation></ref></ref-list></tp:taxon-treatment>
