# Supplementary material for: A taxonomic revision of Liogenys occurring in Brazil with an interactive key and remarks on New World Diplotaxini (Coleoptera, Melolonthidae)
Source: Zookeys. 2017 Sep 19;(699):1–120. doi: 10.3897/zookeys.699.12031 (PMC5673864; doi:10.3897/zookeys.699.12031)
Supplement: XML Treatment for Liogenys bilobata [file zookeys.699.12031-treatment5.xml]

<!DOCTYPE tp:taxon-treatment
  PUBLIC "-//TaxonX//DTD Taxonomic Treatment Publishing DTD v0 20100105//EN" "tax-treatment-NSO.dtd">
<tp:taxon-treatment xmlns:tp="http://www.plazi.org/taxpub"><tp:treatment-meta><kwd-group><label>Taxon classification</label><kwd><named-content xmlns:xlink="http://www.w3.org/1999/xlink" content-type="kingdom">Animalia</named-content></kwd><kwd><named-content xmlns:xlink="http://www.w3.org/1999/xlink" content-type="order">Coleoptera</named-content></kwd><kwd><named-content xmlns:xlink="http://www.w3.org/1999/xlink" content-type="family">Melolonthidae</named-content></kwd></kwd-group><mixed-citation publication-type="journal"><person-group><name><surname>Cherman</surname><given-names>Mariana Alejandra</given-names></name><name><surname>Mise</surname><given-names>Kleber Makoto</given-names></name><name><surname>Morón†</surname><given-names>Miguel Angel</given-names></name><name><surname>Vaz-de-Mello</surname><given-names>Fernando Z.</given-names></name><name><surname>de Almeida</surname><given-names>Lúcia Massutti</given-names></name></person-group><article-title>A taxonomic revision of <italic><tp:taxon-name><tp:taxon-name-part taxon-name-part-type="genus" reg="Liogenys">Liogenys</tp:taxon-name-part></tp:taxon-name></italic> occurring in Brazil with an interactive key and remarks on New World <tp:taxon-name><tp:taxon-name-part taxon-name-part-type="tribe">Diplotaxini</tp:taxon-name-part></tp:taxon-name> (<tp:taxon-name><tp:taxon-name-part taxon-name-part-type="order">Coleoptera</tp:taxon-name-part></tp:taxon-name>, <tp:taxon-name><tp:taxon-name-part taxon-name-part-type="family">Melolonthidae</tp:taxon-name-part></tp:taxon-name>)</article-title><source>Zookeys</source><day>19</day><month>9</month><year>2017</year><volume>2017</volume><issue>699</issue><fpage>1</fpage><lpage>120</lpage><pub-id pub-id-type="doi">10.3897/zookeys.699.12031</pub-id></mixed-citation></tp:treatment-meta><tp:nomenclature><tp:taxon-name>
              <tp:taxon-name-part taxon-name-part-type="genus" reg="Liogenys">Liogenys</tp:taxon-name-part>
              <tp:taxon-name-part taxon-name-part-type="species" reg="bilobata">bilobata</tp:taxon-name-part>
            </tp:taxon-name><tp:taxon-authority>Frey, 1969</tp:taxon-authority><xref ref-type="fig" rid="F11">Figs 59</xref><xref ref-type="fig" rid="F41">, 89</xref><!--PageBreak--><tp:nomenclature-citation-list><tp:nomenclature-citation><tp:taxon-name>
                  <tp:taxon-name-part taxon-name-part-type="genus" reg="Liogenys">Liogenys</tp:taxon-name-part> <tp:taxon-name-part taxon-name-part-type="species" reg="bilobatus">bilobatus</tp:taxon-name-part></tp:taxon-name><comment>Frey, 1969: 45, 58 (<abbrev xmlns:xlink="http://www.w3.org/1999/xlink" xlink:title="original description" id="ABBRID0E4FBK" xlink:type="simple">orig. desc</abbrev>., key)</comment></tp:nomenclature-citation><tp:nomenclature-citation><tp:taxon-name>
                  <tp:taxon-name-part taxon-name-part-type="genus" reg="Liogenys">Liogenys</tp:taxon-name-part> <tp:taxon-name-part taxon-name-part-type="species" reg="bilobata">bilobata</tp:taxon-name-part></tp:taxon-name><comment>: <xref ref-type="bibr" rid="B21">Evans 2003</xref>: 207 (<abbrev xmlns:xlink="http://www.w3.org/1999/xlink" xlink:title="check list" id="ABBRID0ESGBK" xlink:type="simple">check</abbrev>.); <xref ref-type="bibr" rid="B22">Evans and Smith 2005</xref>: 178 (<abbrev xmlns:xlink="http://www.w3.org/1999/xlink" xlink:title="check list" id="ABBRID0E1GBK" xlink:type="simple">check</abbrev>.); <xref ref-type="bibr" rid="B23">Evans and Smith 2009</xref>: 176 (<abbrev xmlns:xlink="http://www.w3.org/1999/xlink" xlink:title="check list" id="ABBRID0ECHBK" xlink:type="simple">check</abbrev>.).</comment></tp:nomenclature-citation></tp:nomenclature-citation-list></tp:nomenclature><tp:treatment-sec sec-type="type material" id="SECID0EGHBK"><title>Type material.</title><p>
              <italic><tp:taxon-name><tp:taxon-name-part taxon-name-part-type="genus" reg="Liogenys">Liogenys</tp:taxon-name-part> <tp:taxon-name-part taxon-name-part-type="species" reg="bilobata">bilobata</tp:taxon-name-part></tp:taxon-name></italic> male holotype (<named-content xmlns:xlink="http://www.w3.org/1999/xlink" content-type="dwc:institutional_code" xlink:type="simple">MZSP</named-content>): [white, printed] “Buritis (Primeira./cachoeira Rio Uru-/cuia) <abbrev xmlns:xlink="http://www.w3.org/1999/xlink" xlink:title="Minas Gerais" id="ABBRID0E3HBK" xlink:type="simple">MG</abbrev> - 2-4.XI./1964 Exp. Dep. Zool.”, [white <!--PageBreak-->handwritten] “Type/<tp:taxon-name><tp:taxon-name-part taxon-name-part-type="genus" reg="Liogenys">Liogenys</tp:taxon-name-part></tp:taxon-name>/<tp:taxon-name><tp:taxon-name-part taxon-name-part-type="species" reg="bilobatus">bilobatus</tp:taxon-name-part></tp:taxon-name> M/[printed]det. G. Frey, 1967/8/n.sp.”, [<abbrev xmlns:xlink="http://www.w3.org/1999/xlink" xlink:title="redescription" id="ABBRID0ERIBK" xlink:type="simple">red</abbrev> printed] “Typus”. Genitalia mounted. Paratypes (1): Male paratype (<named-content xmlns:xlink="http://www.w3.org/1999/xlink" content-type="dwc:institutional_code" xlink:type="simple">MZSP</named-content>) [white printed] “Buritis (Primeira./cachoeira Rio Uru-/cuia) <abbrev xmlns:xlink="http://www.w3.org/1999/xlink" xlink:title="Minas Gerais" id="ABBRID0E1IBK" xlink:type="simple">MG</abbrev> - 2-4.XI./1964 Exp. Dep. Zool.”, [white handwritten] “Type/<tp:taxon-name><tp:taxon-name-part taxon-name-part-type="genus" reg="Liogenys">Liogenys</tp:taxon-name-part></tp:taxon-name>/<tp:taxon-name><tp:taxon-name-part taxon-name-part-type="species" reg="bilobatus">bilobatus</tp:taxon-name-part></tp:taxon-name> M/[printed]det. G. Frey, 1967/8/n.sp.”.</p></tp:treatment-sec><tp:treatment-sec sec-type="type material" id="SECID0ENJBK"><title>Non-type material.</title><p>BRAZIL. <abbrev xmlns:xlink="http://www.w3.org/1999/xlink" xlink:title="Paraíba" id="ABBRID0ETJBK" xlink:type="simple">PB</abbrev>: Juazeirinho, 16/III/1956, Silva col., 1 ex. (<named-content xmlns:xlink="http://www.w3.org/1999/xlink" content-type="dwc:institutional_code" xlink:type="simple">MNRJ</named-content>); <abbrev xmlns:xlink="http://www.w3.org/1999/xlink" xlink:title="Mato Grosso" id="ABBRID0E3JBK" xlink:type="simple">MT</abbrev>: Cuiabá, Dist. Guia. Faz. Santhidi, <named-content xmlns:xlink="http://www.w3.org/1999/xlink" content-type="dwc:verbatimCoordinates" xlink:type="simple"><named-content content-type="geo-json" specific-use="{&#34;type&#34;:&#34;Point&#34;,&#34;coordinates&#34;:[-56.125833,-15.479722]}" id="NCID0EDKBK" xlink:type="simple">15°28'47"S 56°07'33"W</named-content></named-content>, 3/XI/2010, 180 m, L. Silva col., 1 ex.; Chapada dos Guimaraes, 3/XII/2008, A. F. Silva col., 1 ex.; <named-content xmlns:xlink="http://www.w3.org/1999/xlink" content-type="dwc:verbatimCoordinates" xlink:type="simple"><named-content content-type="geo-json" specific-use="{&#34;type&#34;:&#34;Point&#34;,&#34;coordinates&#34;:[-55.852222,-15.330278]}" id="NCID0ELKBK" xlink:type="simple">15°19'49"S, 55°51'08"W</named-content></named-content>, 14/XII/2012, 300 m, G. Daniel col., 1 ex. (<named-content xmlns:xlink="http://www.w3.org/1999/xlink" content-type="dwc:institutional_code" xlink:type="simple">CEMT</named-content>); <abbrev xmlns:xlink="http://www.w3.org/1999/xlink" xlink:title="Distrito Federal" id="ABBRID0EVKBK" xlink:type="simple">DF</abbrev>: Planaltina (Embrapa Cerrados), <named-content xmlns:xlink="http://www.w3.org/1999/xlink" content-type="dwc:verbatimCoordinates" xlink:type="simple"><named-content content-type="geo-json" specific-use="{&#34;type&#34;:&#34;Point&#34;,&#34;coordinates&#34;:[-47.737778,-15.604444]}" id="NCID0E3KBK" xlink:type="simple">15°36'16"S, 47°44'16"W</named-content></named-content>, 3/XI/2006, C. Oliveira col., 2 ex. (<named-content xmlns:xlink="http://www.w3.org/1999/xlink" content-type="dwc:institutional_code" xlink:type="simple">CEMT</named-content>); <abbrev xmlns:xlink="http://www.w3.org/1999/xlink" xlink:title="Minas Gerais" id="ABBRID0EGLBK" xlink:type="simple">MG</abbrev>: Buritis (Primeira cachoeira Rio Uricuia), 2-4/XI/1964, Exp. Dep. Zool. col., 2 ex.; Três Marias, 21/X/1964, Exp. Dep. Zool. col., 1 ex.; Unaí (Faz. Bolívia), 22-24/X/1964, Exp. Dep. Zool. col., 1 ex. (<named-content xmlns:xlink="http://www.w3.org/1999/xlink" content-type="dwc:institutional_code" xlink:type="simple">MZSP</named-content>); <abbrev xmlns:xlink="http://www.w3.org/1999/xlink" xlink:title="São Paulo" id="ABBRID0EPLBK" xlink:type="simple">SP</abbrev>: without date and collector, 1 ex. (<named-content xmlns:xlink="http://www.w3.org/1999/xlink" content-type="dwc:institutional_code" xlink:type="simple">ZMHB</named-content>).</p></tp:treatment-sec><tp:treatment-sec sec-type="diagnosis" id="SECID0EYLBK"><title>Diagnosis.</title><p>Body reddish brown; elongate, wider in the posterior third; elytra brownish, pronotum darker; clypeal emargination deep, narrow and rounded; outer sides of anterior teeth concave, following the lateral margin of clypeus; canthus exceeding the outer margin of the eye; meso- and metatibia quadrate or sub-quadrate in cross section, metafemur with thick and erect bristles on posterior margin; pygidial width exceeding distance between spiracles of propygidium; pygidial disc scaly throughout; female pygidium wider than in males. Male genitalia, parameres slightly asymmetri<!--PageBreak-->cal; basal region narrower than the parameres together at its maximum width; apex rounded (Fig. <xref ref-type="fig" rid="F11">59F</xref>).</p><fig id="F11" position="float" orientation="portrait"><label>Figure 59.</label><caption><p>
                  <italic><tp:taxon-name><tp:taxon-name-part taxon-name-part-type="genus" reg="Liogenys">Liogenys</tp:taxon-name-part> <tp:taxon-name-part taxon-name-part-type="species" reg="bilobata">bilobata</tp:taxon-name-part></tp:taxon-name></italic> Frey. <bold>A</bold> Dorsal view <bold>B</bold> Lateral view <bold>C</bold> Frontal view <bold>D</bold> Clypeus and pronotum <bold>E</bold> Pygidium <bold>F</bold> Parameres, dorsal view <bold>G</bold> Parameres, lateral view.</p></caption><graphic xmlns:xlink="http://www.w3.org/1999/xlink" xlink:href="zookeys-699-001-g011.jpg" position="float" orientation="portrait" xlink:type="simple" id="oo_156347.jpg"/></fig></tp:treatment-sec><tp:treatment-sec sec-type="redescription" id="SECID0EKNBK"><title>Redescription.</title><p>Length: 10.5–12.0 mm; width: 5.7–6.5 mm. Reddish brown. <italic>Head</italic>: distance between eyes nearly twice the width of one eye; frons equal in length to clypeus; clypeal emargination deep, narrow and rounded; clypeal teeth longer in males; outer sides of anterior teeth sub-parallel, slightly divergent; outer margin of anterior teeth longer than the eye; clypeal lateral margin concave; canthus exceeding the outer margin of the eye; distal maxillary palpomere, maximum width twice width of apex; fovea deep, extending past the transverse midline of the palpomere; labium transversely carinated, as wide as it is long; antenna 10-articulated, lamellae lighter in color than flagellum, in males lamellae and flagellum equal in length. <italic>Thorax</italic>: anterior margin of pronotum straight; maximum length of pronotum exceeding the length of tarsomeres I, II and III together; disc glabrous, punctures coarse and dense, coarser in females; pronotal posterior corners sharp, obtuse-angled; proepisternum with short bristles; pro- and mesepisternum scaly, as are the sides of metasternum; distance between meso- and metacoxae up to twice longer than the metacoxa; scutellum ogival to triangular, coarsely punctured, in males at the base. <italic>Elytra</italic>: shiny, glabrous, uniform reddish brown; elytra more than three times longer than the pronotum; elytral suture and elytron unicolored, not elevated; all four elytral ridges barely noticeable. <italic>Legs</italic>: procoxa scaly on infra-carinal and outer surface; punctures visible at 12× magnification; three protibial teeth, middle and apical equal in size, the three teeth equally spaced; protibial inner apical spur present; mesofemural disc setose; mesotibia quadrate in cross section, mesotibial disc coarsely sculptured; two mesotibial transverse carinae, the apical one incomplete in males; basal apophysis of metacoxa produced beyond the outer margin of trochanter; metafemur with thick and erect bristles on posterior margin; metatibia with posterior discontinuous longitudinal carina; metatibial apical spurs of different lengths, the longest one shorter than the diameter of the tibial apex; inner margin of male metatibia carinated towards apex; inner surface setose; disc coarsely sculptured; metatibia not transversally carinated; basal metatarsomere equal to or slightly shorter than tarsomere II and as wide as; in males protarsomere II short and wide; in males pro- and mesotarsomeres I to IV enlarged, protarsomeres slightly wider than the mesotarsomeres; more than twice as wide as metatarsi; claw bifid, symmetrical, superior tooth longer and slightly narrower than the inferior; distance between teeth shorter than the inferior tooth. <italic>Abdomen</italic>: band of abundant scales visible at the lowest magnification beneath the outer margin of elytra; ventrites with short and long bristles and scales on disc and sides, propygidium visible, scaly; pygidium flat in lateral view, sub-quadrate, wide; pygidial width exceeding distance between spiracles of propygidium; pygidial disc setose throughout, with scales mainly; pygidial apex in males sub-quadrate. <italic>Parameres</italic>: basal region narrower than the parameres together at its maximum width, parameral split at 2/3; parameres slightly asymmetrical; inner margins slightly convex; apical edge rounded, apex shape indistinct from the rest of the paramere (Fig. <xref ref-type="fig" rid="F11">59F</xref>).</p></tp:treatment-sec><tp:treatment-sec sec-type="Type-locality" id="SECID0EAOBK"><title>Type-locality.</title><p>BRAZIL. Minas Gerais, Buritis (Primeira Cachoeira Rio Urucuia).</p><!--PageBreak--></tp:treatment-sec><tp:treatment-sec sec-type="distribution" id="SECID0EGOBK"><title>Geographical distribution.</title><p>BRAZIL (<bold><abbrev xmlns:xlink="http://www.w3.org/1999/xlink" xlink:title="Paraíba" id="ABBRID0ENOBK" xlink:type="simple">PB</abbrev></bold>, <bold><abbrev xmlns:xlink="http://www.w3.org/1999/xlink" xlink:title="Mato Grosso" id="ABBRID0ESOBK" xlink:type="simple">MT</abbrev></bold>, <bold><abbrev xmlns:xlink="http://www.w3.org/1999/xlink" xlink:title="Distrito Federal" id="ABBRID0EXOBK" xlink:type="simple">DF</abbrev></bold>, <abbrev xmlns:xlink="http://www.w3.org/1999/xlink" xlink:title="Minas Gerais" id="ABBRID0E2OBK" xlink:type="simple">MG</abbrev>, <bold><abbrev xmlns:xlink="http://www.w3.org/1999/xlink" xlink:title="São Paulo" id="ABBRID0EAPBK" xlink:type="simple">SP</abbrev></bold>).</p></tp:treatment-sec><tp:treatment-sec sec-type="remarks" id="SECID0EEPBK"><title>Remarks.</title><p>There is one specimen in <named-content xmlns:xlink="http://www.w3.org/1999/xlink" content-type="dwc:institutional_code" xlink:type="simple">MZSP</named-content> with paratype label, but it was collected from “Minas Gerais, Unaí, Faz. Bolívia”. Since the unique type-locality mentioned in the original description is “Minas Gerais, Buritis (Primeira Cachoeira Rio Urucuia)”, this specimen is not part of the type series, so it has no nomenclatural value. <italic><tp:taxon-name><tp:taxon-name-part taxon-name-part-type="genus" reg="Liogenys">Liogenys</tp:taxon-name-part> <tp:taxon-name-part taxon-name-part-type="species" reg="bilobata">bilobata</tp:taxon-name-part></tp:taxon-name></italic> resembles <italic><tp:taxon-name><tp:taxon-name-part taxon-name-part-type="genus" reg="Liogenys">L.</tp:taxon-name-part> <tp:taxon-name-part taxon-name-part-type="species" reg="diodon">diodon</tp:taxon-name-part></tp:taxon-name></italic> (Fig. <xref ref-type="fig" rid="F14">62</xref>) but differs in the size; lateral margin of clypeus being more concave (Fig. <xref ref-type="fig" rid="F3">20</xref>); canthus exceeding the outer margin of the eye; pronotal posterior corners sharp; abundant yellow scales on metasternum and sides of abdomen and throughout the pygidium, pygidial apex angled in males; metatibial disc more coarsely sculptured; metatibial outer longitudinal carina well defined in males and basal metatarsomere (I) as long as metatarsomere II.</p></tp:treatment-sec><tp:treatment-sec><!--Section generated to contain objects referenced in tp:taxon-treatment.--><fig id="F41" position="float" orientation="portrait"><label>Figure 89.</label><caption><p>Distribution records of eight species of <italic><tp:taxon-name><tp:taxon-name-part taxon-name-part-type="genus" reg="Liogenys">Liogenys</tp:taxon-name-part></tp:taxon-name></italic>. Biomes based on <xref ref-type="bibr" rid="B51">Morrone (2014)</xref>.</p></caption><graphic xmlns:xlink="http://www.w3.org/1999/xlink" xlink:href="zookeys-699-001-g041.jpg" position="float" orientation="portrait" xlink:type="simple" id="oo_156378.jpg"/></fig><fig id="F14" position="float" orientation="portrait"><label>Figure 62.</label><caption><p>
                  <italic><tp:taxon-name><tp:taxon-name-part taxon-name-part-type="genus" reg="Liogenys">Liogenys</tp:taxon-name-part> <tp:taxon-name-part taxon-name-part-type="species" reg="diodon">diodon</tp:taxon-name-part></tp:taxon-name></italic> Burmeister. <bold>A</bold> Dorsal view <bold>B</bold> Lateral view <bold>C</bold> Frontal view <bold>D</bold> Clypeus and pronotum <bold>E</bold> Pygidium <bold>F</bold> Parameres, dorsal view <bold>G</bold> Parameres, lateral view.</p></caption><graphic xmlns:xlink="http://www.w3.org/1999/xlink" xlink:href="zookeys-699-001-g014.jpg" position="float" orientation="portrait" xlink:type="simple" id="oo_156351.jpg"/></fig><fig id="F3" position="float" orientation="portrait"><label>Figures 17–22.</label><caption><p>Clypeus. <bold>17</bold> <italic><tp:taxon-name><tp:taxon-name-part taxon-name-part-type="genus" reg="Liogenys">Liogenys</tp:taxon-name-part> <tp:taxon-name-part taxon-name-part-type="species" reg="acutidens">acutidens</tp:taxon-name-part></tp:taxon-name></italic> Moser <bold>18</bold> <italic><tp:taxon-name><tp:taxon-name-part taxon-name-part-type="genus" reg="Liogenys">L.</tp:taxon-name-part> <tp:taxon-name-part taxon-name-part-type="species" reg="fusca">fusca</tp:taxon-name-part></tp:taxon-name></italic> Blanchard <bold>19</bold> <italic><tp:taxon-name><tp:taxon-name-part taxon-name-part-type="genus" reg="Liogenys">L.</tp:taxon-name-part> <tp:taxon-name-part taxon-name-part-type="species" reg="santaecrucis">santaecrucis</tp:taxon-name-part></tp:taxon-name></italic> Blanchard <bold>20</bold> <italic><tp:taxon-name><tp:taxon-name-part taxon-name-part-type="genus" reg="Liogenys">L.</tp:taxon-name-part> <tp:taxon-name-part taxon-name-part-type="species" reg="bilobata">bilobata</tp:taxon-name-part></tp:taxon-name></italic> Frey <bold>21</bold> <italic><tp:taxon-name><tp:taxon-name-part taxon-name-part-type="genus" reg="Liogenys">L.</tp:taxon-name-part> <tp:taxon-name-part taxon-name-part-type="species" reg="corumbana">corumbana</tp:taxon-name-part></tp:taxon-name></italic> Moser <bold>22</bold> <italic><tp:taxon-name><tp:taxon-name-part taxon-name-part-type="genus" reg="Liogenys">L.</tp:taxon-name-part> <tp:taxon-name-part taxon-name-part-type="species" reg="rectangula">rectangula</tp:taxon-name-part></tp:taxon-name></italic> Frey.</p></caption><graphic xmlns:xlink="http://www.w3.org/1999/xlink" xlink:href="zookeys-699-001-g003.jpg" position="float" orientation="portrait" xlink:type="simple" id="oo_156339.jpg"/></fig></tp:treatment-sec><ref-list><ref id="B51"><mixed-citation xmlns:xlink="http://www.w3.org/1999/xlink" xlink:type="simple">
          <person-group><name name-style="western"><surname>Morrone</surname><given-names>JJ</given-names></name></person-group> (<year>2014</year>) <article-title>Biogeographical regionalisation of the Neotropical region.</article-title> <source>Zootaxa</source> <volume>3782</volume>(<issue>1</issue>): <fpage>1</fpage>–<lpage>110</lpage>. <ext-link xlink:type="simple" ext-link-type="doi" xlink:href="10.11646/zootaxa.3782.1.1">https://doi.org/10.11646/zootaxa.3782.1.1</ext-link></mixed-citation></ref><ref id="B21"><mixed-citation xmlns:xlink="http://www.w3.org/1999/xlink" xlink:type="simple">
          <person-group><name name-style="western"><surname>Evans</surname><given-names>AV</given-names></name></person-group> (<year>2003</year>) <article-title>A checklist of the New World chafers (<tp:taxon-name><tp:taxon-name-part taxon-name-part-type="order">Coleoptera</tp:taxon-name-part></tp:taxon-name>: <tp:taxon-name><tp:taxon-name-part taxon-name-part-type="family">Scarabaeidae</tp:taxon-name-part></tp:taxon-name>: <tp:taxon-name><tp:taxon-name-part taxon-name-part-type="subfamily">Melolonthinae</tp:taxon-name-part></tp:taxon-name>).</article-title> <source>Zootaxa</source> <volume>211</volume>: <fpage>1</fpage>–<lpage>458</lpage>. <ext-link xlink:type="simple" ext-link-type="doi" xlink:href="10.11646/zootaxa.211.1.1">https://doi.org/10.11646/zootaxa.211.1.1</ext-link></mixed-citation></ref><ref id="B22"><mixed-citation xmlns:xlink="http://www.w3.org/1999/xlink" xlink:type="simple">
          <person-group><name name-style="western"><surname>Evans</surname><given-names>AV</given-names></name><name name-style="western"><surname>Smith</surname><given-names>ABT</given-names></name></person-group> (<year>2005</year>) An electronic checklist of the New World chafers (<tp:taxon-name><tp:taxon-name-part taxon-name-part-type="order">Coleoptera</tp:taxon-name-part></tp:taxon-name>: <tp:taxon-name><tp:taxon-name-part taxon-name-part-type="family">Scarabaeidae</tp:taxon-name-part></tp:taxon-name>: <tp:taxon-name><tp:taxon-name-part taxon-name-part-type="subfamily">Melolonthinae</tp:taxon-name-part></tp:taxon-name>). Papers in Entomology, electronically published, version1. <ext-link xlink:type="simple" ext-link-type="uri" xlink:href="http://digitalcommons.unl.edu/entomologypapers/2">http://digitalcommons.unl.edu/entomologypapers/2</ext-link></mixed-citation></ref><ref id="B23"><mixed-citation xmlns:xlink="http://www.w3.org/1999/xlink" xlink:type="simple">
          <person-group><name name-style="western"><surname>Evans</surname><given-names>AV</given-names></name><name name-style="western"><surname>Smith</surname><given-names>ABT</given-names></name></person-group> (<year>2009</year>) An electronic checklist of the New World chafers (<tp:taxon-name><tp:taxon-name-part taxon-name-part-type="order">Coleoptera</tp:taxon-name-part></tp:taxon-name>: <tp:taxon-name><tp:taxon-name-part taxon-name-part-type="family">Scarabaeidae</tp:taxon-name-part></tp:taxon-name>: <tp:taxon-name><tp:taxon-name-part taxon-name-part-type="subfamily">Melolonthinae</tp:taxon-name-part></tp:taxon-name>). Papers in Entomology, electronically published, version3 <ext-link xlink:type="simple" ext-link-type="uri" xlink:href="http://museum.unl.edu/research/entomology/SSSA/nwmelos.htm">http://museum.unl.edu/research/entomology/SSSA/nwmelos.htm</ext-link></mixed-citation></ref></ref-list></tp:taxon-treatment>
