# Supplementary material for: A taxonomic revision of Liogenys occurring in Brazil with an interactive key and remarks on New World Diplotaxini (Coleoptera, Melolonthidae)
Source: Zookeys. 2017 Sep 19;(699):1–120. doi: 10.3897/zookeys.699.12031 (PMC5673864; doi:10.3897/zookeys.699.12031)
Supplement: XML Treatment for Liogenys concolor [file zookeys.699.12031-treatment6.xml]

<!DOCTYPE tp:taxon-treatment
  PUBLIC "-//TaxonX//DTD Taxonomic Treatment Publishing DTD v0 20100105//EN" "tax-treatment-NSO.dtd">
<tp:taxon-treatment xmlns:tp="http://www.plazi.org/taxpub"><tp:treatment-meta><kwd-group><label>Taxon classification</label><kwd><named-content xmlns:xlink="http://www.w3.org/1999/xlink" content-type="kingdom">Animalia</named-content></kwd><kwd><named-content xmlns:xlink="http://www.w3.org/1999/xlink" content-type="order">Coleoptera</named-content></kwd><kwd><named-content xmlns:xlink="http://www.w3.org/1999/xlink" content-type="family">Melolonthidae</named-content></kwd></kwd-group><mixed-citation publication-type="journal"><person-group><name><surname>Cherman</surname><given-names>Mariana Alejandra</given-names></name><name><surname>Mise</surname><given-names>Kleber Makoto</given-names></name><name><surname>Morón†</surname><given-names>Miguel Angel</given-names></name><name><surname>Vaz-de-Mello</surname><given-names>Fernando Z.</given-names></name><name><surname>de Almeida</surname><given-names>Lúcia Massutti</given-names></name></person-group><article-title>A taxonomic revision of <italic><tp:taxon-name><tp:taxon-name-part taxon-name-part-type="genus" reg="Liogenys">Liogenys</tp:taxon-name-part></tp:taxon-name></italic> occurring in Brazil with an interactive key and remarks on New World <tp:taxon-name><tp:taxon-name-part taxon-name-part-type="tribe">Diplotaxini</tp:taxon-name-part></tp:taxon-name> (<tp:taxon-name><tp:taxon-name-part taxon-name-part-type="order">Coleoptera</tp:taxon-name-part></tp:taxon-name>, <tp:taxon-name><tp:taxon-name-part taxon-name-part-type="family">Melolonthidae</tp:taxon-name-part></tp:taxon-name>)</article-title><source>Zookeys</source><day>19</day><month>9</month><year>2017</year><volume>2017</volume><issue>699</issue><fpage>1</fpage><lpage>120</lpage><pub-id pub-id-type="doi">10.3897/zookeys.699.12031</pub-id></mixed-citation></tp:treatment-meta><tp:nomenclature><tp:taxon-name>
              <tp:taxon-name-part taxon-name-part-type="genus" reg="Liogenys">Liogenys</tp:taxon-name-part>
              <tp:taxon-name-part taxon-name-part-type="species" reg="concolor">concolor</tp:taxon-name-part>
            </tp:taxon-name><tp:taxon-authority>Blanchard, 1851</tp:taxon-authority><xref ref-type="fig" rid="F12">Figs 60</xref><xref ref-type="fig" rid="F43">, 91</xref><tp:nomenclature-citation-list><tp:nomenclature-citation><tp:taxon-name>
                  <tp:taxon-name-part taxon-name-part-type="genus" reg="Liogenys">Liogenys</tp:taxon-name-part> <tp:taxon-name-part taxon-name-part-type="species" reg="concolor">concolor</tp:taxon-name-part></tp:taxon-name><comment>Blanchard, 1851: 167 (<abbrev xmlns:xlink="http://www.w3.org/1999/xlink" xlink:title="original description" id="ABBRID0EHSBK" xlink:type="simple">orig. desc</abbrev>.); <xref ref-type="bibr" rid="B38">Harold 1869a</xref>: 1140 (<abbrev xmlns:xlink="http://www.w3.org/1999/xlink" xlink:title="check list" id="ABBRID0EPSBK" xlink:type="simple">check</abbrev>.); <xref ref-type="bibr" rid="B18">Dalla Torre 1913</xref>: 318 (<abbrev xmlns:xlink="http://www.w3.org/1999/xlink" xlink:title="check list" id="ABBRID0EXSBK" xlink:type="simple">check</abbrev>.); <xref ref-type="bibr" rid="B6">Blackwelder 1944</xref>: 227 (<abbrev xmlns:xlink="http://www.w3.org/1999/xlink" xlink:title="check list" id="ABBRID0E6SBK" xlink:type="simple">check</abbrev>.); <xref ref-type="bibr" rid="B29">Frey 1969</xref>: 39, 54 (key, redescription); <xref ref-type="bibr" rid="B21">Evans 2003</xref>: 207 (<abbrev xmlns:xlink="http://www.w3.org/1999/xlink" xlink:title="check list" id="ABBRID0ELTBK" xlink:type="simple">check</abbrev>.); <xref ref-type="bibr" rid="B22">Evans and Smith 2005</xref>: 172 (<abbrev xmlns:xlink="http://www.w3.org/1999/xlink" xlink:title="check list" id="ABBRID0ETTBK" xlink:type="simple">check</abbrev>.); <xref ref-type="bibr" rid="B23">Evans and Smith 2009</xref>: 176 (<abbrev xmlns:xlink="http://www.w3.org/1999/xlink" xlink:title="check list" id="ABBRID0E2TBK" xlink:type="simple">check</abbrev>.).</comment></tp:nomenclature-citation><tp:nomenclature-citation><tp:taxon-name>
                  <tp:taxon-name-part taxon-name-part-type="genus" reg="Liogenys">Liogenys</tp:taxon-name-part> <tp:taxon-name-part taxon-name-part-type="species" reg="obesa">obesa</tp:taxon-name-part></tp:taxon-name><comment>Burmeister, 1855: 15 (<abbrev xmlns:xlink="http://www.w3.org/1999/xlink" xlink:title="original description" id="ABBRID0EMUBK" xlink:type="simple">orig. desc</abbrev>.); <xref ref-type="bibr" rid="B6">Blackwelder 1944</xref>: 227 (<abbrev xmlns:xlink="http://www.w3.org/1999/xlink" xlink:title="check list" id="ABBRID0EUUBK" xlink:type="simple">check</abbrev>.); <xref ref-type="bibr" rid="B21">Evans 2003</xref>: 211 (<abbrev xmlns:xlink="http://www.w3.org/1999/xlink" xlink:title="check list" id="ABBRID0E3UBK" xlink:type="simple">check</abbrev>.); <xref ref-type="bibr" rid="B22">Evans and Smith 2005</xref>: 175 (<abbrev xmlns:xlink="http://www.w3.org/1999/xlink" xlink:title="check list" id="ABBRID0EEVBK" xlink:type="simple">check</abbrev>.); <xref ref-type="bibr" rid="B23">Evans and Smith 2009</xref>: 176 (<abbrev xmlns:xlink="http://www.w3.org/1999/xlink" xlink:title="check list" id="ABBRID0EMVBK" xlink:type="simple">check</abbrev>.) <bold>Syn. n.</bold></comment></tp:nomenclature-citation><tp:nomenclature-citation><tp:taxon-name>
                  <tp:taxon-name-part taxon-name-part-type="genus" reg="Liogenys">Liogenys</tp:taxon-name-part> <tp:taxon-name-part taxon-name-part-type="species" reg="obesus">obesus</tp:taxon-name-part></tp:taxon-name><comment>: <xref ref-type="bibr" rid="B38">Harold 1869a</xref>: 1140 (<abbrev xmlns:xlink="http://www.w3.org/1999/xlink" xlink:title="check list" id="ABBRID0ECWBK" xlink:type="simple">check</abbrev>.); <xref ref-type="bibr" rid="B18">Dalla Torre 1913</xref>: 318 (<abbrev xmlns:xlink="http://www.w3.org/1999/xlink" xlink:title="check list" id="ABBRID0EKWBK" xlink:type="simple">check</abbrev>.); <xref ref-type="bibr" rid="B29">Frey 1969</xref>: 41 (key).</comment></tp:nomenclature-citation></tp:nomenclature-citation-list></tp:nomenclature><tp:treatment-sec sec-type="type material" id="SECID0ESWBK"><title>Type material.</title><p>
              <italic><tp:taxon-name><tp:taxon-name-part taxon-name-part-type="genus" reg="Liogenys">Liogenys</tp:taxon-name-part> <tp:taxon-name-part taxon-name-part-type="species" reg="concolor">concolor</tp:taxon-name-part></tp:taxon-name></italic> female syntype (<named-content xmlns:xlink="http://www.w3.org/1999/xlink" content-type="dwc:institutional_code" xlink:type="simple">MNHN</named-content>): [white handwritten] “Campos/Geraes”, [light green printed] “MUSÉUM PÁRIS/ [handwritten] Campos”, [<abbrev xmlns:xlink="http://www.w3.org/1999/xlink" xlink:title="redescription" id="ABBRID0EIXBK" xlink:type="simple">red</abbrev> printed] “HOLOTYPE”, [green handwritten] “<tp:taxon-name><tp:taxon-name-part taxon-name-part-type="genus" reg="Liogenys">L.</tp:taxon-name-part> <tp:taxon-name-part taxon-name-part-type="species" reg="concolor">concolor</tp:taxon-name-part></tp:taxon-name>/ Cat Mus/ Brésil/ M. A. Saint Hilaire”. As in the original description figures a range of length “9-10 mm”, this type is here designated the <bold>lectotype</bold>: [white, outlined in <abbrev xmlns:xlink="http://www.w3.org/1999/xlink" xlink:title="redescription" id="ABBRID0EYXBK" xlink:type="simple">red</abbrev>, printed] “LECTOTYPE/<italic><tp:taxon-name><tp:taxon-name-part taxon-name-part-type="genus" reg="Hilarianus">Hilarianus</tp:taxon-name-part> <tp:taxon-name-part taxon-name-part-type="species" reg="concolor">concolor</tp:taxon-name-part></tp:taxon-name></italic>/Burmeister, 1855/des. M. A. Cherman 2017”.</p><p>
              <italic><tp:taxon-name><tp:taxon-name-part taxon-name-part-type="genus" reg="Liogenys">Liogenys</tp:taxon-name-part> <tp:taxon-name-part taxon-name-part-type="species" reg="obesa">obesa</tp:taxon-name-part></tp:taxon-name></italic> male syntype <named-content xmlns:xlink="http://www.w3.org/1999/xlink" content-type="dwc:institutional_code" xlink:type="simple">MLUH</named-content>: [green handwritten] “<tp:taxon-name><tp:taxon-name-part taxon-name-part-type="species" reg="obesa">obesa</tp:taxon-name-part></tp:taxon-name> Burm/Bras. Br.”, [white handwritten] “115 Koll”, [white printed] “det. G. Frey, 1967/68/ [handwritten] <tp:taxon-name><tp:taxon-name-part taxon-name-part-type="genus" reg="Liogenys">Liogenys</tp:taxon-name-part></tp:taxon-name>/<tp:taxon-name><tp:taxon-name-part taxon-name-part-type="species" reg="obesus">obesus</tp:taxon-name-part></tp:taxon-name> Burm/type”, [white printed] “Prof. Hüsing Halle”. This type is here designated the <bold>lectotype</bold>: [white, outlined in <abbrev xmlns:xlink="http://www.w3.org/1999/xlink" xlink:title="redescription" id="ABBRID0ETZBK" xlink:type="simple">red</abbrev>, printed] “LECTOTYPE/<italic><tp:taxon-name><tp:taxon-name-part taxon-name-part-type="genus" reg="Liogenys">Liogenys</tp:taxon-name-part> <tp:taxon-name-part taxon-name-part-type="species" reg="obesa">obesa</tp:taxon-name-part></tp:taxon-name></italic>/Burmeister, 1855/des. M. A. Cherman 2014”. Male syntype of <italic><tp:taxon-name><tp:taxon-name-part taxon-name-part-type="genus" reg="Liogenys">L.</tp:taxon-name-part> <tp:taxon-name-part taxon-name-part-type="species" reg="obesa">obesa</tp:taxon-name-part></tp:taxon-name></italic> (<named-content xmlns:xlink="http://www.w3.org/1999/xlink" content-type="dwc:institutional_code" xlink:type="simple">MLUH</named-content>): [white printed] “det. G. Frey, 1967/68/ [handwritten] <tp:taxon-name><tp:taxon-name-part taxon-name-part-type="genus" reg="Liogenys">Liogenys</tp:taxon-name-part></tp:taxon-name>/<tp:taxon-name><tp:taxon-name-part taxon-name-part-type="species" reg="obesus">obesus</tp:taxon-name-part></tp:taxon-name> Burm/type”, [white printed] “Prof. Hüsing Halle”. This type is here designated the <bold>paralectotype</bold> [white, outlined in <abbrev xmlns:xlink="http://www.w3.org/1999/xlink" xlink:title="redescription" id="ABBRID0ED2BK" xlink:type="simple">red</abbrev>, printed] “PARALECTOTYPE/<italic><tp:taxon-name><tp:taxon-name-part taxon-name-part-type="genus" reg="Liogenys">Liogenys</tp:taxon-name-part> <tp:taxon-name-part taxon-name-part-type="species" reg="obesa">obesa</tp:taxon-name-part></tp:taxon-name></italic>/Burmeister, 1855/des. M. A. Cherman 2014”.</p></tp:treatment-sec><tp:treatment-sec sec-type="type material" id="SECID0ES2BK"><title>Non-type material.</title><p>BRAZIL. <abbrev xmlns:xlink="http://www.w3.org/1999/xlink" xlink:title="São Paulo" id="ABBRID0EY2BK" xlink:type="simple">SP</abbrev>: São Paulo, without date and collector, 1 ex. (<named-content xmlns:xlink="http://www.w3.org/1999/xlink" content-type="dwc:institutional_code" xlink:type="simple">ZMHB</named-content>); <abbrev xmlns:xlink="http://www.w3.org/1999/xlink" xlink:title="Paraná" id="ABBRID0EB3BK" xlink:type="simple">PR</abbrev>: Guarapuava, I/1959, Schneider col., 1 ex. (<named-content xmlns:xlink="http://www.w3.org/1999/xlink" content-type="dwc:institutional_code" xlink:type="simple">MNRJ</named-content>); Ponta Grossa, “Lageado Campo”, I/1947, without collector, 2 ex. (<named-content xmlns:xlink="http://www.w3.org/1999/xlink" content-type="dwc:institutional_code" xlink:type="simple">DZUP</named-content>). ARGENTINA. <abbrev xmlns:xlink="http://www.w3.org/1999/xlink" xlink:title="Misiones" id="ABBRID0EP3BK" xlink:type="simple">MI</abbrev>: Loreto, II/1960, without collector, 3 ex. (<named-content xmlns:xlink="http://www.w3.org/1999/xlink" content-type="dwc:institutional_code" xlink:type="simple">NHMB</named-content>).</p></tp:treatment-sec><tp:treatment-sec sec-type="diagnosis" id="SECID0EY3BK"><title>Diagnosis.</title><p>Body and pronotum dark purplish <abbrev xmlns:xlink="http://www.w3.org/1999/xlink" xlink:title="redescription" id="ABBRID0E53BK" xlink:type="simple">red</abbrev>, head and pronotum darker anteriorly (Fig. <xref ref-type="fig" rid="F12">60A, D</xref>); elytra purplish <abbrev xmlns:xlink="http://www.w3.org/1999/xlink" xlink:title="redescription" id="ABBRID0EG4BK" xlink:type="simple">red</abbrev>, semiopaque; body short and oval; distance between eyes more than five times wider than one eye; clypeal emargination shallow, rounded and very wide; lateral margin convex; lamellae of antenna darker and shorter than the flagellum; pronotal disc punctures strongly coarse, pronotal posterior corners sharp, obtuse-angled and slightly produced; distance between meso- and metacoxae as long as the metacoxa; scutellum wide; elytra more convex dorsoventrally (Fig. <xref ref-type="fig" rid="F12">60B</xref>), up to three times longer than the pronotum; all four elytral ridges noticeable; metafemur with abundant thick and erect bristles on posterior margin; male metafemur medially produced on posterior margin and inner margin of metatibia abruptly sub-basally produced towards apex; pygidium convex, large, with reticulated punctures; pygidial width exceeding distance between spiracles of propygidium; parameres, inner margins convergent; narrowed subapically; apex lanceolate (Fig. <xref ref-type="fig" rid="F12">60F</xref>).</p><fig id="F12" position="float" orientation="portrait"><label>Figure 60.</label><caption><p>
                  <italic><tp:taxon-name><tp:taxon-name-part taxon-name-part-type="genus" reg="Liogenys">Liogenys</tp:taxon-name-part> <tp:taxon-name-part taxon-name-part-type="species" reg="concolor">concolor</tp:taxon-name-part></tp:taxon-name></italic> Blanchard. <bold>A</bold> Dorsal view <bold>B</bold> Lateral view <bold>C</bold> Frontal view <bold>D</bold> Clypeus and pronotum <bold>E</bold> Pygidium <bold>F</bold> Parameres, dorsal view <bold>G</bold> Parameres, lateral view.</p></caption><graphic xmlns:xlink="http://www.w3.org/1999/xlink" xlink:href="zookeys-699-001-g012.jpg" position="float" orientation="portrait" xlink:type="simple" id="oo_156348.jpg"/></fig></tp:treatment-sec><tp:treatment-sec sec-type="redescription" id="SECID0EY5BK"><title>Redescription.</title><p>Length: 10.0–11.0 mm; width: 5.9–6.4 mm. Purplish <abbrev xmlns:xlink="http://www.w3.org/1999/xlink" xlink:title="redescription" id="ABBRID0E55BK" xlink:type="simple">red</abbrev>. <italic>Head</italic>: distance between eyes more than five times wider than one eye; frons equal in length to clypeus; clypeal emargination rounded, shallow and very wide; clypeal lateral margin convex; outer sides of anterior teeth sub-parallel; outer margin of anterior tooth shorter than one eye; canthus exceeding the outer margin of the eye; distal maxillary palpomere oval, maximum width less than twice width of apex; fovea shallow and <!--PageBreak-->short, not reaching the transverse midline of the palpomere; labium transversely carinated, as wide as it is long; antenna 10-articulated, lamellae darker in color and shorter than the flagellum. <italic>Thorax</italic>: anterior margin of pronotum slightly produced medially; maximum length of pronotum exceeding the length of tarsomeres I, II and III together; disc glabrous, punctures sparse and strongly coarse; posterior corners sharp and slightly produced, obtuse-angled; proepisternum with long bristles; mesepisternum scaly, as are the sides of metasternum; distance between meso- and metacoxae as long as the metacoxa; scutellum wide, rounded, coarsely punctured, sometimes darker than pronotum. <italic>Elytra</italic>: semi-opaque, glabrous, uniform purplish <abbrev xmlns:xlink="http://www.w3.org/1999/xlink" xlink:title="redescription" id="ABBRID0EK6BK" xlink:type="simple">red</abbrev>; barely convex dorsoventrally; elytra less than three times longer than the pronotum; elytral suture and elytron unicolored, distinctly elevated; all four elytral ridges noticeable. <italic>Legs</italic>: procoxa scaly on infra-carinal and outer surface; punctures visible at 12× magnification; three protibial teeth, middle and apical equal in size, the three teeth equally spaced; protibial inner apical spur present; mesofemural disc setose, with a row of long bristles on anterior and posterior margins; mesotibia cylindrical; disc coarsely sculptured, two mesotibial transverse carinae, the apical complete; basal apophysis of metacoxa produced beyond the outer margin of trochanter; abundant thick and erect bristles on posterior margin; male metafemur medially produced on posterior margin; metatibial apical spurs equal in length, length equal to the diameter of the tibial apex; inner margin of male metatibia carinated and abruptly sub-basally produced towards apex; apical inner surface setose; metatibial disc coarsely sculptured; metatibial transverse carina present posteriorly; basal metatarsomere slightly shorter than tarsomere II and equally wide, in males protarsomere II as wide as it is long; pro- and mesotarsomeres I to IV enlarged, protarsomeres slightly wider than the mesotarsomeres and more than twice as wide as metatarsi; claw bifid, symmetrical, superior tooth longer and narrower than the inferior; distance between teeth longer than the inferior tooth. <italic>Abdomen</italic>: band of abundant scales visible at the lowest magnification beneath the outer margin of elytra; ventrites bristled on disc and sides; propygidium slightly visible, scaly; pygidium convex, sub-trapezoidal, wide, pygidial width exceeding distance between spiracles of propygidium; pygidial disc bristled on apex; reticulated punctures; pygidial apex in males sub-quadrate. <italic>Parameres</italic>: width of basal region equal to the parameres together at its maximum width, parameral split at 2/3; inner margins of parameres convergent; narrowed subapically; apex lanceolate (Fig. <xref ref-type="fig" rid="F12">60F</xref>). In lateral view parameres concave (Fig. <xref ref-type="fig" rid="F12">60G</xref>).</p></tp:treatment-sec><tp:treatment-sec sec-type="Type-locality" id="SECID0E36BK"><title>Type-locality.</title><p>
              <italic><tp:taxon-name><tp:taxon-name-part taxon-name-part-type="genus" reg="Liogenys">Liogenys</tp:taxon-name-part> <tp:taxon-name-part taxon-name-part-type="species" reg="concolor">concolor</tp:taxon-name-part></tp:taxon-name></italic>: BRAZIL. Campos Gerais [Paraná state]; <italic><tp:taxon-name><tp:taxon-name-part taxon-name-part-type="genus" reg="Liogenys">Liogenys</tp:taxon-name-part> <tp:taxon-name-part taxon-name-part-type="species" reg="obesa">obesa</tp:taxon-name-part></tp:taxon-name></italic>: BRAZIL. Irisanga [Orissanga, São Paulo state].</p></tp:treatment-sec><tp:treatment-sec sec-type="distribution" id="SECID0EYACK"><title>Geographical distribution.</title><p>BRAZIL (<abbrev xmlns:xlink="http://www.w3.org/1999/xlink" xlink:title="São Paulo" id="ABBRID0E5ACK" xlink:type="simple">SP</abbrev>, <abbrev xmlns:xlink="http://www.w3.org/1999/xlink" xlink:title="Paraná" id="ABBRID0ECBCK" xlink:type="simple">PR</abbrev>, <abbrev xmlns:xlink="http://www.w3.org/1999/xlink" xlink:title="Rio Grande do Sul" id="ABBRID0EGBCK" xlink:type="simple">RS</abbrev>); <bold>ARGENTINA (<abbrev xmlns:xlink="http://www.w3.org/1999/xlink" xlink:title="Misiones" id="ABBRID0EMBCK" xlink:type="simple">MI</abbrev>)</bold>.</p></tp:treatment-sec><tp:treatment-sec sec-type="remarks" id="SECID0ERBCK"><title>Remarks.</title><p>
              <italic><tp:taxon-name><tp:taxon-name-part taxon-name-part-type="genus" reg="Liogenys">Liogenys</tp:taxon-name-part> <tp:taxon-name-part taxon-name-part-type="species" reg="concolor">concolor</tp:taxon-name-part></tp:taxon-name></italic> is the only species among the entire genus with short body, due to the elytra convex dorsoventrally and distance between meso- and metacoxae as long as the metacoxa; distal maxillary palpomere oval; lamellae and flagellum almost black, darker than the scape; pronotal posterior corners slightly produced and scutellum wide (Fig. <xref ref-type="fig" rid="F12">60A</xref>). This species shares those features with <italic><tp:taxon-name><tp:taxon-name-part taxon-name-part-type="genus" reg="Homalochilus">Homalochilus</tp:taxon-name-part> <tp:taxon-name-part taxon-name-part-type="species" reg="niger">niger</tp:taxon-name-part></tp:taxon-name></italic> although they are not closely related species (<xref ref-type="bibr" rid="B14">Cherman et al. 2016</xref>). As <italic><tp:taxon-name><tp:taxon-name-part taxon-name-part-type="genus" reg="Liogenys">L.</tp:taxon-name-part> <tp:taxon-name-part taxon-name-part-type="species" reg="concolor">concolor</tp:taxon-name-part></tp:taxon-name></italic> bears <!--PageBreak-->a combination of features that are present only in <italic><tp:taxon-name><tp:taxon-name-part taxon-name-part-type="genus" reg="Liogenys">Liogenys</tp:taxon-name-part></tp:taxon-name></italic>, like teeth on clypeus and umbilicate punctures of pygidium disc, the position of this species remains in <italic><tp:taxon-name><tp:taxon-name-part taxon-name-part-type="genus" reg="Liogenys">Liogenys</tp:taxon-name-part></tp:taxon-name></italic> (<xref ref-type="bibr" rid="B14">Cherman et al. 2016</xref>). Primary types of <italic><tp:taxon-name><tp:taxon-name-part taxon-name-part-type="genus" reg="Liogenys">Liogenys</tp:taxon-name-part> <tp:taxon-name-part taxon-name-part-type="species" reg="concolor">concolor</tp:taxon-name-part></tp:taxon-name></italic> (<named-content xmlns:xlink="http://www.w3.org/1999/xlink" content-type="dwc:institutional_code" xlink:type="simple">MNHN</named-content>) and <italic><tp:taxon-name><tp:taxon-name-part taxon-name-part-type="genus" reg="Liogenys">Liogenys</tp:taxon-name-part> <tp:taxon-name-part taxon-name-part-type="species" reg="obesa">obesa</tp:taxon-name-part></tp:taxon-name></italic> (<named-content xmlns:xlink="http://www.w3.org/1999/xlink" content-type="dwc:institutional_code" xlink:type="simple">MLUH</named-content>) were studied and we concluded that they are conspecific, being <italic><tp:taxon-name><tp:taxon-name-part taxon-name-part-type="genus" reg="Liogenys">Liogenys</tp:taxon-name-part> <tp:taxon-name-part taxon-name-part-type="species" reg="obesa">obesa</tp:taxon-name-part></tp:taxon-name></italic> the <bold>junior subjective synonym</bold> of <italic><tp:taxon-name><tp:taxon-name-part taxon-name-part-type="genus" reg="Liogenys">Liogenys</tp:taxon-name-part> <tp:taxon-name-part taxon-name-part-type="species" reg="concolor">concolor</tp:taxon-name-part></tp:taxon-name></italic>. The holotype of <italic><tp:taxon-name><tp:taxon-name-part taxon-name-part-type="genus" reg="Liogenys">L.</tp:taxon-name-part> <tp:taxon-name-part taxon-name-part-type="species" reg="concolor">concolor</tp:taxon-name-part></tp:taxon-name></italic> is a female from “Campos Gerais” (Central Paraná State, Brazil) and the lectotype of <italic><tp:taxon-name><tp:taxon-name-part taxon-name-part-type="genus" reg="Liogenys">L.</tp:taxon-name-part> <tp:taxon-name-part taxon-name-part-type="species" reg="obesa">obesa</tp:taxon-name-part></tp:taxon-name></italic> is a male from “Brazil”. The association between male and female, to confirm that they are conspecific, was possible through the study of males and females from the same sample collected in Ponta Grossa, Brazil. Furthermore, Ponta Grossa is a municipality localized at “Campos Gerais” region.</p></tp:treatment-sec><tp:treatment-sec><!--Section generated to contain objects referenced in tp:taxon-treatment.--><fig id="F43" position="float" orientation="portrait"><label>Figure 91.</label><caption><p>Distribution records of six species of <italic><tp:taxon-name><tp:taxon-name-part taxon-name-part-type="genus" reg="Liogenys">Liogenys</tp:taxon-name-part></tp:taxon-name></italic>. Biomes based on <xref ref-type="bibr" rid="B51">Morrone (2014)</xref>.</p></caption><graphic xmlns:xlink="http://www.w3.org/1999/xlink" xlink:href="zookeys-699-001-g043.jpg" position="float" orientation="portrait" xlink:type="simple" id="oo_156380.jpg"/></fig></tp:treatment-sec><ref-list><ref id="B51"><mixed-citation xmlns:xlink="http://www.w3.org/1999/xlink" xlink:type="simple">
          <person-group><name name-style="western"><surname>Morrone</surname><given-names>JJ</given-names></name></person-group> (<year>2014</year>) <article-title>Biogeographical regionalisation of the Neotropical region.</article-title> <source>Zootaxa</source> <volume>3782</volume>(<issue>1</issue>): <fpage>1</fpage>–<lpage>110</lpage>. <ext-link xlink:type="simple" ext-link-type="doi" xlink:href="10.11646/zootaxa.3782.1.1">https://doi.org/10.11646/zootaxa.3782.1.1</ext-link></mixed-citation></ref><ref id="B38"><mixed-citation xmlns:xlink="http://www.w3.org/1999/xlink" xlink:type="simple">
          <person-group><name name-style="western"><surname>Harold</surname><given-names>E</given-names></name></person-group> (<year>1869a</year>) <article-title><tp:taxon-name><tp:taxon-name-part taxon-name-part-type="family">Scarabaeidae</tp:taxon-name-part></tp:taxon-name>.</article-title> In: <person-group><name name-style="western"><surname>Gemminger</surname><given-names>M</given-names></name><name name-style="western"><surname>Harold</surname><given-names>E</given-names></name></person-group> (<role>Eds</role>) <issue-title>Catalogus coleopterorum hucusque descriptorum synonymicus et systematicus, Vol.</issue-title> <source>4, E. H. Gummi, Munich</source>, <fpage>976</fpage>–<lpage>1346</lpage>.</mixed-citation></ref><ref id="B18"><mixed-citation xmlns:xlink="http://www.w3.org/1999/xlink" xlink:type="simple">
          <person-group><name name-style="western"><surname>Dalla Torre</surname><given-names>KW</given-names></name></person-group> (<year>1913</year>) <article-title><tp:taxon-name><tp:taxon-name-part taxon-name-part-type="family">Scarabaeidae</tp:taxon-name-part></tp:taxon-name>: <tp:taxon-name><tp:taxon-name-part taxon-name-part-type="subfamily">Melolonthinae</tp:taxon-name-part></tp:taxon-name> IV. Pars 50.</article-title> In: <person-group><name name-style="western"><surname>Schenkling</surname><given-names>S</given-names></name></person-group> (<role>Ed.</role>) <issue-title>Coleopterorum catalogus, Volumen XX.</issue-title> <source>W. Junk, Berlin</source>, <fpage>291</fpage>–<lpage>450</lpage>.</mixed-citation></ref><ref id="B6"><mixed-citation xmlns:xlink="http://www.w3.org/1999/xlink" xlink:type="simple">
          <person-group><name name-style="western"><surname>Blackwelder</surname><given-names>RE</given-names></name></person-group> (<year>1944</year>) <article-title>Checklist of the coleopterous insects of Mexico, Central America, the West Indies, and South America.</article-title> <source>United States National Museum Bulletin</source> <volume>185</volume>(<issue>2</issue>): <fpage>189</fpage>–<lpage>341</lpage>.</mixed-citation></ref><ref id="B29"><mixed-citation xmlns:xlink="http://www.w3.org/1999/xlink" xlink:type="simple">
          <person-group><name name-style="western"><surname>Frey</surname><given-names>G</given-names></name></person-group> (<year>1969</year>) <article-title>Betimmumgstabelle und Revision der Gattung <italic><tp:taxon-name><tp:taxon-name-part taxon-name-part-type="genus">Liogenys</tp:taxon-name-part></tp:taxon-name></italic> Guérrez. (<tp:taxon-name><tp:taxon-name-part taxon-name-part-type="order">Coleoptera</tp:taxon-name-part></tp:taxon-name>-<tp:taxon-name><tp:taxon-name-part taxon-name-part-type="subfamily">Melolonthinae</tp:taxon-name-part></tp:taxon-name>-<tp:taxon-name><tp:taxon-name-part taxon-name-part-type="tribe">Macrodactylini</tp:taxon-name-part></tp:taxon-name>). Entomologischen Arbeiten aus dem Museum G.</article-title> <source>Frey</source> <volume>20</volume>: <fpage>36</fpage>–<lpage>64</lpage>.</mixed-citation></ref><ref id="B21"><mixed-citation xmlns:xlink="http://www.w3.org/1999/xlink" xlink:type="simple">
          <person-group><name name-style="western"><surname>Evans</surname><given-names>AV</given-names></name></person-group> (<year>2003</year>) <article-title>A checklist of the New World chafers (<tp:taxon-name><tp:taxon-name-part taxon-name-part-type="order">Coleoptera</tp:taxon-name-part></tp:taxon-name>: <tp:taxon-name><tp:taxon-name-part taxon-name-part-type="family">Scarabaeidae</tp:taxon-name-part></tp:taxon-name>: <tp:taxon-name><tp:taxon-name-part taxon-name-part-type="subfamily">Melolonthinae</tp:taxon-name-part></tp:taxon-name>).</article-title> <source>Zootaxa</source> <volume>211</volume>: <fpage>1</fpage>–<lpage>458</lpage>. <ext-link xlink:type="simple" ext-link-type="doi" xlink:href="10.11646/zootaxa.211.1.1">https://doi.org/10.11646/zootaxa.211.1.1</ext-link></mixed-citation></ref><ref id="B22"><mixed-citation xmlns:xlink="http://www.w3.org/1999/xlink" xlink:type="simple">
          <person-group><name name-style="western"><surname>Evans</surname><given-names>AV</given-names></name><name name-style="western"><surname>Smith</surname><given-names>ABT</given-names></name></person-group> (<year>2005</year>) An electronic checklist of the New World chafers (<tp:taxon-name><tp:taxon-name-part taxon-name-part-type="order">Coleoptera</tp:taxon-name-part></tp:taxon-name>: <tp:taxon-name><tp:taxon-name-part taxon-name-part-type="family">Scarabaeidae</tp:taxon-name-part></tp:taxon-name>: <tp:taxon-name><tp:taxon-name-part taxon-name-part-type="subfamily">Melolonthinae</tp:taxon-name-part></tp:taxon-name>). Papers in Entomology, electronically published, version1. <ext-link xlink:type="simple" ext-link-type="uri" xlink:href="http://digitalcommons.unl.edu/entomologypapers/2">http://digitalcommons.unl.edu/entomologypapers/2</ext-link></mixed-citation></ref><ref id="B23"><mixed-citation xmlns:xlink="http://www.w3.org/1999/xlink" xlink:type="simple">
          <person-group><name name-style="western"><surname>Evans</surname><given-names>AV</given-names></name><name name-style="western"><surname>Smith</surname><given-names>ABT</given-names></name></person-group> (<year>2009</year>) An electronic checklist of the New World chafers (<tp:taxon-name><tp:taxon-name-part taxon-name-part-type="order">Coleoptera</tp:taxon-name-part></tp:taxon-name>: <tp:taxon-name><tp:taxon-name-part taxon-name-part-type="family">Scarabaeidae</tp:taxon-name-part></tp:taxon-name>: <tp:taxon-name><tp:taxon-name-part taxon-name-part-type="subfamily">Melolonthinae</tp:taxon-name-part></tp:taxon-name>). Papers in Entomology, electronically published, version3 <ext-link xlink:type="simple" ext-link-type="uri" xlink:href="http://museum.unl.edu/research/entomology/SSSA/nwmelos.htm">http://museum.unl.edu/research/entomology/SSSA/nwmelos.htm</ext-link></mixed-citation></ref><ref id="B14"><mixed-citation xmlns:xlink="http://www.w3.org/1999/xlink" xlink:type="simple">
          <person-group><name name-style="western"><surname>Cherman</surname><given-names>MA</given-names></name><name name-style="western"><surname>Morón</surname><given-names>MA</given-names></name><name name-style="western"><surname>Almeida</surname><given-names>LM</given-names></name></person-group> (<year>2016</year>) <article-title>Phylogenetic relationships within <tp:taxon-name><tp:taxon-name-part taxon-name-part-type="tribe">Diplotaxini</tp:taxon-name-part></tp:taxon-name> Kirby (<tp:taxon-name><tp:taxon-name-part taxon-name-part-type="order">Coleoptera</tp:taxon-name-part></tp:taxon-name>: <tp:taxon-name><tp:taxon-name-part taxon-name-part-type="family">Melolonthidae</tp:taxon-name-part></tp:taxon-name>: <tp:taxon-name><tp:taxon-name-part taxon-name-part-type="subfamily">Melolonthinae</tp:taxon-name-part></tp:taxon-name>) with emphasis on <italic><tp:taxon-name><tp:taxon-name-part taxon-name-part-type="genus">Liogenys</tp:taxon-name-part></tp:taxon-name></italic> Guérin-Méneville.</article-title> <source>Systematic Entomology</source> <volume>41</volume>: <fpage>744</fpage>–<lpage>770</lpage>. <ext-link xlink:type="simple" ext-link-type="doi" xlink:href="10.1111/syen.12188">https://doi.org/10.1111/syen.12188</ext-link></mixed-citation></ref></ref-list></tp:taxon-treatment>
