# Supplementary material for: A taxonomic revision of Liogenys occurring in Brazil with an interactive key and remarks on New World Diplotaxini (Coleoptera, Melolonthidae)
Source: Zookeys. 2017 Sep 19;(699):1–120. doi: 10.3897/zookeys.699.12031 (PMC5673864; doi:10.3897/zookeys.699.12031)
Supplement: XML Treatment for Liogenys diodon [file zookeys.699.12031-treatment8.xml]

<!DOCTYPE tp:taxon-treatment
  PUBLIC "-//TaxonX//DTD Taxonomic Treatment Publishing DTD v0 20100105//EN" "tax-treatment-NSO.dtd">
<tp:taxon-treatment xmlns:tp="http://www.plazi.org/taxpub"><tp:treatment-meta><kwd-group><label>Taxon classification</label><kwd><named-content xmlns:xlink="http://www.w3.org/1999/xlink" content-type="kingdom">Animalia</named-content></kwd><kwd><named-content xmlns:xlink="http://www.w3.org/1999/xlink" content-type="order">Coleoptera</named-content></kwd><kwd><named-content xmlns:xlink="http://www.w3.org/1999/xlink" content-type="family">Melolonthidae</named-content></kwd></kwd-group><mixed-citation publication-type="journal"><person-group><name><surname>Cherman</surname><given-names>Mariana Alejandra</given-names></name><name><surname>Mise</surname><given-names>Kleber Makoto</given-names></name><name><surname>Morón†</surname><given-names>Miguel Angel</given-names></name><name><surname>Vaz-de-Mello</surname><given-names>Fernando Z.</given-names></name><name><surname>de Almeida</surname><given-names>Lúcia Massutti</given-names></name></person-group><article-title>A taxonomic revision of <italic><tp:taxon-name><tp:taxon-name-part taxon-name-part-type="genus" reg="Liogenys">Liogenys</tp:taxon-name-part></tp:taxon-name></italic> occurring in Brazil with an interactive key and remarks on New World <tp:taxon-name><tp:taxon-name-part taxon-name-part-type="tribe">Diplotaxini</tp:taxon-name-part></tp:taxon-name> (<tp:taxon-name><tp:taxon-name-part taxon-name-part-type="order">Coleoptera</tp:taxon-name-part></tp:taxon-name>, <tp:taxon-name><tp:taxon-name-part taxon-name-part-type="family">Melolonthidae</tp:taxon-name-part></tp:taxon-name>)</article-title><source>Zookeys</source><day>19</day><month>9</month><year>2017</year><volume>2017</volume><issue>699</issue><fpage>1</fpage><lpage>120</lpage><pub-id pub-id-type="doi">10.3897/zookeys.699.12031</pub-id></mixed-citation></tp:treatment-meta><tp:nomenclature><tp:taxon-name>
              <tp:taxon-name-part taxon-name-part-type="genus" reg="Liogenys">Liogenys</tp:taxon-name-part>
              <tp:taxon-name-part taxon-name-part-type="species" reg="diodon">diodon</tp:taxon-name-part>
            </tp:taxon-name><tp:taxon-authority>Burmeister, 1855</tp:taxon-authority><xref ref-type="fig" rid="F14">Figs 62</xref><xref ref-type="fig" rid="F41">, 89</xref><tp:nomenclature-citation-list><tp:nomenclature-citation><tp:taxon-name>
                  <tp:taxon-name-part taxon-name-part-type="genus" reg="Liogenys">Liogenys</tp:taxon-name-part> <tp:taxon-name-part taxon-name-part-type="species" reg="diodon">diodon</tp:taxon-name-part></tp:taxon-name><comment>Burmeister, 1855: 15 (<abbrev xmlns:xlink="http://www.w3.org/1999/xlink" xlink:title="original description" id="ABBRID0EHYCK" xlink:type="simple">orig. desc</abbrev>.); <xref ref-type="bibr" rid="B6">Blackwelder 1944</xref>: 228 (<abbrev xmlns:xlink="http://www.w3.org/1999/xlink" xlink:title="check list" id="ABBRID0EPYCK" xlink:type="simple">check</abbrev>.); <xref ref-type="bibr" rid="B29">Frey 1969</xref>: 47 (key); <xref ref-type="bibr" rid="B21">Evans 2003</xref>: 208 (<abbrev xmlns:xlink="http://www.w3.org/1999/xlink" xlink:title="check list" id="ABBRID0E2YCK" xlink:type="simple">check</abbrev>.); <xref ref-type="bibr" rid="B22">Evans and Smith 2005</xref>: 178 (<abbrev xmlns:xlink="http://www.w3.org/1999/xlink" xlink:title="check list" id="ABBRID0EDZCK" xlink:type="simple">check</abbrev>.); <xref ref-type="bibr" rid="B23">Evans and Smith 2009</xref>: 177 (<abbrev xmlns:xlink="http://www.w3.org/1999/xlink" xlink:title="check list" id="ABBRID0ELZCK" xlink:type="simple">check</abbrev>.)</comment></tp:nomenclature-citation><tp:nomenclature-citation><tp:taxon-name>
                  <tp:taxon-name-part taxon-name-part-type="genus" reg="Liogenys">Liogenys</tp:taxon-name-part> <tp:taxon-name-part taxon-name-part-type="species" reg="caviceps">caviceps</tp:taxon-name-part></tp:taxon-name><comment>Frey, 1964: 692 (<abbrev xmlns:xlink="http://www.w3.org/1999/xlink" xlink:title="original description" id="ABBRID0E3ZCK" xlink:type="simple">orig. desc</abbrev>.); <xref ref-type="bibr" rid="B29">Frey 1969</xref>: 44 (<abbrev xmlns:xlink="http://www.w3.org/1999/xlink" xlink:title="synonymy" id="ABBRID0EE1CK" xlink:type="simple">syn</abbrev>.).</comment></tp:nomenclature-citation></tp:nomenclature-citation-list></tp:nomenclature><tp:treatment-sec sec-type="type material" id="SECID0EK1CK"><title>Type material.</title><p>
              <italic><tp:taxon-name><tp:taxon-name-part taxon-name-part-type="genus" reg="Liogenys">Liogenys</tp:taxon-name-part> <tp:taxon-name-part taxon-name-part-type="species" reg="diodon">diodon</tp:taxon-name-part></tp:taxon-name></italic> female holotype (<named-content xmlns:xlink="http://www.w3.org/1999/xlink" content-type="dwc:institutional_code" xlink:type="simple">MLUH</named-content>): [green handwritten] “<tp:taxon-name><tp:taxon-name-part taxon-name-part-type="species" reg="diodon">diodon</tp:taxon-name-part></tp:taxon-name> Br./Bras. Mlly”, [white handwritten] “<tp:taxon-name><tp:taxon-name-part taxon-name-part-type="genus" reg="Liogenys">Liogenys</tp:taxon-name-part></tp:taxon-name>/<tp:taxon-name><tp:taxon-name-part taxon-name-part-type="species" reg="diodon">diodon</tp:taxon-name-part></tp:taxon-name> Brm/ Type F/[printed] det. G. Frey 1967/68”, [white printed] “Prof. Hüsing/Halle”. Genitalia mounted.</p><p>
              <italic><tp:taxon-name><tp:taxon-name-part taxon-name-part-type="genus" reg="Liogenys">Liogenys</tp:taxon-name-part> <tp:taxon-name-part taxon-name-part-type="species" reg="caviceps">caviceps</tp:taxon-name-part></tp:taxon-name></italic> male holotype (<named-content xmlns:xlink="http://www.w3.org/1999/xlink" content-type="dwc:institutional_code" xlink:type="simple">NHMB</named-content>): [white printed] “Mossoro/R.G.N. Bras. /X.1951”, [<abbrev xmlns:xlink="http://www.w3.org/1999/xlink" xlink:title="redescription" id="ABBRID0EK3CK" xlink:type="simple">red</abbrev> printed] “TYPE [handwritten] M”, [white handwritten] “Type M/ [printed] <tp:taxon-name><tp:taxon-name-part taxon-name-part-type="genus" reg="Liogenys">Liogenys</tp:taxon-name-part></tp:taxon-name> [handwritten] <tp:taxon-name><tp:taxon-name-part taxon-name-part-type="species" reg="diodon">diodon</tp:taxon-name-part></tp:taxon-name> Burm [printed] det. G. Frey 1968”. Genitalia mounted. Paratypes (4): <italic><tp:taxon-name><tp:taxon-name-part taxon-name-part-type="genus" reg="Liogenys">L.</tp:taxon-name-part> <tp:taxon-name-part taxon-name-part-type="species" reg="caviceps">caviceps</tp:taxon-name-part></tp:taxon-name></italic> female paratype (NMHB): [white printed] “Mossoro/R.G.N. Bras./X.1951”, [white printed] “f#”, [white printed] “<tp:taxon-name><tp:taxon-name-part taxon-name-part-type="genus" reg="Liogenys">Liogenys</tp:taxon-name-part></tp:taxon-name> [handwritten] <tp:taxon-name><tp:taxon-name-part taxon-name-part-type="species" reg="diodon">diodon</tp:taxon-name-part></tp:taxon-name>/F/Burm [printed] det. G. Frey 1968”. <italic><tp:taxon-name><tp:taxon-name-part taxon-name-part-type="genus" reg="Liogenys">L.</tp:taxon-name-part> <tp:taxon-name-part taxon-name-part-type="species" reg="caviceps">caviceps</tp:taxon-name-part></tp:taxon-name></italic> female paratype (<named-content xmlns:xlink="http://www.w3.org/1999/xlink" content-type="dwc:institutional_code" xlink:type="simple">AMNH</named-content>): [white printed] “Mossoro/R.G.N. Bras./X.1951”, [white printed] “f#”, [white printed] “CUM TYPO/COMPARATUM”, [white printed] “<tp:taxon-name><tp:taxon-name-part taxon-name-part-type="genus" reg="Liogenys">Liogenys</tp:taxon-name-part></tp:taxon-name> [handwritten] <tp:taxon-name><tp:taxon-name-part taxon-name-part-type="species" reg="diodon">diodon</tp:taxon-name-part></tp:taxon-name>/F/Burm [printed] det. G. Frey 1968”, [white handwritten] “Plectris [wrong genus] <tp:taxon-name><tp:taxon-name-part taxon-name-part-type="species" reg="caviceps">caviceps</tp:taxon-name-part></tp:taxon-name> Frey/= “<tp:taxon-name><tp:taxon-name-part taxon-name-part-type="species" reg="diodon">diodon</tp:taxon-name-part></tp:taxon-name> Burm.” In <named-content xmlns:xlink="http://www.w3.org/1999/xlink" content-type="dwc:institutional_code" xlink:type="simple">NHMB</named-content> another two female paratypes remain not studied.</p></tp:treatment-sec><tp:treatment-sec sec-type="type material" id="SECID0EN6CK"><title>Non-type material.</title><p>BRAZIL: <abbrev xmlns:xlink="http://www.w3.org/1999/xlink" xlink:title="Paraíba" id="ABBRID0ET6CK" xlink:type="simple">PI</abbrev>: Piracuruca. Parque Nacional Sete cidades, Poço da bananeira, <named-content xmlns:xlink="http://www.w3.org/1999/xlink" content-type="dwc:verbatimCoordinates" xlink:type="simple"><named-content content-type="geo-json" specific-use="{&#34;type&#34;:&#34;Point&#34;,&#34;coordinates&#34;:[-41.676111,-4.098889]}" id="NCID0E16CK" xlink:type="simple">4°5'56"S, 41°40'34"W</named-content></named-content>, 11/II/2013,158 m, D. M. Takiya and APM Santos cols., “Pennsylvania trap”, 1 ex. (<named-content xmlns:xlink="http://www.w3.org/1999/xlink" content-type="dwc:institutional_code" xlink:type="simple">CEMT</named-content>); <abbrev xmlns:xlink="http://www.w3.org/1999/xlink" xlink:title="Ceará" id="ABBRID0EEADK" xlink:type="simple">CE</abbrev>: without date and collector, 1 ex. (<named-content xmlns:xlink="http://www.w3.org/1999/xlink" content-type="dwc:institutional_code" xlink:type="simple">MNRJ</named-content>); <abbrev xmlns:xlink="http://www.w3.org/1999/xlink" xlink:title="Rio Grande do Norte" id="ABBRID0ENADK" xlink:type="simple">RN</abbrev>: Jardim de Angicos, I/1952, A. Alvarenga col. 2 ex. (<named-content xmlns:xlink="http://www.w3.org/1999/xlink" content-type="dwc:institutional_code" xlink:type="simple">DZUP</named-content>); Mossoró, X/1951, without collector, 2 ex. (<named-content xmlns:xlink="http://www.w3.org/1999/xlink" content-type="dwc:institutional_code" xlink:type="simple">NHMB</named-content>); 1 ex. (<named-content xmlns:xlink="http://www.w3.org/1999/xlink" content-type="dwc:institutional_code" xlink:type="simple">AMNH</named-content>); <abbrev xmlns:xlink="http://www.w3.org/1999/xlink" xlink:title="Pernambuco" id="ABBRID0EABDK" xlink:type="simple">PE</abbrev>: Buique. Parque Nacional Catimbau, <named-content xmlns:xlink="http://www.w3.org/1999/xlink" content-type="dwc:verbatimCoordinates" xlink:type="simple"><named-content content-type="geo-json" specific-use="{&#34;type&#34;:&#34;Point&#34;,&#34;coordinates&#34;:[-37.150000,-8.616667]}" id="NCID0EHBDK" xlink:type="simple">8°37'S, 37°9'W</named-content></named-content>, 25/I/2005, M. Schessl col. 2 ex. (<named-content xmlns:xlink="http://www.w3.org/1999/xlink" content-type="dwc:institutional_code" xlink:type="simple">CEMT</named-content>); <abbrev xmlns:xlink="http://www.w3.org/1999/xlink" xlink:title="Santiago del Estero" id="ABBRID0ERBDK" xlink:type="simple">SE</abbrev>: Caninde do São Francisco, Fazenda Poço verde, 4/III/2000, L. Iannuzzi col. 1 ex.; <!--PageBreak-->(<named-content xmlns:xlink="http://www.w3.org/1999/xlink" content-type="dwc:institutional_code" xlink:type="simple">CEMT</named-content>); Fazenda Miramar, 8/III/2001, L. Iannuzzi, 1 ex. (<named-content xmlns:xlink="http://www.w3.org/1999/xlink" content-type="dwc:institutional_code" xlink:type="simple">CEMT</named-content>); <abbrev xmlns:xlink="http://www.w3.org/1999/xlink" xlink:title="Goiás" id="ABBRID0EBCDK" xlink:type="simple">GO</abbrev>: Cabeceiras, 24-27/X/1964, Exp.Dep. Zool. col. (<named-content xmlns:xlink="http://www.w3.org/1999/xlink" content-type="dwc:institutional_code" xlink:type="simple">MZSP</named-content>).</p></tp:treatment-sec><tp:treatment-sec sec-type="diagnosis" id="SECID0EKCDK"><title>Diagnosis.</title><p>Body reddish brown; elongate, sides almost parallel in males; elytra brownish, pronotum slightly darker; clypeal emargination deep, rounded and narrow; outer sides of anterior teeth concave, follow the lateral margin of clypeus; meso- and metatibia quadrate or sub-quadrate in cross section, metafemur with thick and erect bristles on posterior margin; pygidial width exceeding distance between spiracles of propygidium; bristles only at apex. In males, apex of pygidium more rounded; parameres; more than five times the length of their apex; apex harpoon-like with lateral angle projecting straight downward (Fig. <xref ref-type="fig" rid="F14">62F</xref>).</p><fig id="F14" position="float" orientation="portrait"><label>Figure 62.</label><caption><p>
                  <italic><tp:taxon-name><tp:taxon-name-part taxon-name-part-type="genus" reg="Liogenys">Liogenys</tp:taxon-name-part> <tp:taxon-name-part taxon-name-part-type="species" reg="diodon">diodon</tp:taxon-name-part></tp:taxon-name></italic> Burmeister. <bold>A</bold> Dorsal view <bold>B</bold> Lateral view <bold>C</bold> Frontal view <bold>D</bold> Clypeus and pronotum <bold>E</bold> Pygidium <bold>F</bold> Parameres, dorsal view <bold>G</bold> Parameres, lateral view.</p></caption><graphic xmlns:xlink="http://www.w3.org/1999/xlink" xlink:href="zookeys-699-001-g014.jpg" position="float" orientation="portrait" xlink:type="simple" id="oo_156351.jpg"/></fig></tp:treatment-sec><tp:treatment-sec sec-type="redescription" id="SECID0E1DDK"><title>Redescription.</title><p>Length: 8.8–9.5 mm; width: 4.7–5.5 mm. Reddish brown. <italic>Head</italic>: distance between eyes nearly twice the width of one eye; frons shorter than clypeus; clypeal emargination narrow, deep and rounded; outer sides of anterior teeth follow the lateral margin of clypeus; lateral margin concave; canthus not exceeding the outer margin of the eye; distal maxillary palpomere, maximum width almost equal to the apex; fovea shallow, extending to or past the transverse midline of the palpomere; labium transversely carinated, as wide as it is long; antenna 10-articulated, lamellae lighter in color than flagellum, in males lamellae and flagellum equal in length. <italic>Thorax</italic>: anterior margin of pronotum slightly produced medially, flanged throughout; maximum length of pronotum exceeding the length of tarsomeres I, II and III together; disc glabrous, punctures sparse; pronotal posterior corners rounded (Fig. <xref ref-type="fig" rid="F14">62D</xref>); proepisternum with long bristles; mesepisternum scaly; sides of metasternum scaly and bristled; distance between meso- and metacoxae up to twice longer than the metacoxa; scutellum ogival, scarsly punctured. <italic>Elytra</italic>: shiny, glabrous, uniform reddish brown; elytra more than three times longer than the pronotum; elytral suture slightly darker than elytron and distinctly elevated; two pairs of inner ridges more noticeable than the two outer pairs. <italic>Legs</italic>: procoxa scaly on infra-carinal and outer surface; punctures visible at 12× magnification; three protibial teeth, the apical the longest, in males the three teeth equally spaced, slightly different in females; protibial inner apical spur present; anterior margin of mesofemur with a row of long bristles; mesotibia quadrate or sub-quadrate in cross section, disc finely sculptured, two mesotibial transverse carinae, in males the apical one incomplete; basal apophysis of metacoxa produced beyond the outer margin of trochanter; metafemur with thick and erect bristles on posterior margin; metatibia with posterior discontinuous longitudinal carina; metatibial apical spurs of different lengths, the longest one exceeding the diameter of the tibial apex; inner margin of male metatibia carinated towards apex; apical inner surface setose; disc finely sculptured; two metatibial transverse carinae present posteriorly; basal metatarsomere smaller than the tarsomere II and as wide as; in males protarsomere II short and wide; pro- and mesotarsomeres I to IV enlarged and more than twice as wide as metatarsi; claw bifid, symmetrical, superior tooth longer and narrower than the inferior; distance between teeth shorter than the inferior tooth. <italic>Abdomen</italic>: band of scales visible at the lowest magnification beneath the outer margin of elytra; ventrites bristled on disc and sides; propygidium slightly visible, bristled and scaly; pygidium convex, sub-trapezoidal, <!--PageBreak-->wide; pygidial width exceeding distance between spiracles of propygidium; pygidial disc scarsly bristled on apex; pygidial apex sub-rounded in males. <italic>Parameres</italic>: width of basal region equal to the parameres together at its transverse midline, parameral split at 2/3; total length of parameres more than five times the length of their apex; inner margins straight; apex harpoon-like with lateral angle projecting straight downward (Fig. <xref ref-type="fig" rid="F14">62F</xref>). In lateral view slightly convex (Fig. <xref ref-type="fig" rid="F14">62G</xref>).</p></tp:treatment-sec><tp:treatment-sec sec-type="Type-locality" id="SECID0E1EDK"><title>Type-locality.</title><p>
              <italic><tp:taxon-name><tp:taxon-name-part taxon-name-part-type="genus" reg="Liogenys">Liogenys</tp:taxon-name-part> <tp:taxon-name-part taxon-name-part-type="species" reg="diodon">diodon</tp:taxon-name-part></tp:taxon-name></italic>: BRAZIL (“Norte”) [Northern Brazil]; <italic><tp:taxon-name><tp:taxon-name-part taxon-name-part-type="genus" reg="Liogenys">Liogenys</tp:taxon-name-part> <tp:taxon-name-part taxon-name-part-type="species" reg="caviceps">caviceps</tp:taxon-name-part></tp:taxon-name></italic> (<abbrev xmlns:xlink="http://www.w3.org/1999/xlink" xlink:title="synonymy" id="ABBRID0EWFDK" xlink:type="simple">syn</abbrev>.): BRAZIL. Mossoro, R.G.N [Rio Grande do Norte state].</p></tp:treatment-sec><tp:treatment-sec sec-type="distribution" id="SECID0E1FDK"><title>Geographical distribution.</title><p>BRAZIL (<bold><abbrev xmlns:xlink="http://www.w3.org/1999/xlink" xlink:title="Paraíba" id="ABBRID0EBGDK" xlink:type="simple">PI</abbrev></bold>, <bold><abbrev xmlns:xlink="http://www.w3.org/1999/xlink" xlink:title="Ceará" id="ABBRID0EGGDK" xlink:type="simple">CE</abbrev></bold>, <abbrev xmlns:xlink="http://www.w3.org/1999/xlink" xlink:title="Rio Grande do Norte" id="ABBRID0EKGDK" xlink:type="simple">RN</abbrev>, <bold><abbrev xmlns:xlink="http://www.w3.org/1999/xlink" xlink:title="Pernambuco" id="ABBRID0EPGDK" xlink:type="simple">PE</abbrev></bold>, <bold><abbrev xmlns:xlink="http://www.w3.org/1999/xlink" xlink:title="Santiago del Estero" id="ABBRID0EUGDK" xlink:type="simple">SE</abbrev></bold>, <bold><abbrev xmlns:xlink="http://www.w3.org/1999/xlink" xlink:title="Goiás" id="ABBRID0EZGDK" xlink:type="simple">GO</abbrev></bold>).</p></tp:treatment-sec><tp:treatment-sec sec-type="remarks" id="SECID0E4GDK"><title>Remarks.</title><p>
              <italic><tp:taxon-name><tp:taxon-name-part taxon-name-part-type="genus" reg="Liogenys">Liogenys</tp:taxon-name-part> <tp:taxon-name-part taxon-name-part-type="species" reg="diodon">diodon</tp:taxon-name-part></tp:taxon-name></italic> resembles <italic><tp:taxon-name><tp:taxon-name-part taxon-name-part-type="genus" reg="Liogenys">L.</tp:taxon-name-part> <tp:taxon-name-part taxon-name-part-type="species" reg="bilobata">bilobata</tp:taxon-name-part></tp:taxon-name></italic> (Fig. <xref ref-type="fig" rid="F11">59</xref>), they share the deeply emarginate clypeus with lateral margin concave; clypeal teeth longer in males; protarsi wider than mesotarsi; pygidial width exceeding distance between spiracles of propygidium and thick and erect bristles on posterior margin of metafemur, this latter feature also seen in <italic><tp:taxon-name><tp:taxon-name-part taxon-name-part-type="genus" reg="Liogenys">L.</tp:taxon-name-part> <tp:taxon-name-part taxon-name-part-type="species" reg="sinuaticeps">sinuaticeps</tp:taxon-name-part></tp:taxon-name></italic> (Fig. <xref ref-type="fig" rid="F4">33</xref>). <italic><tp:taxon-name><tp:taxon-name-part taxon-name-part-type="genus" reg="Liogenys">Liogenys</tp:taxon-name-part> <tp:taxon-name-part taxon-name-part-type="species" reg="diodon">diodon</tp:taxon-name-part></tp:taxon-name></italic> differs from <italic><tp:taxon-name><tp:taxon-name-part taxon-name-part-type="genus" reg="Liogenys">L.</tp:taxon-name-part> <tp:taxon-name-part taxon-name-part-type="species" reg="bilobata">bilobata</tp:taxon-name-part></tp:taxon-name></italic> in the smaller size; clypeal lateral margin being less concave; canthus not exceeding the outer margin of the eye; pronotal posterior corners rounded; metatibia with outer longitudinal carina barely defined or absent, disc finely sculptured; metatarsomere I shorter than tarsomere II; disc of ventrites bristled instead of scaly; pygidium convex, almost glabrous with sub-rounded apex and male metafemur not medially produced on posterior margin. <italic><tp:taxon-name><tp:taxon-name-part taxon-name-part-type="genus" reg="Liogenys">Liogenys</tp:taxon-name-part> <tp:taxon-name-part taxon-name-part-type="species" reg="caviceps">caviceps</tp:taxon-name-part></tp:taxon-name></italic> types (NMHB) bear a label written by <xref ref-type="bibr" rid="B27">Frey (1964)</xref> with the name <italic><tp:taxon-name><tp:taxon-name-part taxon-name-part-type="genus" reg="Liogenys">Liogenys</tp:taxon-name-part> <tp:taxon-name-part taxon-name-part-type="species" reg="diodon">diodon</tp:taxon-name-part></tp:taxon-name></italic> instead of <italic><tp:taxon-name><tp:taxon-name-part taxon-name-part-type="genus" reg="Liogenys">L.</tp:taxon-name-part> <tp:taxon-name-part taxon-name-part-type="species" reg="caviceps">caviceps</tp:taxon-name-part></tp:taxon-name></italic>. We suppose they are in fact the primary types as the type-locality written in the labels is exactly the same mentioned in the original description. We believe that when <xref ref-type="bibr" rid="B29">Frey (1969)</xref> synonymized those species, he must have swapped the original labels with the species name, leaving in the types of <italic><tp:taxon-name><tp:taxon-name-part taxon-name-part-type="genus" reg="Liogenys">L.</tp:taxon-name-part> <tp:taxon-name-part taxon-name-part-type="species" reg="caviceps">caviceps</tp:taxon-name-part></tp:taxon-name></italic> only the name of its senior synonym.</p></tp:treatment-sec><tp:treatment-sec><!--Section generated to contain objects referenced in tp:taxon-treatment.--><fig id="F41" position="float" orientation="portrait"><label>Figure 89.</label><caption><p>Distribution records of eight species of <italic><tp:taxon-name><tp:taxon-name-part taxon-name-part-type="genus" reg="Liogenys">Liogenys</tp:taxon-name-part></tp:taxon-name></italic>. Biomes based on <xref ref-type="bibr" rid="B51">Morrone (2014)</xref>.</p></caption><graphic xmlns:xlink="http://www.w3.org/1999/xlink" xlink:href="zookeys-699-001-g041.jpg" position="float" orientation="portrait" xlink:type="simple" id="oo_156378.jpg"/></fig><fig id="F11" position="float" orientation="portrait"><label>Figure 59.</label><caption><p>
                  <italic><tp:taxon-name><tp:taxon-name-part taxon-name-part-type="genus" reg="Liogenys">Liogenys</tp:taxon-name-part> <tp:taxon-name-part taxon-name-part-type="species" reg="bilobata">bilobata</tp:taxon-name-part></tp:taxon-name></italic> Frey. <bold>A</bold> Dorsal view <bold>B</bold> Lateral view <bold>C</bold> Frontal view <bold>D</bold> Clypeus and pronotum <bold>E</bold> Pygidium <bold>F</bold> Parameres, dorsal view <bold>G</bold> Parameres, lateral view.</p></caption><graphic xmlns:xlink="http://www.w3.org/1999/xlink" xlink:href="zookeys-699-001-g011.jpg" position="float" orientation="portrait" xlink:type="simple" id="oo_156347.jpg"/></fig><fig id="F4" position="float" orientation="portrait"><label>Figures 23–33.</label><caption><p>
                  <bold>23–24</bold> Labium <bold>23</bold> <italic><tp:taxon-name><tp:taxon-name-part taxon-name-part-type="genus" reg="Liogenys">Liogenys</tp:taxon-name-part> <tp:taxon-name-part taxon-name-part-type="species" reg="palpalis">palpalis</tp:taxon-name-part></tp:taxon-name></italic> (Eschscholtz) <bold>24</bold> <italic>L <tp:taxon-name><tp:taxon-name-part taxon-name-part-type="species" reg="sinuaticeps">sinuaticeps</tp:taxon-name-part></tp:taxon-name></italic> Moser <bold>25–28</bold> Maxilla teeth and distal palpomere <bold>25–26</bold> <italic><tp:taxon-name><tp:taxon-name-part taxon-name-part-type="genus" reg="Liogenys">L.</tp:taxon-name-part> <tp:taxon-name-part taxon-name-part-type="species" reg="bidenticeps">bidenticeps</tp:taxon-name-part></tp:taxon-name></italic> Moser <bold>27–28</bold> <italic><tp:taxon-name><tp:taxon-name-part taxon-name-part-type="genus" reg="Liogenys">L.</tp:taxon-name-part> <tp:taxon-name-part taxon-name-part-type="species" reg="sinuaticeps">sinuaticeps</tp:taxon-name-part></tp:taxon-name></italic> Moser <bold>29–30</bold> Pronotum basal margin, posterior view <bold>29</bold> <italic><tp:taxon-name><tp:taxon-name-part taxon-name-part-type="genus" reg="Liogenys">L.</tp:taxon-name-part> <tp:taxon-name-part taxon-name-part-type="species" reg="palpalis">palpalis</tp:taxon-name-part></tp:taxon-name></italic> <bold>30</bold> <italic><tp:taxon-name><tp:taxon-name-part taxon-name-part-type="genus" reg="Liogenys">L.</tp:taxon-name-part> <tp:taxon-name-part taxon-name-part-type="species" reg="bidenticeps">bidenticeps</tp:taxon-name-part></tp:taxon-name></italic> <bold>31</bold> <italic><tp:taxon-name><tp:taxon-name-part taxon-name-part-type="genus" reg="Liogenys">L.</tp:taxon-name-part> <tp:taxon-name-part taxon-name-part-type="species" reg="bidenticeps">bidenticeps</tp:taxon-name-part></tp:taxon-name></italic> pygidial punctures <bold>32–33</bold> basal lobe of metacoxae <bold>32</bold> <italic><tp:taxon-name><tp:taxon-name-part taxon-name-part-type="genus" reg="Liogenys">L.</tp:taxon-name-part> <tp:taxon-name-part taxon-name-part-type="species" reg="bidenticeps">bidenticeps</tp:taxon-name-part></tp:taxon-name></italic> <bold>33</bold> <italic><tp:taxon-name><tp:taxon-name-part taxon-name-part-type="genus" reg="Liogenys">L.</tp:taxon-name-part> <tp:taxon-name-part taxon-name-part-type="species" reg="sinuaticeps">sinuaticeps</tp:taxon-name-part></tp:taxon-name></italic>.</p></caption><graphic xmlns:xlink="http://www.w3.org/1999/xlink" xlink:href="zookeys-699-001-g004.jpg" position="float" orientation="portrait" xlink:type="simple" id="oo_156340.jpg"/></fig></tp:treatment-sec><ref-list><ref id="B51"><mixed-citation xmlns:xlink="http://www.w3.org/1999/xlink" xlink:type="simple">
          <person-group><name name-style="western"><surname>Morrone</surname><given-names>JJ</given-names></name></person-group> (<year>2014</year>) <article-title>Biogeographical regionalisation of the Neotropical region.</article-title> <source>Zootaxa</source> <volume>3782</volume>(<issue>1</issue>): <fpage>1</fpage>–<lpage>110</lpage>. <ext-link xlink:type="simple" ext-link-type="doi" xlink:href="10.11646/zootaxa.3782.1.1">https://doi.org/10.11646/zootaxa.3782.1.1</ext-link></mixed-citation></ref><ref id="B6"><mixed-citation xmlns:xlink="http://www.w3.org/1999/xlink" xlink:type="simple">
          <person-group><name name-style="western"><surname>Blackwelder</surname><given-names>RE</given-names></name></person-group> (<year>1944</year>) <article-title>Checklist of the coleopterous insects of Mexico, Central America, the West Indies, and South America.</article-title> <source>United States National Museum Bulletin</source> <volume>185</volume>(<issue>2</issue>): <fpage>189</fpage>–<lpage>341</lpage>.</mixed-citation></ref><ref id="B29"><mixed-citation xmlns:xlink="http://www.w3.org/1999/xlink" xlink:type="simple">
          <person-group><name name-style="western"><surname>Frey</surname><given-names>G</given-names></name></person-group> (<year>1969</year>) <article-title>Betimmumgstabelle und Revision der Gattung <italic><tp:taxon-name><tp:taxon-name-part taxon-name-part-type="genus">Liogenys</tp:taxon-name-part></tp:taxon-name></italic> Guérrez. (<tp:taxon-name><tp:taxon-name-part taxon-name-part-type="order">Coleoptera</tp:taxon-name-part></tp:taxon-name>-<tp:taxon-name><tp:taxon-name-part taxon-name-part-type="subfamily">Melolonthinae</tp:taxon-name-part></tp:taxon-name>-<tp:taxon-name><tp:taxon-name-part taxon-name-part-type="tribe">Macrodactylini</tp:taxon-name-part></tp:taxon-name>). Entomologischen Arbeiten aus dem Museum G.</article-title> <source>Frey</source> <volume>20</volume>: <fpage>36</fpage>–<lpage>64</lpage>.</mixed-citation></ref><ref id="B21"><mixed-citation xmlns:xlink="http://www.w3.org/1999/xlink" xlink:type="simple">
          <person-group><name name-style="western"><surname>Evans</surname><given-names>AV</given-names></name></person-group> (<year>2003</year>) <article-title>A checklist of the New World chafers (<tp:taxon-name><tp:taxon-name-part taxon-name-part-type="order">Coleoptera</tp:taxon-name-part></tp:taxon-name>: <tp:taxon-name><tp:taxon-name-part taxon-name-part-type="family">Scarabaeidae</tp:taxon-name-part></tp:taxon-name>: <tp:taxon-name><tp:taxon-name-part taxon-name-part-type="subfamily">Melolonthinae</tp:taxon-name-part></tp:taxon-name>).</article-title> <source>Zootaxa</source> <volume>211</volume>: <fpage>1</fpage>–<lpage>458</lpage>. <ext-link xlink:type="simple" ext-link-type="doi" xlink:href="10.11646/zootaxa.211.1.1">https://doi.org/10.11646/zootaxa.211.1.1</ext-link></mixed-citation></ref><ref id="B22"><mixed-citation xmlns:xlink="http://www.w3.org/1999/xlink" xlink:type="simple">
          <person-group><name name-style="western"><surname>Evans</surname><given-names>AV</given-names></name><name name-style="western"><surname>Smith</surname><given-names>ABT</given-names></name></person-group> (<year>2005</year>) An electronic checklist of the New World chafers (<tp:taxon-name><tp:taxon-name-part taxon-name-part-type="order">Coleoptera</tp:taxon-name-part></tp:taxon-name>: <tp:taxon-name><tp:taxon-name-part taxon-name-part-type="family">Scarabaeidae</tp:taxon-name-part></tp:taxon-name>: <tp:taxon-name><tp:taxon-name-part taxon-name-part-type="subfamily">Melolonthinae</tp:taxon-name-part></tp:taxon-name>). Papers in Entomology, electronically published, version1. <ext-link xlink:type="simple" ext-link-type="uri" xlink:href="http://digitalcommons.unl.edu/entomologypapers/2">http://digitalcommons.unl.edu/entomologypapers/2</ext-link></mixed-citation></ref><ref id="B23"><mixed-citation xmlns:xlink="http://www.w3.org/1999/xlink" xlink:type="simple">
          <person-group><name name-style="western"><surname>Evans</surname><given-names>AV</given-names></name><name name-style="western"><surname>Smith</surname><given-names>ABT</given-names></name></person-group> (<year>2009</year>) An electronic checklist of the New World chafers (<tp:taxon-name><tp:taxon-name-part taxon-name-part-type="order">Coleoptera</tp:taxon-name-part></tp:taxon-name>: <tp:taxon-name><tp:taxon-name-part taxon-name-part-type="family">Scarabaeidae</tp:taxon-name-part></tp:taxon-name>: <tp:taxon-name><tp:taxon-name-part taxon-name-part-type="subfamily">Melolonthinae</tp:taxon-name-part></tp:taxon-name>). Papers in Entomology, electronically published, version3 <ext-link xlink:type="simple" ext-link-type="uri" xlink:href="http://museum.unl.edu/research/entomology/SSSA/nwmelos.htm">http://museum.unl.edu/research/entomology/SSSA/nwmelos.htm</ext-link></mixed-citation></ref><ref id="B27"><mixed-citation xmlns:xlink="http://www.w3.org/1999/xlink" xlink:type="simple">
          <person-group><name name-style="western"><surname>Frey</surname><given-names>G</given-names></name></person-group> (<year>1964</year>) <article-title>Neue Melolonthiden (Col.). Entomologischen Arbeiten aus dem Museum G.</article-title> <source>Frey</source> <volume>15</volume>: <fpage>691</fpage>–<lpage>701</lpage>.</mixed-citation></ref></ref-list></tp:taxon-treatment>
