# Supplementary material for: A taxonomic revision of Liogenys occurring in Brazil with an interactive key and remarks on New World Diplotaxini (Coleoptera, Melolonthidae)
Source: Zookeys. 2017 Sep 19;(699):1–120. doi: 10.3897/zookeys.699.12031 (PMC5673864; doi:10.3897/zookeys.699.12031)
Supplement: XML Treatment for Liogenys fusca [file zookeys.699.12031-treatment10.xml]

<!DOCTYPE tp:taxon-treatment
  PUBLIC "-//TaxonX//DTD Taxonomic Treatment Publishing DTD v0 20100105//EN" "tax-treatment-NSO.dtd">
<tp:taxon-treatment xmlns:tp="http://www.plazi.org/taxpub"><tp:treatment-meta><kwd-group><label>Taxon classification</label><kwd><named-content xmlns:xlink="http://www.w3.org/1999/xlink" content-type="kingdom">Animalia</named-content></kwd><kwd><named-content xmlns:xlink="http://www.w3.org/1999/xlink" content-type="order">Coleoptera</named-content></kwd><kwd><named-content xmlns:xlink="http://www.w3.org/1999/xlink" content-type="family">Melolonthidae</named-content></kwd></kwd-group><mixed-citation publication-type="journal"><person-group><name><surname>Cherman</surname><given-names>Mariana Alejandra</given-names></name><name><surname>Mise</surname><given-names>Kleber Makoto</given-names></name><name><surname>Morón†</surname><given-names>Miguel Angel</given-names></name><name><surname>Vaz-de-Mello</surname><given-names>Fernando Z.</given-names></name><name><surname>de Almeida</surname><given-names>Lúcia Massutti</given-names></name></person-group><article-title>A taxonomic revision of <italic><tp:taxon-name><tp:taxon-name-part taxon-name-part-type="genus" reg="Liogenys">Liogenys</tp:taxon-name-part></tp:taxon-name></italic> occurring in Brazil with an interactive key and remarks on New World <tp:taxon-name><tp:taxon-name-part taxon-name-part-type="tribe">Diplotaxini</tp:taxon-name-part></tp:taxon-name> (<tp:taxon-name><tp:taxon-name-part taxon-name-part-type="order">Coleoptera</tp:taxon-name-part></tp:taxon-name>, <tp:taxon-name><tp:taxon-name-part taxon-name-part-type="family">Melolonthidae</tp:taxon-name-part></tp:taxon-name>)</article-title><source>Zookeys</source><day>19</day><month>9</month><year>2017</year><volume>2017</volume><issue>699</issue><fpage>1</fpage><lpage>120</lpage><pub-id pub-id-type="doi">10.3897/zookeys.699.12031</pub-id></mixed-citation></tp:treatment-meta><tp:nomenclature><tp:taxon-name>
              <tp:taxon-name-part taxon-name-part-type="genus" reg="Liogenys">Liogenys</tp:taxon-name-part>
              <tp:taxon-name-part taxon-name-part-type="species" reg="fusca">fusca</tp:taxon-name-part>
            </tp:taxon-name><tp:taxon-authority>Blanchard, 1851</tp:taxon-authority><xref ref-type="fig" rid="F16">Figs 64</xref><xref ref-type="fig" rid="F44">, 92</xref><tp:nomenclature-citation-list><tp:nomenclature-citation><tp:taxon-name>
                  <tp:taxon-name-part taxon-name-part-type="genus" reg="Liogenys">Liogenys</tp:taxon-name-part> <tp:taxon-name-part taxon-name-part-type="species" reg="fuscus">fuscus</tp:taxon-name-part></tp:taxon-name><comment>Blanchard, 1851: 168 (<abbrev xmlns:xlink="http://www.w3.org/1999/xlink" xlink:title="original description" id="ABBRID0ENMEK" xlink:type="simple">orig. desc</abbrev>.), <xref ref-type="bibr" rid="B44">Lacordaire 1856</xref>: 269 (<abbrev xmlns:xlink="http://www.w3.org/1999/xlink" xlink:title="systematics" id="ABBRID0EVMEK" xlink:type="simple">sys</abbrev>.); <xref ref-type="bibr" rid="B38">Harold 1869a</xref>: 1140 (<abbrev xmlns:xlink="http://www.w3.org/1999/xlink" xlink:title="check list" id="ABBRID0E4MEK" xlink:type="simple">check</abbrev>.); <xref ref-type="bibr" rid="B18">Dalla Torre 1913</xref>: 318 (<abbrev xmlns:xlink="http://www.w3.org/1999/xlink" xlink:title="check list" id="ABBRID0EFNEK" xlink:type="simple">check</abbrev>.); <xref ref-type="bibr" rid="B29">Frey 1969</xref>: 47, 55 (key, <abbrev xmlns:xlink="http://www.w3.org/1999/xlink" xlink:title="redescription" id="ABBRID0ENNEK" xlink:type="simple">red</abbrev>.).</comment></tp:nomenclature-citation><tp:nomenclature-citation><tp:taxon-name>
                  <tp:taxon-name-part taxon-name-part-type="genus" reg="Liogenys">Liogenys</tp:taxon-name-part> <tp:taxon-name-part taxon-name-part-type="species" reg="fusca">fusca</tp:taxon-name-part></tp:taxon-name><comment>: <xref ref-type="bibr" rid="B6">Blackwelder 1944</xref>: 227 (<abbrev xmlns:xlink="http://www.w3.org/1999/xlink" xlink:title="check list" id="ABBRID0ECOEK" xlink:type="simple">check</abbrev>.); <xref ref-type="bibr" rid="B21">Evans 2003</xref>: 209 (<abbrev xmlns:xlink="http://www.w3.org/1999/xlink" xlink:title="check list" id="ABBRID0EKOEK" xlink:type="simple">check</abbrev>.); <xref ref-type="bibr" rid="B22">Evans and Smith 2005</xref>: 174 (<abbrev xmlns:xlink="http://www.w3.org/1999/xlink" xlink:title="check list" id="ABBRID0ESOEK" xlink:type="simple">check</abbrev>.); <xref ref-type="bibr" rid="B23">Evans and Smith 2009</xref>: 178 (<abbrev xmlns:xlink="http://www.w3.org/1999/xlink" xlink:title="check list" id="ABBRID0E1OEK" xlink:type="simple">check</abbrev>.).</comment></tp:nomenclature-citation><tp:nomenclature-citation><tp:taxon-name>
                  <tp:taxon-name-part taxon-name-part-type="genus" reg="Liogenys">Liogenys</tp:taxon-name-part> <tp:taxon-name-part taxon-name-part-type="species" reg="argentinus">argentinus</tp:taxon-name-part></tp:taxon-name><comment>Moser, 1918: 97 (<abbrev xmlns:xlink="http://www.w3.org/1999/xlink" xlink:title="original description" id="ABBRID0ELPEK" xlink:type="simple">orig. desc</abbrev>.); <xref ref-type="bibr" rid="B29">Frey 1969</xref>: 55 (<abbrev xmlns:xlink="http://www.w3.org/1999/xlink" xlink:title="synonymy" id="ABBRID0ETPEK" xlink:type="simple">syn</abbrev>.).</comment></tp:nomenclature-citation><tp:nomenclature-citation><tp:taxon-name>
                  <tp:taxon-name-part taxon-name-part-type="genus" reg="Liogenys">Liogenys</tp:taxon-name-part> <tp:taxon-name-part taxon-name-part-type="species" reg="argentina">argentina</tp:taxon-name-part></tp:taxon-name><comment>: <xref ref-type="bibr" rid="B6">Blackwelder 1944</xref>: 227 (<abbrev xmlns:xlink="http://www.w3.org/1999/xlink" xlink:title="check list" id="ABBRID0EIQEK" xlink:type="simple">check</abbrev>.).</comment></tp:nomenclature-citation><tp:nomenclature-citation><tp:taxon-name>
                  <tp:taxon-name-part taxon-name-part-type="genus" reg="Liogenys">Liogenys</tp:taxon-name-part> <tp:taxon-name-part taxon-name-part-type="species" reg="cuyabanus">cuyabanus</tp:taxon-name-part></tp:taxon-name><comment>Moser, 1919: 12 (<abbrev xmlns:xlink="http://www.w3.org/1999/xlink" xlink:title="original description" id="ABBRID0EZQEK" xlink:type="simple">orig. desc</abbrev>.); <xref ref-type="bibr" rid="B29">Frey 1969</xref>: 55 (<abbrev xmlns:xlink="http://www.w3.org/1999/xlink" xlink:title="synonymy" id="ABBRID0EBREK" xlink:type="simple">syn</abbrev>.).</comment></tp:nomenclature-citation><tp:nomenclature-citation><tp:taxon-name>
                  <tp:taxon-name-part taxon-name-part-type="genus" reg="Liogenys">Liogenys</tp:taxon-name-part> <tp:taxon-name-part taxon-name-part-type="species" reg="cuyabana">cuyabana</tp:taxon-name-part></tp:taxon-name><comment>: <xref ref-type="bibr" rid="B6">Blackwelder 1944</xref>: 227 (<abbrev xmlns:xlink="http://www.w3.org/1999/xlink" xlink:title="check list" id="ABBRID0EWREK" xlink:type="simple">check</abbrev>.).</comment></tp:nomenclature-citation></tp:nomenclature-citation-list></tp:nomenclature><tp:treatment-sec sec-type="type material" id="SECID0E1REK"><title>Type material.</title><p>
              <italic><tp:taxon-name><tp:taxon-name-part taxon-name-part-type="genus" reg="Liogenys">Liogenys</tp:taxon-name-part> <tp:taxon-name-part taxon-name-part-type="species" reg="fuscus">fuscus</tp:taxon-name-part></tp:taxon-name></italic> female syntype (<named-content xmlns:xlink="http://www.w3.org/1999/xlink" content-type="dwc:institutional_code" xlink:type="simple">MNHN</named-content>): [white handwritten] “De l’emb./de l’Uruguay/jusqu’aux/missions”, [green handwritten] “<tp:taxon-name><tp:taxon-name-part taxon-name-part-type="genus" reg="Liogenys">Liogenys</tp:taxon-name-part> <tp:taxon-name-part taxon-name-part-type="species" reg="fuscus">fuscus</tp:taxon-name-part></tp:taxon-name>/Cat. Mus./Rives de l’Uruguay/ M. A. St Hilaire”, [<abbrev xmlns:xlink="http://www.w3.org/1999/xlink" xlink:title="redescription" id="ABBRID0E1SEK" xlink:type="simple">red</abbrev> printed] “SYNTYPE”, [light green printed] “MUSÉUM PARIS”. This type is here designated the <bold>lectotype</bold> [white, outlined in <abbrev xmlns:xlink="http://www.w3.org/1999/xlink" xlink:title="redescription" id="ABBRID0EATEK" xlink:type="simple">red</abbrev>, printed], “LECTOTYPE/<italic><tp:taxon-name><tp:taxon-name-part taxon-name-part-type="genus" reg="Liogenys">Liogenys</tp:taxon-name-part> <tp:taxon-name-part taxon-name-part-type="species" reg="fuscus">fuscus</tp:taxon-name-part></tp:taxon-name></italic>/Blanchard, 1851/ des. M. A. Cherman 2012”. Female syntype (<named-content xmlns:xlink="http://www.w3.org/1999/xlink" content-type="dwc:institutional_code" xlink:type="simple">MNHN</named-content>): [white handwritten] “6449/34”, [white handwritten] “1444”, [light green printed] “MUSÉUM PARIS/ [handwritten] Santa Cruz/D’Orbigny”. This type is here designated the <bold>paralectotype</bold>: [white, outlined in <abbrev xmlns:xlink="http://www.w3.org/1999/xlink" xlink:title="redescription" id="ABBRID0EWTEK" xlink:type="simple">red</abbrev>, printed] “PARALECTOTYPE/ <italic><tp:taxon-name><tp:taxon-name-part taxon-name-part-type="genus" reg="Liogenys">Liogenys</tp:taxon-name-part> <tp:taxon-name-part taxon-name-part-type="species" reg="fuscus">fuscus</tp:taxon-name-part></tp:taxon-name></italic>/Blanchard, 1851/ des. M. A. Cherman 2012”. <italic><tp:taxon-name><tp:taxon-name-part taxon-name-part-type="genus" reg="Liogenys">Liogenys</tp:taxon-name-part> <tp:taxon-name-part taxon-name-part-type="species" reg="argentinus">argentinus</tp:taxon-name-part></tp:taxon-name></italic> male syntype <named-content xmlns:xlink="http://www.w3.org/1999/xlink" content-type="dwc:institutional_code" xlink:type="simple">ZMHB</named-content>: [grey printed] “Argentinien/Santiago del Estero”, [white handwritten] “<tp:taxon-name><tp:taxon-name-part taxon-name-part-type="genus" reg="Liogenys">Liogenys</tp:taxon-name-part></tp:taxon-name>/<tp:taxon-name><tp:taxon-name-part taxon-name-part-type="species" reg="argentinus">argentinus</tp:taxon-name-part></tp:taxon-name>/Mos./Typen m# ”, [<abbrev xmlns:xlink="http://www.w3.org/1999/xlink" xlink:title="redescription" id="ABBRID0EEVEK" xlink:type="simple">red</abbrev> printed] “Typus”, [<abbrev xmlns:xlink="http://www.w3.org/1999/xlink" xlink:title="redescription" id="ABBRID0EIVEK" xlink:type="simple">red</abbrev> printed] “SYNTYPUS/<tp:taxon-name><tp:taxon-name-part taxon-name-part-type="genus" reg="Liogenys">Liogenys</tp:taxon-name-part></tp:taxon-name>/<tp:taxon-name><tp:taxon-name-part taxon-name-part-type="species" reg="argentinus">argentinus</tp:taxon-name-part></tp:taxon-name> Moser, 1918/labelled by MNHUB 2011”. Genitalia mounted. This type is here designated the <bold>lectotype</bold> [white, outlined in <abbrev xmlns:xlink="http://www.w3.org/1999/xlink" xlink:title="redescription" id="ABBRID0E4VEK" xlink:type="simple">red</abbrev>, printed] “LECTOTYPE/<italic><tp:taxon-name><tp:taxon-name-part taxon-name-part-type="genus" reg="Liogenys">Liogenys</tp:taxon-name-part> <tp:taxon-name-part taxon-name-part-type="species" reg="argentinus">argentinus</tp:taxon-name-part></tp:taxon-name></italic>/Moser, 1918/ des. M. A. Cherman 2012”. Seven male and seven female syntypes (<named-content xmlns:xlink="http://www.w3.org/1999/xlink" content-type="dwc:institutional_code" xlink:type="simple">ZMHB</named-content>): [grey printed] “Argentinien/ Santiago del Estero”, [white handwritten] “<tp:taxon-name><tp:taxon-name-part taxon-name-part-type="genus" reg="Liogenys">Liogenys</tp:taxon-name-part></tp:taxon-name>/<tp:taxon-name><tp:taxon-name-part taxon-name-part-type="species" reg="argentinus">argentinus</tp:taxon-name-part></tp:taxon-name>/Mos./ Typen”, [<abbrev xmlns:xlink="http://www.w3.org/1999/xlink" xlink:title="redescription" id="ABBRID0EAXEK" xlink:type="simple">red</abbrev> printed] “Typus”, [<abbrev xmlns:xlink="http://www.w3.org/1999/xlink" xlink:title="redescription" id="ABBRID0EEXEK" xlink:type="simple">red</abbrev> printed] “SYNTYPUS/<tp:taxon-name><tp:taxon-name-part taxon-name-part-type="genus" reg="Liogenys">Liogenys</tp:taxon-name-part></tp:taxon-name>/<tp:taxon-name><tp:taxon-name-part taxon-name-part-type="species" reg="argentinus">argentinus</tp:taxon-name-part></tp:taxon-name> Moser, 1918/ labelled by MNHUB 2011”. These fourteen syntypes are here designated as <bold>paralectotypes</bold>, each one with the label: [white, outlined in <abbrev xmlns:xlink="http://www.w3.org/1999/xlink" xlink:title="redescription" id="ABBRID0EZXEK" xlink:type="simple">red</abbrev>, printed] “PARALECTOTYPE/<italic><tp:taxon-name><tp:taxon-name-part taxon-name-part-type="genus" reg="Liogenys">Liogenys</tp:taxon-name-part> <tp:taxon-name-part taxon-name-part-type="species" reg="argentinus">argentinus</tp:taxon-name-part></tp:taxon-name></italic>/Moser, 1918/ des. M. A. Cherman 2012”.</p><p>
              <italic><tp:taxon-name><tp:taxon-name-part taxon-name-part-type="genus" reg="Liogenys">Liogenys</tp:taxon-name-part> <tp:taxon-name-part taxon-name-part-type="species" reg="cuyabanus">cuyabanus</tp:taxon-name-part></tp:taxon-name></italic> male syntype (<named-content xmlns:xlink="http://www.w3.org/1999/xlink" content-type="dwc:institutional_code" xlink:type="simple">ZMHB</named-content>): [white handwritten] “Cuyaba/Mato Grosso”, [white handwritten] “<tp:taxon-name><tp:taxon-name-part taxon-name-part-type="genus" reg="Liogenys">Liogenys</tp:taxon-name-part></tp:taxon-name>/<tp:taxon-name><tp:taxon-name-part taxon-name-part-type="species" reg="cuyabanus">cuyabanus</tp:taxon-name-part></tp:taxon-name>/Mos./Type m#”, [light <abbrev xmlns:xlink="http://www.w3.org/1999/xlink" xlink:title="redescription" id="ABBRID0EJZEK" xlink:type="simple">red</abbrev> printed] “Typus”, [<abbrev xmlns:xlink="http://www.w3.org/1999/xlink" xlink:title="redescription" id="ABBRID0ENZEK" xlink:type="simple">red</abbrev> printed] “SYNTYPUS/<tp:taxon-name><tp:taxon-name-part taxon-name-part-type="genus" reg="Liogenys">Liogenys</tp:taxon-name-part></tp:taxon-name>/<tp:taxon-name><tp:taxon-name-part taxon-name-part-type="species" reg="cuyabana">cuyabana</tp:taxon-name-part></tp:taxon-name> Moser, 1919/labelled by MNHUB 2011”. Genitalia mounted. This type is here designated the <bold>lectotype</bold> [white, outlined in <abbrev xmlns:xlink="http://www.w3.org/1999/xlink" xlink:title="redescription" id="ABBRID0EC1EK" xlink:type="simple">red</abbrev>, printed] “LECTOTYPE/<italic><tp:taxon-name><tp:taxon-name-part taxon-name-part-type="genus" reg="Liogenys">Liogenys</tp:taxon-name-part> <tp:taxon-name-part taxon-name-part-type="species" reg="cuyabanus">cuyabanus</tp:taxon-name-part></tp:taxon-name></italic>/Moser, 1919/ des. M. A. Cherman 2012”. Four female syntypes (<named-content xmlns:xlink="http://www.w3.org/1999/xlink" content-type="dwc:institutional_code" xlink:type="simple">ZMHB</named-content>): [white handwritten] “Cuyaba/Mato Grosso”, [white handwritten] “<tp:taxon-name><tp:taxon-name-part taxon-name-part-type="genus" reg="Liogenys">Liogenys</tp:taxon-name-part></tp:taxon-name>/<tp:taxon-name><tp:taxon-name-part taxon-name-part-type="species" reg="cuyabanus">cuyabanus</tp:taxon-name-part></tp:taxon-name>/Mos./Typen f#”, [light <abbrev xmlns:xlink="http://www.w3.org/1999/xlink" xlink:title="redescription" id="ABBRID0EF2EK" xlink:type="simple">red</abbrev> printed] “Typus”, [<abbrev xmlns:xlink="http://www.w3.org/1999/xlink" xlink:title="redescription" id="ABBRID0EJ2EK" xlink:type="simple">red</abbrev> printed] “SYNTYPUS/<tp:taxon-name><tp:taxon-name-part taxon-name-part-type="genus" reg="Liogenys">Liogenys</tp:taxon-name-part></tp:taxon-name>/<tp:taxon-name><tp:taxon-name-part taxon-name-part-type="species" reg="cuyabana">cuyabana</tp:taxon-name-part></tp:taxon-name> Moser, 1919/labelled by MNHUB 2011”. These four syntypes are here designated as <bold>paralectotypes</bold>, each one with the label: “PARALECTOTYPE/<italic><tp:taxon-name><tp:taxon-name-part taxon-name-part-type="genus" reg="Liogenys">Liogenys</tp:taxon-name-part> <tp:taxon-name-part taxon-name-part-type="species" reg="cuyabanus">cuyabanus</tp:taxon-name-part></tp:taxon-name></italic>/Moser, 1919/ des. M. A. Cherman 2012”.</p></tp:treatment-sec><tp:treatment-sec sec-type="type material" id="SECID0EJ3EK"><title>Non-type material.</title><p>PARAGUAY. “Estancia Postillón, Puerto <tp:taxon-name><tp:taxon-name-part taxon-name-part-type="species" reg="max">max</tp:taxon-name-part></tp:taxon-name>. A. Rio Paraguay”, without date, Louis des Arts Jr. Col., 1 ex. (<named-content xmlns:xlink="http://www.w3.org/1999/xlink" content-type="dwc:institutional_code" xlink:type="simple">ZMHB</named-content>); <abbrev xmlns:xlink="http://www.w3.org/1999/xlink" xlink:title="Presidente Hayes" id="ABBRID0E43EK" xlink:type="simple">PH</abbrev>: Puerto Pinasco, IX/1916, without collector, 2 ex. (<named-content xmlns:xlink="http://www.w3.org/1999/xlink" content-type="dwc:institutional_code" xlink:type="simple">AMNH</named-content>); Campo León, X/1979, A. Martinez col., 1 ex. (<named-content xmlns:xlink="http://www.w3.org/1999/xlink" content-type="dwc:institutional_code" xlink:type="simple">CMNC</named-content>); <abbrev xmlns:xlink="http://www.w3.org/1999/xlink" xlink:title="Boquerón" id="ABBRID0EL4EK" xlink:type="simple">BQ</abbrev>: Filadelfia, X/1979, A. Martinez col., 2 ex. (<named-content xmlns:xlink="http://www.w3.org/1999/xlink" content-type="dwc:institutional_code" xlink:type="simple">CMNC</named-content>). BOLIVIA. <abbrev xmlns:xlink="http://www.w3.org/1999/xlink" xlink:title="Santa Cruz" id="ABBRID0EU4EK" xlink:type="simple">SC</abbrev>: Santa Cruz de la Sierra, without date, M. D’Orbigny col., 2 ex. (<named-content xmlns:xlink="http://www.w3.org/1999/xlink" content-type="dwc:institutional_code" xlink:type="simple">MNHN</named-content>); Camiri, 9/XI/1946, Maldonado col., 2 ex. (<named-content xmlns:xlink="http://www.w3.org/1999/xlink" content-type="dwc:institutional_code" xlink:type="simple">CMNC</named-content>); Comarapa, “9 km SW”, <named-content xmlns:xlink="http://www.w3.org/1999/xlink" content-type="dwc:verbatimCoordinates" xlink:type="simple"><named-content content-type="geo-json" specific-use="{&#34;type&#34;:&#34;Point&#34;,&#34;coordinates&#34;:[-64.572750,-17.982100]}" id="NCID0EF5EK" xlink:type="simple">17°58.926'S, 64°34.365'W</named-content></named-content>, XII/2008, Edmonds and Vidaurre cols., 1 ex. (<named-content xmlns:xlink="http://www.w3.org/1999/xlink" content-type="dwc:institutional_code" xlink:type="simple">CEMT</named-content>); San Ramon, “Laguna Brava”, 15/IX/1987, A. Castillo col., 1 ex. (<named-content xmlns:xlink="http://www.w3.org/1999/xlink" content-type="dwc:institutional_code" xlink:type="simple">AMNH</named-content>); <abbrev xmlns:xlink="http://www.w3.org/1999/xlink" xlink:title="Tarija" id="ABBRID0EU5EK" xlink:type="simple">TA</abbrev>: Tatarenda, without date, 618 m, Erland Nordenskj col., 1 ex. (AMHB). BRAZIL. TO: Porto Nacional, XI/1953, R. Aires col., 1 ex. (<named-content xmlns:xlink="http://www.w3.org/1999/xlink" content-type="dwc:institutional_code" xlink:type="simple">DZUP</named-content>); <abbrev xmlns:xlink="http://www.w3.org/1999/xlink" xlink:title="Bahia" id="ABBRID0E45EK" xlink:type="simple">BA</abbrev>: Encruzilhada, <named-content xmlns:xlink="http://www.w3.org/1999/xlink" content-type="dwc:verbatimCoordinates" xlink:type="simple"><named-content content-type="geo-json" specific-use="{&#34;type&#34;:&#34;Point&#34;,&#34;coordinates&#34;:[-40.947500,-15.576389]}" id="NCID0EE6EK" xlink:type="simple">15°34'35"S, 40°56'51"W</named-content></named-content>, 15/XII/2012, 850 m, Rafael and Grossi col., 2 ex. (<named-content xmlns:xlink="http://www.w3.org/1999/xlink" content-type="dwc:institutional_code" xlink:type="simple">INPA</named-content>); <abbrev xmlns:xlink="http://www.w3.org/1999/xlink" xlink:title="Minas Gerais" id="ABBRID0EO6EK" xlink:type="simple">MG</abbrev>: Arinos, 6/XI/1964, Exp. Dep. Zool. Col., 1 ex. (<named-content xmlns:xlink="http://www.w3.org/1999/xlink" content-type="dwc:institutional_code" xlink:type="simple">MZSP</named-content>); Águas Vermelhas, “Faz. Faccino”,12/XII/2012, P. Grossi col., 1 ex. (<abbrev xmlns:xlink="http://www.w3.org/1999/xlink" content-type="institution" xlink:title="Coleção Entomológica Everardo and Paschoal Grossi, Nova Friburgo" id="ABBRID0EX6EK" xlink:type="simple">EPGC</abbrev>); <abbrev xmlns:xlink="http://www.w3.org/1999/xlink" xlink:title="Distrito Federal" id="ABBRID0E36EK" xlink:type="simple">DF</abbrev>: Brasília, <named-content xmlns:xlink="http://www.w3.org/1999/xlink" content-type="dwc:verbatimCoordinates" xlink:type="simple"><named-content content-type="geo-json" specific-use="{&#34;type&#34;:&#34;Point&#34;,&#34;coordinates&#34;:[-47.935167,-15.736194]}" id="NCID0EDAFK" xlink:type="simple">15°44'10.30"S, 47°56'6.6"W</named-content></named-content>, XII/2009, 1070 m, Carvalho col., 1 ex. (<named-content xmlns:xlink="http://www.w3.org/1999/xlink" content-type="dwc:institutional_code" xlink:type="simple">CEMT</named-content>); Planaltina, “Embrapa Cerrados”, <named-content xmlns:xlink="http://www.w3.org/1999/xlink" content-type="dwc:verbatimCoordinates" xlink:type="simple"><named-content content-type="geo-json" specific-use="{&#34;type&#34;:&#34;Point&#34;,&#34;coordinates&#34;:[-47.737778,-15.604444]}" id="NCID0EQAFK" xlink:type="simple">15°36'16"S, 47°44'16"W</named-content></named-content>, 18/XI/2009, C. Oliveira col., 1 ex. (<named-content xmlns:xlink="http://www.w3.org/1999/xlink" content-type="dwc:institutional_code" xlink:type="simple">CEMT</named-content>); <abbrev xmlns:xlink="http://www.w3.org/1999/xlink" xlink:title="Goiás" id="ABBRID0E1AFK" xlink:type="simple">GO</abbrev>: Aragarças, X/1959, <!--PageBreak-->M. Alvarenga, 2 ex. (<named-content xmlns:xlink="http://www.w3.org/1999/xlink" content-type="dwc:institutional_code" xlink:type="simple">DZUP</named-content>); <abbrev xmlns:xlink="http://www.w3.org/1999/xlink" xlink:title="Mato Grosso" id="ABBRID0EFBFK" xlink:type="simple">MT</abbrev>: Barão de Melgaço, 21/V/2011, Sol col., 1 ex. (<named-content xmlns:xlink="http://www.w3.org/1999/xlink" content-type="dwc:institutional_code" xlink:type="simple">CEMT</named-content>); Barra do Garças, 1990, Serrano col., 1 ex.; 15/X/1988, Capucho col., 1 ex.; 4/X/1988, Pereira col., 1ex. (<named-content xmlns:xlink="http://www.w3.org/1999/xlink" content-type="dwc:institutional_code" xlink:type="simple">CEMT</named-content>); Boa Esperança 3/XI/1991, Oliveira col., 1 ex. (<named-content xmlns:xlink="http://www.w3.org/1999/xlink" content-type="dwc:institutional_code" xlink:type="simple">CEMT</named-content>); Cáceres, 9/XI/1984, C. Elias col., 1 ex. (<named-content xmlns:xlink="http://www.w3.org/1999/xlink" content-type="dwc:institutional_code" xlink:type="simple">DZUP</named-content>); Chapada dos Guimarães, 27-30/IX/2005, Marques col., 5 ex.; 5/X/2005, Marques col., 1 ex.; 30/V/2011, Sol col., 1 ex.; 27/V/2011, Klemp col., 1 ex.; “EE Buriti”, 6/X/1984, Dal Ponte col., 1 ex.; “Água Fria”, 8/X/1989, without collector, 1 ex.; (<named-content xmlns:xlink="http://www.w3.org/1999/xlink" content-type="dwc:institutional_code" xlink:type="simple">CEMT</named-content>); Cuiabá, without date and collector, 8 ex.; 7/IX/1988, Loverde col. 1 ex.; 6/X/1988, Oliveira, Alves and Macieski cols., 4 ex.; 7/X/1988, Resende col., 1 ex.; 10/XI/1990, Aicio col., 3 ex.; 13/X/1991, Souza col., 1 ex.; 8/XI/1991, Aquino col., 1 ex.; 14/II/1992, Abido col., 1 ex.; 10/VIII/1992, Edenir col., 1 ex.; 8/IV/1993, Almindo Filho col., 1 ex.; 6/V/1993, Serrano col., 1 ex.; 20-25/VII/1993, Serrano col., 2 ex.; 17/VIII/1993, Serrano col., 1 ex.; 19/VIII/1993, Romio col., 1 ex.; 24/VIII/1993, Pinto col., 4 ex.; 8/XI/1993, Godoy col., 1 ex.; 21/XI/1993, Silva col., 4 ex.; 10/IV/1994, silveira col., 1 ex.; 12/III/1994, Ormond col., 1 ex.; 9/IX/1994, Montori col., 1 ex.; 1, 29/X/1994, Montori col. 2 ex.; 16-18/X/1994, Solange col., 2 ex.; 20/VI/2009, Silva col., 1 ex.; 11/IV/2010, Marcondes col., 1 ex.; “campus UFMT” 24/X/1988, Oliveira col., 1 ex.; 4/X/1990, Marques col., 1 ex.; 8/XI/1990, Alves Costa col., 1 ex.; 14/IX/1991, Souza col., 1 ex.; X/2008, Vaz-de-Mello col., 12 ex.; 13/IX/1988, Marques col., 1 ex.; 10/XI/1988, Leni col., 1 ex.; 13/IX/1988, Marques col. 1 ex; “Fazenda Birvana”, X-XI/1988, Serrano col., 2 ex.; “Duque de Caxias, 15/III/2011, Cardodo col., 2 ex.; “ Rodoviária”, 15/IV/2011, Vaz-de-Mello col., 14 ex.; “Santa Cruz”, 30/XI/2010, Kramer col., 1 ex.; “Res. Coxipó”, 12/IV/1989, Gianni col., 1 ex.; 22/XI/2010, F. Vaz-de-Mello col., 1 ex.; “Boa Esperança” X/2010, Vaz-de-Mello col., 1 ex.; 5/V/2010, Rabello col., 1ex.; “Jardim Vitória” 22/VIII/2009, Galvão col., 2 ex.; “Recanto do Sol” 23/X/2009, Dal Mas col., 1 ex.; “Cophamil” 27/VIII/1990, Regina col., 1 ex.; “Santa Amalia”, 22/V/2011, Klemp col., 1 ex.; “Verdão”,25/X/1989, Roseni col., 1 ex.; “Jardim das Américas” 11/VI/2010, Amado col., 1 ex.; Lucas do Rio Verde, 3/I/2012, Camera col., 2 ex. (<named-content xmlns:xlink="http://www.w3.org/1999/xlink" content-type="dwc:institutional_code" xlink:type="simple">CEMT</named-content>); Nova Mutum, “Alto da Colina”, 20/VII/2010, Amhold col., 1 ex. (<named-content xmlns:xlink="http://www.w3.org/1999/xlink" content-type="dwc:institutional_code" xlink:type="simple">CEMT</named-content>); Nossa Senhora do Livramento, 15/XI/1992, 2 ex.; 12/XII/1992, 1 ex. (<named-content xmlns:xlink="http://www.w3.org/1999/xlink" content-type="dwc:institutional_code" xlink:type="simple">CEMT</named-content>); Pari, 6/X/1988, Auxiliadora col., 1 ex. (<named-content xmlns:xlink="http://www.w3.org/1999/xlink" content-type="dwc:institutional_code" xlink:type="simple">CEMT</named-content>); Pocone, “SESC pantanal”, 10/IV/2009, Abreu col., 1 ex.; 14/V/2002, without collector, 2 ex.; 6/IX/2002, Myazaki col., 4 ex.; 7/IX/2002, without collector, 5 ex.; 12/X/2002; without collector, 1 ex.; “Fazenda Santa Maria”, 23/XII/2011, Semedo col., 1 ex.; “Fazenda Bom Jesus”, 24/XII/2010, Santos col., 1 ex.; “Transpantaneira, Porto Jofre”, 5/V/1984, Silva col., 1 ex. (<named-content xmlns:xlink="http://www.w3.org/1999/xlink" content-type="dwc:institutional_code" xlink:type="simple">CEMT</named-content>); Porto Esperidião, XI/1984, Magno, Alvarenga cols., 3 ex. (<named-content xmlns:xlink="http://www.w3.org/1999/xlink" content-type="dwc:institutional_code" xlink:type="simple">MNRJ</named-content>); Rondonópolis, 6/IX/1991, Viegas col., 1 ex. (<named-content xmlns:xlink="http://www.w3.org/1999/xlink" content-type="dwc:institutional_code" xlink:type="simple">CEMT</named-content>); Rosario Oeste, XI/1976, A. Maller col., 2 ex. (<named-content xmlns:xlink="http://www.w3.org/1999/xlink" content-type="dwc:institutional_code" xlink:type="simple">MNRJ</named-content>); Santo Antonio do Leverger, 16/XI/2008, Becker col., 1 ex. (<named-content xmlns:xlink="http://www.w3.org/1999/xlink" content-type="dwc:institutional_code" xlink:type="simple">CEMT</named-content>); Tangará da serra, “Chacara Asa Branca”, <named-content xmlns:xlink="http://www.w3.org/1999/xlink" content-type="dwc:verbatimCoordinates" xlink:type="simple"><named-content content-type="geo-json" specific-use="{&#34;type&#34;:&#34;Point&#34;,&#34;coordinates&#34;:[-58.674444,-14.545000]}" id="NCID0ESDFK" xlink:type="simple">14°32'42"S, 58°40'28"W</named-content></named-content>, XI/2011, Meurer col., 8 ex. (<named-content xmlns:xlink="http://www.w3.org/1999/xlink" content-type="dwc:institutional_code" xlink:type="simple">CEMT</named-content>). Várzea Grande, 8/VI/2011, Uchaki col. 1 ex.; 27/X/1991, Bento col., 1 ex.; 5/XI/2008, Silva col., 1 ex. (<named-content xmlns:xlink="http://www.w3.org/1999/xlink" content-type="dwc:institutional_code" xlink:type="simple">CEMT</named-content>); <abbrev xmlns:xlink="http://www.w3.org/1999/xlink" xlink:title="Mato Grosso do Sul" id="ABBRID0EBEFK" xlink:type="simple">MS</abbrev>: Corumbá, “Nhecolandia”, 17/X/1953, C. R. Gonçalves col., 11 ex. (<named-content xmlns:xlink="http://www.w3.org/1999/xlink" content-type="dwc:institutional_code" xlink:type="simple">DZUP</named-content>); 11 ex. (<named-content xmlns:xlink="http://www.w3.org/1999/xlink" content-type="dwc:institutional_code" xlink:type="simple">MNRJ</named-content>); “Fazenda São Bento próxima a Porto Jofre”, 6/XII/2010, Tortato col., 1 ex. (<named-content xmlns:xlink="http://www.w3.org/1999/xlink" content-type="dwc:institutional_code" xlink:type="simple">CEMT</named-content>); Salobra, 29/VIII/1940, Com <!--PageBreak-->IOC col., 1 ex.; XI/1941, Com IOC col., 2 ex. (<abbrev xmlns:xlink="http://www.w3.org/1999/xlink" content-type="institution" xlink:title="Fundação Instituto Oswaldo Cruz, Rio de Janeiro" id="ABBRID0EWEFK" xlink:type="simple">CEIOC</abbrev>); Porto Murtinho, “Faz. Campo Florido”, 11/XII/2012, M Savaris and S Lampert col., 2 ex. (<named-content xmlns:xlink="http://www.w3.org/1999/xlink" content-type="dwc:institutional_code" xlink:type="simple">DZUP</named-content>). Rio Verde [Rio Verde do Mato Grosso], XI/1963, 400 m, A. Maller, 2 ex (<named-content xmlns:xlink="http://www.w3.org/1999/xlink" content-type="dwc:institutional_code" xlink:type="simple">DZUP</named-content>); “Zona da NOB Oswaldo Cruz Correntes” [Dois Irmãos do Burito], 17/X/1938, without collector, 4 ex. (<abbrev xmlns:xlink="http://www.w3.org/1999/xlink" content-type="institution" xlink:title="Fundação Instituto Oswaldo Cruz, Rio de Janeiro" id="ABBRID0EFFFK" xlink:type="simple">CEIOC</abbrev>); <abbrev xmlns:xlink="http://www.w3.org/1999/xlink" xlink:title="São Paulo" id="ABBRID0EKFFK" xlink:type="simple">SP</abbrev>: Jundiaí, 10/II/2012, Castro col., 1 ex.; 30/XII/2011, Castro col., 1 ex. (<named-content xmlns:xlink="http://www.w3.org/1999/xlink" content-type="dwc:institutional_code" xlink:type="simple">CEMT</named-content>); Campinas, without date and collector, 1 ex. (<named-content xmlns:xlink="http://www.w3.org/1999/xlink" content-type="dwc:institutional_code" xlink:type="simple">ZMHB</named-content>); <abbrev xmlns:xlink="http://www.w3.org/1999/xlink" xlink:title="Rio Grande do Sul" id="ABBRID0EYFFK" xlink:type="simple">RS</abbrev>: São Francisco de Paula, <named-content xmlns:xlink="http://www.w3.org/1999/xlink" content-type="dwc:verbatimCoordinates" xlink:type="simple"><named-content content-type="geo-json" specific-use="{&#34;type&#34;:&#34;Point&#34;,&#34;coordinates&#34;:[-50.386444,-29.422889]}" id="NCID0E6FFK" xlink:type="simple">29°25'22.4"S, 50°23'11.2"W</named-content></named-content>, 10/XII/2009, P. Grossi col., 1 ex. (<named-content xmlns:xlink="http://www.w3.org/1999/xlink" content-type="dwc:institutional_code" xlink:type="simple">CEMT</named-content>). ARGENTINA. <abbrev xmlns:xlink="http://www.w3.org/1999/xlink" xlink:title="Salta" id="ABBRID0EJGFK" xlink:type="simple">SA</abbrev>: Aguaray, XII/1959, A. Martinez col., 1 ex. (<named-content xmlns:xlink="http://www.w3.org/1999/xlink" content-type="dwc:institutional_code" xlink:type="simple">MZSP</named-content>); <abbrev xmlns:xlink="http://www.w3.org/1999/xlink" xlink:title="Formosa" id="ABBRID0ESGFK" xlink:type="simple">FO</abbrev>: Laguna Yema, <named-content xmlns:xlink="http://www.w3.org/1999/xlink" content-type="dwc:verbatimCoordinates" xlink:type="simple"><named-content content-type="geo-json" specific-use="{&#34;type&#34;:&#34;Point&#34;,&#34;coordinates&#34;:[-61.315342,-24.355819]}" id="NCID0EZGFK" xlink:type="simple">24°21'20,95"S, 61°18'55,23"W</named-content></named-content>, 11/XII/2008, Ocampo, San Blas, Campon cols., 5 ex. (<abbrev xmlns:xlink="http://www.w3.org/1999/xlink" content-type="institution" xlink:title="Instituto Argentino de Investigaciones de Zonas Áridas, Mendoza" id="ABBRID0E5GFK" xlink:type="simple">IADIZA</abbrev>); Rio Pilcomayo, 9/X/1906, Hermann J. col., 1 ex. (<named-content xmlns:xlink="http://www.w3.org/1999/xlink" content-type="dwc:institutional_code" xlink:type="simple">ZMHB</named-content>); <abbrev xmlns:xlink="http://www.w3.org/1999/xlink" xlink:title="Santiago del Estero" id="ABBRID0EIHFK" xlink:type="simple">SE</abbrev>: without date, Wagner col., 4 ex. (<named-content xmlns:xlink="http://www.w3.org/1999/xlink" content-type="dwc:institutional_code" xlink:type="simple">MLPA</named-content>); <abbrev xmlns:xlink="http://www.w3.org/1999/xlink" xlink:title="Tucumán" id="ABBRID0ERHFK" xlink:type="simple">TU</abbrev>, IX/1900, C. Bruch col., 1 ex. (<named-content xmlns:xlink="http://www.w3.org/1999/xlink" content-type="dwc:institutional_code" xlink:type="simple">MACN</named-content>); <abbrev xmlns:xlink="http://www.w3.org/1999/xlink" xlink:title="Chaco" id="ABBRID0E1HFK" xlink:type="simple">CH</abbrev>: Asustado, without date, Richter col., 1 ex. (<named-content xmlns:xlink="http://www.w3.org/1999/xlink" content-type="dwc:institutional_code" xlink:type="simple">MLPA</named-content>), Resistencia, XII/1961, A. Martinez col., 2 ex. (<named-content xmlns:xlink="http://www.w3.org/1999/xlink" content-type="dwc:institutional_code" xlink:type="simple">CMNC</named-content>); <abbrev xmlns:xlink="http://www.w3.org/1999/xlink" xlink:title="Corrientes" id="ABBRID0EIIFK" xlink:type="simple">CR</abbrev>: Bella Vista, IV/1931, without collector, 1 ex. (<named-content xmlns:xlink="http://www.w3.org/1999/xlink" content-type="dwc:institutional_code" xlink:type="simple">MLPA</named-content>); <abbrev xmlns:xlink="http://www.w3.org/1999/xlink" xlink:title="Córdoba" id="ABBRID0ERIFK" xlink:type="simple">CO</abbrev>: “Córdoba, Casa Hernandez”, XI/1965, A. Martinez col., 2 ex. (<named-content xmlns:xlink="http://www.w3.org/1999/xlink" content-type="dwc:institutional_code" xlink:type="simple">CMNC</named-content>); Rio Cuarto, without date, Bremer col., 1 ex. (<named-content xmlns:xlink="http://www.w3.org/1999/xlink" content-type="dwc:institutional_code" xlink:type="simple">ZMHB</named-content>).</p></tp:treatment-sec><tp:treatment-sec sec-type="diagnosis" id="SECID0E6IFK"><title>Diagnosis.</title><p>Body, pronotum and elytra purplish brown or dark brown; elongate; distance between eyes slightly more than twice the width of one eye; frons slightly longer than clypeus; clypeal lateral margin convex, with a projection that varies from rounded to sharp; pronotal convexity at sides distinct (Fig. <xref ref-type="fig" rid="F16">64D</xref>); pronotal posterior corners sharp, obtuse-angled; prothorax scaly posteriorly (Fig. <xref ref-type="fig" rid="F16">64A</xref>); pro-, meso- and metasternum, pro- and metacoxae scaly (Figs <xref ref-type="fig" rid="F16">64B, E</xref>); male mesotibia sub-quadrate in cross section; inner margin of male metatibia abruptly sub-basally or medially produced towards apex; protarsi, male claws unequal, symmetrical in females; basal metatarsomere one-half the length of tarsomere II and wider; pygidium noticeable convex and wide, pygidial width exceeding distance between spiracles of propygidium; total length of parameres more than five times the length of their apex; inner margins slightly convergent; apex harpoon-like with lateral angle projecting straight downward (Fig. <xref ref-type="fig" rid="F16">64G</xref>). In lateral view parameres concave (Fig. <xref ref-type="fig" rid="F16">64G</xref>).</p><fig id="F16" position="float" orientation="portrait"><label>Figure 64.</label><caption><p>
                  <italic><tp:taxon-name><tp:taxon-name-part taxon-name-part-type="genus" reg="Liogenys">Liogenys</tp:taxon-name-part> <tp:taxon-name-part taxon-name-part-type="species" reg="fusca">fusca</tp:taxon-name-part></tp:taxon-name></italic> Blanchard. <bold>A</bold> Dorsal view <bold>B</bold> Lateral view <bold>C</bold> Frontal view <bold>D</bold> Clypeus and pronotum <bold>E</bold> Pygidium <bold>F</bold> Male protarsal claw <bold>G</bold> Parameres, dorsal view <bold>H</bold>. Parameres, lateral view.</p></caption><graphic xmlns:xlink="http://www.w3.org/1999/xlink" xlink:href="zookeys-699-001-g016.jpg" position="float" orientation="portrait" xlink:type="simple" id="oo_156353.jpg"/></fig></tp:treatment-sec><tp:treatment-sec sec-type="redescription" id="SECID0EBLFK"><title>Redescription.</title><p>Length: 12.4–14.0 mm; width: 6.5–7.6 mm. Purplish brown. <italic>Head</italic>: distance between eyes slightly more than twice the width of one eye; frons slightly longer than clypeus; clypeal emargination rounded, shallow and narrow; outer sides of anterior teeth sub-parallel or parallel; clypeal lateral margin convex, with a projection that varies from rounded to sharp; distance between clypeal lateral projection and anterior margin of eye slightly longer than one eye; distance between clypeal lateral projection and anterior tooth longer than basal width of anterior tooth; obtuse angle between outer side of anterior teeth and clypeal lateral projection; canthus not exceeding the outer margin of the eye; distal maxillary palpomere, maximum width more than twice width of apex; fovea deep and oval, extending past the transverse midline of the palpomere; labium transversely carinated, as wide as it is long; antenna 10-articulated, lamellae lighter in color than flagellum and in males lamellae longer than the flagellum. <italic>Thorax</italic>: anterior margin of pronotum slightly produced medially; maximum length of pronotum exceeding the length of tarsomeres I, II and III together; disc glabrous, punctures fine and dense, smooth at posterior longitudinal midline; pronotal <!--PageBreak-->convexity at sides distinct; pronotal posterior corners sharp, obtuse-angled, in some cases almost right-angled; prothorax scaly posteriorly; proepisternum with long bristles and scales; mesepisternum scaly, as are the sides of metasternum, also with few long bristles on the anterior margin; distance between meso- and metacoxae up to twice longer than the metacoxa; scutellum ogival, finely punctured. <italic>Elytra</italic>: shiny, glabrous, uniform dark brown to purplish, elytra more than three times longer than the pronotum; elytral suture and elytron unicolored, distinctly elevated; pair of inner ridges more noticeable than the other three outer pairs. <italic>Legs</italic>: procoxa scaly on infra-carinal and outer surface; punctures visible at 12× magnification; three protibial teeth, middle and apical equal in size, distance between basal and middle teeth slightly longer than between middle and apical; protibial inner apical spur present; mesofemural disc setose, with a row of long bristles on anterior and posterior margins; mesotibia sub-quadrate in cross section in males, cylindrical in females; disc coarsely sculptured, two mesotibial transverse carinae, the apical one complete; basal apophysis of metacoxa produced beyond the outer margin of trochanter; metatibial apical spurs of different lengths, the longest one shorter than the diameter of the tibial apex; inner margin of male metatibia carinated and abruptly sub-basally produced towards apex, apical inner surface setose; metatibial disc finely sculptured in males, coarsely sculptured in females; two metatibial transverse carinae present posteriorly; basal metatarsomere one-half the length of tarsomere II and wider, in males protarsomere II long; pro- and mesotarsomeres I to IV enlarged, protarsomeres slightly wider than the mesotarsomeres and more than twice as wide as metatarsi; protarsal claws asymmetrical in males, symmetrically bifid in females; superior tooth longer and as wide as the inferior; distance between teeth as long as the inferior tooth. <italic>Abdomen</italic>: band of abundant scales visible at the lowest magnification beneath the outer margin of elytra; ventrites bristled on disc; propygidium visible, glabrous; pygidium noticeable convex, sub-quadrate, wide, pygidial width exceeding distance between spiracles of propygidium; pygidial disc bristled only on apex, coarsely punctured, pygidial apex quadrate. <italic>Parameres</italic>: width of basal region equal to the parameres together at its transverse midline, parameral split at 2/3; total length of parameres more than five times the length of their apex; inner margins slightly convergent; apex harpoon-like with lateral angle projecting straight downward (Fig. <xref ref-type="fig" rid="F16">64G</xref>). In lateral view parameres concave (Fig. <xref ref-type="fig" rid="F16">64H</xref>).</p></tp:treatment-sec><tp:treatment-sec sec-type="Type-locality" id="SECID0E4LFK"><title>Type-locality.</title><p>
              <italic><tp:taxon-name><tp:taxon-name-part taxon-name-part-type="genus" reg="Liogenys">Liogenys</tp:taxon-name-part> <tp:taxon-name-part taxon-name-part-type="species" reg="fuscus">fuscus</tp:taxon-name-part></tp:taxon-name></italic>: Rives de l’Uruguay [today Rio Grande do Sul, Brazil]; <italic><tp:taxon-name><tp:taxon-name-part taxon-name-part-type="genus" reg="Liogenys">Liogenys</tp:taxon-name-part> <tp:taxon-name-part taxon-name-part-type="species" reg="argentinus">argentinus</tp:taxon-name-part></tp:taxon-name></italic>: ARGENTINA. Santiago del Estero (<abbrev xmlns:xlink="http://www.w3.org/1999/xlink" xlink:title="synonymy" id="ABBRID0EZMFK" xlink:type="simple">syn</abbrev>.); <italic><tp:taxon-name><tp:taxon-name-part taxon-name-part-type="genus" reg="Liogenys">Liogenys</tp:taxon-name-part> <tp:taxon-name-part taxon-name-part-type="species" reg="cuyabanus">cuyabanus</tp:taxon-name-part></tp:taxon-name></italic>: BRAZIL. Cuiabá, Mato Grosso (<abbrev xmlns:xlink="http://www.w3.org/1999/xlink" xlink:title="synonymy" id="ABBRID0EINFK" xlink:type="simple">syn</abbrev>.).</p></tp:treatment-sec><tp:treatment-sec sec-type="distribution" id="SECID0EMNFK"><title>Geographical distribution.</title><p>BRAZIL (<bold>TO</bold>, <bold><abbrev xmlns:xlink="http://www.w3.org/1999/xlink" xlink:title="Bahia" id="ABBRID0EVNFK" xlink:type="simple">BA</abbrev></bold>, <bold><abbrev xmlns:xlink="http://www.w3.org/1999/xlink" xlink:title="Minas Gerais" id="ABBRID0E1NFK" xlink:type="simple">MG</abbrev></bold>, <abbrev xmlns:xlink="http://www.w3.org/1999/xlink" xlink:title="Distrito Federal" id="ABBRID0E5NFK" xlink:type="simple">DF</abbrev>, <abbrev xmlns:xlink="http://www.w3.org/1999/xlink" xlink:title="Goiás" id="ABBRID0ECOFK" xlink:type="simple">GO</abbrev>, <abbrev xmlns:xlink="http://www.w3.org/1999/xlink" xlink:title="Mato Grosso" id="ABBRID0EGOFK" xlink:type="simple">MT</abbrev>, <abbrev xmlns:xlink="http://www.w3.org/1999/xlink" xlink:title="Mato Grosso do Sul" id="ABBRID0EKOFK" xlink:type="simple">MS</abbrev>, <bold><abbrev xmlns:xlink="http://www.w3.org/1999/xlink" xlink:title="São Paulo" id="ABBRID0EPOFK" xlink:type="simple">SP</abbrev></bold>, <abbrev xmlns:xlink="http://www.w3.org/1999/xlink" xlink:title="Rio Grande do Sul" id="ABBRID0ETOFK" xlink:type="simple">RS</abbrev>); PARAGUAY (<abbrev xmlns:xlink="http://www.w3.org/1999/xlink" xlink:title="Boquerón" id="ABBRID0EXOFK" xlink:type="simple">BQ</abbrev>, <abbrev xmlns:xlink="http://www.w3.org/1999/xlink" xlink:title="Presidente Hayes" id="ABBRID0E2OFK" xlink:type="simple">PH</abbrev>); <bold>BOLIVIA (Santa Cruz</bold>, <bold>Tarija)</bold>; ARGENTINA <bold>(<abbrev xmlns:xlink="http://www.w3.org/1999/xlink" xlink:title="Salta" id="ABBRID0EFPFK" xlink:type="simple">SA</abbrev></bold>, <bold><abbrev xmlns:xlink="http://www.w3.org/1999/xlink" xlink:title="Tucumán" id="ABBRID0EKPFK" xlink:type="simple">TU</abbrev></bold>, <bold><abbrev xmlns:xlink="http://www.w3.org/1999/xlink" xlink:title="Formosa" id="ABBRID0EPPFK" xlink:type="simple">FO</abbrev></bold>, <bold><abbrev xmlns:xlink="http://www.w3.org/1999/xlink" xlink:title="Chaco" id="ABBRID0EUPFK" xlink:type="simple">CH</abbrev></bold>, <abbrev xmlns:xlink="http://www.w3.org/1999/xlink" xlink:title="Santiago del Estero" id="ABBRID0EYPFK" xlink:type="simple">SE</abbrev>, <bold><abbrev xmlns:xlink="http://www.w3.org/1999/xlink" xlink:title="Corrientes" id="ABBRID0E4PFK" xlink:type="simple">CR</abbrev></bold>, <bold><abbrev xmlns:xlink="http://www.w3.org/1999/xlink" xlink:title="Córdoba" id="ABBRID0ECQFK" xlink:type="simple">CO</abbrev>)</bold>.</p></tp:treatment-sec><tp:treatment-sec sec-type="remarks" id="SECID0EHQFK"><title>Remarks.</title><p>
              <italic><tp:taxon-name><tp:taxon-name-part taxon-name-part-type="genus" reg="Liogenys">Liogenys</tp:taxon-name-part> <tp:taxon-name-part taxon-name-part-type="species" reg="fusca">fusca</tp:taxon-name-part></tp:taxon-name></italic> resembles <italic><tp:taxon-name><tp:taxon-name-part taxon-name-part-type="genus" reg="Liogenys">L.</tp:taxon-name-part> <tp:taxon-name-part taxon-name-part-type="species" reg="bidentata">bidentata</tp:taxon-name-part></tp:taxon-name></italic> (Fig. <xref ref-type="fig" rid="F9">57</xref>) and <italic><tp:taxon-name><tp:taxon-name-part taxon-name-part-type="genus" reg="Liogenys">L.</tp:taxon-name-part> <tp:taxon-name-part taxon-name-part-type="species" reg="pallidicornis">pallidicornis</tp:taxon-name-part></tp:taxon-name></italic> (Fig. <xref ref-type="fig" rid="F19">67</xref>). <xref ref-type="bibr" rid="B14">Cherman et al. (2016)</xref> support that those species are closely related. <italic><tp:taxon-name><tp:taxon-name-part taxon-name-part-type="genus" reg="Liogenys">Liogenys</tp:taxon-name-part> <tp:taxon-name-part taxon-name-part-type="species" reg="fusca">fusca</tp:taxon-name-part></tp:taxon-name></italic> differs from the other two in the quadridentate clypeus, being more evident in males; clypeal emargination rounded; elytral suture distinctly elevated; elytral pair of inner ridges more noticeable than the outers; pygidial disc swollen; basal metatar<!--PageBreak-->somere one-half the length of tarsomere II and wider; inner margin of male metatibia abruptly sub-basally produced towards apex, claws of protarsi asymmetrical, one bifid and one simple (Fig. <xref ref-type="fig" rid="F16">64F</xref>) and parameres concave.</p></tp:treatment-sec><tp:treatment-sec><!--Section generated to contain objects referenced in tp:taxon-treatment.--><fig id="F44" position="float" orientation="portrait"><label>Figure 92.</label><caption><p>Distribution records of three species of <italic><tp:taxon-name><tp:taxon-name-part taxon-name-part-type="genus" reg="Liogenys">Liogenys</tp:taxon-name-part></tp:taxon-name></italic>. Biomes based on <xref ref-type="bibr" rid="B51">Morrone (2014)</xref>.</p></caption><graphic xmlns:xlink="http://www.w3.org/1999/xlink" xlink:href="zookeys-699-001-g044.jpg" position="float" orientation="portrait" xlink:type="simple" id="oo_156381.jpg"/></fig><fig id="F9" position="float" orientation="portrait"><label>Figure 57.</label><caption><p>
                  <italic><tp:taxon-name><tp:taxon-name-part taxon-name-part-type="genus" reg="Liogenys">Liogenys</tp:taxon-name-part> <tp:taxon-name-part taxon-name-part-type="species" reg="bidentata">bidentata</tp:taxon-name-part></tp:taxon-name></italic> Burmeister. <bold>A</bold> Dorsal view <bold>B</bold> Lateral view <bold>C</bold> Frontal view <bold>D</bold> Clypeus and pronotum <bold>E</bold> Pygidium <bold>F</bold> Parameres, dorsal view <bold>G</bold> Parameres, lateral view.</p></caption><graphic xmlns:xlink="http://www.w3.org/1999/xlink" xlink:href="zookeys-699-001-g009.jpg" position="float" orientation="portrait" xlink:type="simple" id="oo_156345.jpg"/></fig><fig id="F19" position="float" orientation="portrait"><label>Figure 67.</label><caption><p>
                  <italic><tp:taxon-name><tp:taxon-name-part taxon-name-part-type="genus" reg="Liogenys">Liogenys</tp:taxon-name-part> <tp:taxon-name-part taxon-name-part-type="species" reg="pallidicornis">pallidicornis</tp:taxon-name-part></tp:taxon-name></italic> Blanchard. <bold>A</bold> Dorsal view <bold>B</bold> Lateral view <bold>C</bold> Frontal view <bold>D</bold> Clypeus and pronotum <bold>E</bold> Pygidium <bold>F</bold> Parameres, dorsal view <bold>G</bold> Parameres, lateral view.</p></caption><graphic xmlns:xlink="http://www.w3.org/1999/xlink" xlink:href="zookeys-699-001-g019.jpg" position="float" orientation="portrait" xlink:type="simple" id="oo_156356.jpg"/></fig></tp:treatment-sec><ref-list><ref id="B51"><mixed-citation xmlns:xlink="http://www.w3.org/1999/xlink" xlink:type="simple">
          <person-group><name name-style="western"><surname>Morrone</surname><given-names>JJ</given-names></name></person-group> (<year>2014</year>) <article-title>Biogeographical regionalisation of the Neotropical region.</article-title> <source>Zootaxa</source> <volume>3782</volume>(<issue>1</issue>): <fpage>1</fpage>–<lpage>110</lpage>. <ext-link xlink:type="simple" ext-link-type="doi" xlink:href="10.11646/zootaxa.3782.1.1">https://doi.org/10.11646/zootaxa.3782.1.1</ext-link></mixed-citation></ref><ref id="B44"><mixed-citation xmlns:xlink="http://www.w3.org/1999/xlink" xlink:type="simple">
          <person-group><name name-style="western"><surname>Lacordaire</surname><given-names>JT</given-names></name></person-group> (<year>1856</year>) <source>Histoire naturelle des Insectes. Genera des Coléoptères, ou exposé méthodique et critique de tous les genres proposés jusqu’ici dans cet odre d’insectes. Tome Troiséme. Contenant les familles des Pectinicornes et Lamellicornes.</source> <publisher-name>Librarie Encyclopedique de Roret</publisher-name>, <publisher-loc>Paris</publisher-loc>, <size units="page">594 pp</size>.</mixed-citation></ref><ref id="B38"><mixed-citation xmlns:xlink="http://www.w3.org/1999/xlink" xlink:type="simple">
          <person-group><name name-style="western"><surname>Harold</surname><given-names>E</given-names></name></person-group> (<year>1869a</year>) <article-title><tp:taxon-name><tp:taxon-name-part taxon-name-part-type="family">Scarabaeidae</tp:taxon-name-part></tp:taxon-name>.</article-title> In: <person-group><name name-style="western"><surname>Gemminger</surname><given-names>M</given-names></name><name name-style="western"><surname>Harold</surname><given-names>E</given-names></name></person-group> (<role>Eds</role>) <issue-title>Catalogus coleopterorum hucusque descriptorum synonymicus et systematicus, Vol.</issue-title> <source>4, E. H. Gummi, Munich</source>, <fpage>976</fpage>–<lpage>1346</lpage>.</mixed-citation></ref><ref id="B18"><mixed-citation xmlns:xlink="http://www.w3.org/1999/xlink" xlink:type="simple">
          <person-group><name name-style="western"><surname>Dalla Torre</surname><given-names>KW</given-names></name></person-group> (<year>1913</year>) <article-title><tp:taxon-name><tp:taxon-name-part taxon-name-part-type="family">Scarabaeidae</tp:taxon-name-part></tp:taxon-name>: <tp:taxon-name><tp:taxon-name-part taxon-name-part-type="subfamily">Melolonthinae</tp:taxon-name-part></tp:taxon-name> IV. Pars 50.</article-title> In: <person-group><name name-style="western"><surname>Schenkling</surname><given-names>S</given-names></name></person-group> (<role>Ed.</role>) <issue-title>Coleopterorum catalogus, Volumen XX.</issue-title> <source>W. Junk, Berlin</source>, <fpage>291</fpage>–<lpage>450</lpage>.</mixed-citation></ref><ref id="B29"><mixed-citation xmlns:xlink="http://www.w3.org/1999/xlink" xlink:type="simple">
          <person-group><name name-style="western"><surname>Frey</surname><given-names>G</given-names></name></person-group> (<year>1969</year>) <article-title>Betimmumgstabelle und Revision der Gattung <italic><tp:taxon-name><tp:taxon-name-part taxon-name-part-type="genus">Liogenys</tp:taxon-name-part></tp:taxon-name></italic> Guérrez. (<tp:taxon-name><tp:taxon-name-part taxon-name-part-type="order">Coleoptera</tp:taxon-name-part></tp:taxon-name>-<tp:taxon-name><tp:taxon-name-part taxon-name-part-type="subfamily">Melolonthinae</tp:taxon-name-part></tp:taxon-name>-<tp:taxon-name><tp:taxon-name-part taxon-name-part-type="tribe">Macrodactylini</tp:taxon-name-part></tp:taxon-name>). Entomologischen Arbeiten aus dem Museum G.</article-title> <source>Frey</source> <volume>20</volume>: <fpage>36</fpage>–<lpage>64</lpage>.</mixed-citation></ref><ref id="B6"><mixed-citation xmlns:xlink="http://www.w3.org/1999/xlink" xlink:type="simple">
          <person-group><name name-style="western"><surname>Blackwelder</surname><given-names>RE</given-names></name></person-group> (<year>1944</year>) <article-title>Checklist of the coleopterous insects of Mexico, Central America, the West Indies, and South America.</article-title> <source>United States National Museum Bulletin</source> <volume>185</volume>(<issue>2</issue>): <fpage>189</fpage>–<lpage>341</lpage>.</mixed-citation></ref><ref id="B21"><mixed-citation xmlns:xlink="http://www.w3.org/1999/xlink" xlink:type="simple">
          <person-group><name name-style="western"><surname>Evans</surname><given-names>AV</given-names></name></person-group> (<year>2003</year>) <article-title>A checklist of the New World chafers (<tp:taxon-name><tp:taxon-name-part taxon-name-part-type="order">Coleoptera</tp:taxon-name-part></tp:taxon-name>: <tp:taxon-name><tp:taxon-name-part taxon-name-part-type="family">Scarabaeidae</tp:taxon-name-part></tp:taxon-name>: <tp:taxon-name><tp:taxon-name-part taxon-name-part-type="subfamily">Melolonthinae</tp:taxon-name-part></tp:taxon-name>).</article-title> <source>Zootaxa</source> <volume>211</volume>: <fpage>1</fpage>–<lpage>458</lpage>. <ext-link xlink:type="simple" ext-link-type="doi" xlink:href="10.11646/zootaxa.211.1.1">https://doi.org/10.11646/zootaxa.211.1.1</ext-link></mixed-citation></ref><ref id="B22"><mixed-citation xmlns:xlink="http://www.w3.org/1999/xlink" xlink:type="simple">
          <person-group><name name-style="western"><surname>Evans</surname><given-names>AV</given-names></name><name name-style="western"><surname>Smith</surname><given-names>ABT</given-names></name></person-group> (<year>2005</year>) An electronic checklist of the New World chafers (<tp:taxon-name><tp:taxon-name-part taxon-name-part-type="order">Coleoptera</tp:taxon-name-part></tp:taxon-name>: <tp:taxon-name><tp:taxon-name-part taxon-name-part-type="family">Scarabaeidae</tp:taxon-name-part></tp:taxon-name>: <tp:taxon-name><tp:taxon-name-part taxon-name-part-type="subfamily">Melolonthinae</tp:taxon-name-part></tp:taxon-name>). Papers in Entomology, electronically published, version1. <ext-link xlink:type="simple" ext-link-type="uri" xlink:href="http://digitalcommons.unl.edu/entomologypapers/2">http://digitalcommons.unl.edu/entomologypapers/2</ext-link></mixed-citation></ref><ref id="B23"><mixed-citation xmlns:xlink="http://www.w3.org/1999/xlink" xlink:type="simple">
          <person-group><name name-style="western"><surname>Evans</surname><given-names>AV</given-names></name><name name-style="western"><surname>Smith</surname><given-names>ABT</given-names></name></person-group> (<year>2009</year>) An electronic checklist of the New World chafers (<tp:taxon-name><tp:taxon-name-part taxon-name-part-type="order">Coleoptera</tp:taxon-name-part></tp:taxon-name>: <tp:taxon-name><tp:taxon-name-part taxon-name-part-type="family">Scarabaeidae</tp:taxon-name-part></tp:taxon-name>: <tp:taxon-name><tp:taxon-name-part taxon-name-part-type="subfamily">Melolonthinae</tp:taxon-name-part></tp:taxon-name>). Papers in Entomology, electronically published, version3 <ext-link xlink:type="simple" ext-link-type="uri" xlink:href="http://museum.unl.edu/research/entomology/SSSA/nwmelos.htm">http://museum.unl.edu/research/entomology/SSSA/nwmelos.htm</ext-link></mixed-citation></ref><ref id="B14"><mixed-citation xmlns:xlink="http://www.w3.org/1999/xlink" xlink:type="simple">
          <person-group><name name-style="western"><surname>Cherman</surname><given-names>MA</given-names></name><name name-style="western"><surname>Morón</surname><given-names>MA</given-names></name><name name-style="western"><surname>Almeida</surname><given-names>LM</given-names></name></person-group> (<year>2016</year>) <article-title>Phylogenetic relationships within <tp:taxon-name><tp:taxon-name-part taxon-name-part-type="tribe">Diplotaxini</tp:taxon-name-part></tp:taxon-name> Kirby (<tp:taxon-name><tp:taxon-name-part taxon-name-part-type="order">Coleoptera</tp:taxon-name-part></tp:taxon-name>: <tp:taxon-name><tp:taxon-name-part taxon-name-part-type="family">Melolonthidae</tp:taxon-name-part></tp:taxon-name>: <tp:taxon-name><tp:taxon-name-part taxon-name-part-type="subfamily">Melolonthinae</tp:taxon-name-part></tp:taxon-name>) with emphasis on <italic><tp:taxon-name><tp:taxon-name-part taxon-name-part-type="genus">Liogenys</tp:taxon-name-part></tp:taxon-name></italic> Guérin-Méneville.</article-title> <source>Systematic Entomology</source> <volume>41</volume>: <fpage>744</fpage>–<lpage>770</lpage>. <ext-link xlink:type="simple" ext-link-type="doi" xlink:href="10.1111/syen.12188">https://doi.org/10.1111/syen.12188</ext-link></mixed-citation></ref></ref-list></tp:taxon-treatment>
