# Supplementary material for: A taxonomic revision of Liogenys occurring in Brazil with an interactive key and remarks on New World Diplotaxini (Coleoptera, Melolonthidae)
Source: Zookeys. 2017 Sep 19;(699):1–120. doi: 10.3897/zookeys.699.12031 (PMC5673864; doi:10.3897/zookeys.699.12031)
Supplement: XML Treatment for Liogenys moseri [file zookeys.699.12031-treatment12.xml]

<!DOCTYPE tp:taxon-treatment
  PUBLIC "-//TaxonX//DTD Taxonomic Treatment Publishing DTD v0 20100105//EN" "tax-treatment-NSO.dtd">
<tp:taxon-treatment xmlns:tp="http://www.plazi.org/taxpub"><tp:treatment-meta><kwd-group><label>Taxon classification</label><kwd><named-content xmlns:xlink="http://www.w3.org/1999/xlink" content-type="kingdom">Animalia</named-content></kwd><kwd><named-content xmlns:xlink="http://www.w3.org/1999/xlink" content-type="order">Coleoptera</named-content></kwd><kwd><named-content xmlns:xlink="http://www.w3.org/1999/xlink" content-type="family">Melolonthidae</named-content></kwd></kwd-group><mixed-citation publication-type="journal"><person-group><name><surname>Cherman</surname><given-names>Mariana Alejandra</given-names></name><name><surname>Mise</surname><given-names>Kleber Makoto</given-names></name><name><surname>Morón†</surname><given-names>Miguel Angel</given-names></name><name><surname>Vaz-de-Mello</surname><given-names>Fernando Z.</given-names></name><name><surname>de Almeida</surname><given-names>Lúcia Massutti</given-names></name></person-group><article-title>A taxonomic revision of <italic><tp:taxon-name><tp:taxon-name-part taxon-name-part-type="genus" reg="Liogenys">Liogenys</tp:taxon-name-part></tp:taxon-name></italic> occurring in Brazil with an interactive key and remarks on New World <tp:taxon-name><tp:taxon-name-part taxon-name-part-type="tribe">Diplotaxini</tp:taxon-name-part></tp:taxon-name> (<tp:taxon-name><tp:taxon-name-part taxon-name-part-type="order">Coleoptera</tp:taxon-name-part></tp:taxon-name>, <tp:taxon-name><tp:taxon-name-part taxon-name-part-type="family">Melolonthidae</tp:taxon-name-part></tp:taxon-name>)</article-title><source>Zookeys</source><day>19</day><month>9</month><year>2017</year><volume>2017</volume><issue>699</issue><fpage>1</fpage><lpage>120</lpage><pub-id pub-id-type="doi">10.3897/zookeys.699.12031</pub-id></mixed-citation></tp:treatment-meta><tp:nomenclature><tp:taxon-name>
              <tp:taxon-name-part taxon-name-part-type="genus" reg="Liogenys">Liogenys</tp:taxon-name-part>
              <tp:taxon-name-part taxon-name-part-type="species" reg="moseri">moseri</tp:taxon-name-part>
            </tp:taxon-name><tp:taxon-authority>Frey, 1969</tp:taxon-authority><xref ref-type="fig" rid="F18">Figs 66</xref><xref ref-type="fig" rid="F45">, 93</xref><tp:nomenclature-citation-list><tp:nomenclature-citation><tp:taxon-name>
                  <tp:taxon-name-part taxon-name-part-type="genus" reg="Liogenys">Liogenys</tp:taxon-name-part> <tp:taxon-name-part taxon-name-part-type="species" reg="moseri">moseri</tp:taxon-name-part></tp:taxon-name><comment>Frey, 1969: 60, 49 (<abbrev xmlns:xlink="http://www.w3.org/1999/xlink" xlink:title="original description" id="ABBRID0ER5FK" xlink:type="simple">orig. desc</abbrev>., key); <xref ref-type="bibr" rid="B21">Evans 2003</xref>: 211 (<abbrev xmlns:xlink="http://www.w3.org/1999/xlink" xlink:title="check list" id="ABBRID0EZ5FK" xlink:type="simple">check</abbrev>.); <xref ref-type="bibr" rid="B22">Evans and Smith 2005</xref>: 175 (<abbrev xmlns:xlink="http://www.w3.org/1999/xlink" xlink:title="check list" id="ABBRID0EB6FK" xlink:type="simple">check</abbrev>.); <xref ref-type="bibr" rid="B23">Evans and Smith 2009</xref>: 179 (<abbrev xmlns:xlink="http://www.w3.org/1999/xlink" xlink:title="check list" id="ABBRID0EJ6FK" xlink:type="simple">check</abbrev>.).</comment></tp:nomenclature-citation></tp:nomenclature-citation-list></tp:nomenclature><tp:treatment-sec sec-type="type material" id="SECID0EN6FK"><title>Type material.</title><p>
              <italic><tp:taxon-name><tp:taxon-name-part taxon-name-part-type="genus" reg="Liogenys">Liogenys</tp:taxon-name-part> <tp:taxon-name-part taxon-name-part-type="species" reg="moseri">moseri</tp:taxon-name-part></tp:taxon-name></italic> male syntype (<named-content xmlns:xlink="http://www.w3.org/1999/xlink" content-type="dwc:institutional_code" xlink:type="simple">ZMHB</named-content>): [white printed] “Rio Jan”, [white printed] “<tp:taxon-name><tp:taxon-name-part taxon-name-part-type="genus" reg="Liogenys">Liogenys</tp:taxon-name-part></tp:taxon-name>/<tp:taxon-name><tp:taxon-name-part taxon-name-part-type="species" reg="laminiceps">laminiceps</tp:taxon-name-part></tp:taxon-name>/Mos.”, [light <abbrev xmlns:xlink="http://www.w3.org/1999/xlink" xlink:title="redescription" id="ABBRID0ESAGK" xlink:type="simple">red</abbrev> printed] “Typus”, [white handwritten] “Type/ [printed] <tp:taxon-name><tp:taxon-name-part taxon-name-part-type="genus" reg="Liogenys">Liogenys</tp:taxon-name-part></tp:taxon-name>/ [handwritten] <tp:taxon-name><tp:taxon-name-part taxon-name-part-type="species" reg="moseri">moseri</tp:taxon-name-part></tp:taxon-name> n. sp./[printed] det G. Frey, 1968”, [<abbrev xmlns:xlink="http://www.w3.org/1999/xlink" xlink:title="redescription" id="ABBRID0EFBGK" xlink:type="simple">red</abbrev> printed] “SYNTYPUS/<tp:taxon-name><tp:taxon-name-part taxon-name-part-type="genus" reg="Liogenys">Liogenys</tp:taxon-name-part></tp:taxon-name>/<tp:taxon-name><tp:taxon-name-part taxon-name-part-type="species" reg="moseri">moseri</tp:taxon-name-part></tp:taxon-name> Frey, 1969/labelled by MNHUB 2014”. This type is here designated the <bold>lectotype</bold> [white, outlined in <abbrev xmlns:xlink="http://www.w3.org/1999/xlink" xlink:title="redescription" id="ABBRID0E1BGK" xlink:type="simple">red</abbrev>, printed] “LECTOTYPE/<italic><tp:taxon-name><tp:taxon-name-part taxon-name-part-type="genus" reg="Liogenys">Liogenys</tp:taxon-name-part> <tp:taxon-name-part taxon-name-part-type="species" reg="moseri">moseri</tp:taxon-name-part></tp:taxon-name></italic>/Frey, 1969/des. M. A. Cherman 2014”. Genitalia mounted. Male syntype (<named-content xmlns:xlink="http://www.w3.org/1999/xlink" content-type="dwc:institutional_code" xlink:type="simple">NHMB</named-content>): [white printed] “Rio Jan”, [white handwritten] “<tp:taxon-name><tp:taxon-name-part taxon-name-part-type="genus" reg="Liogenys">Liogenys</tp:taxon-name-part></tp:taxon-name>/sjoestedti/Mos/Typen.”, [<abbrev xmlns:xlink="http://www.w3.org/1999/xlink" xlink:title="redescription" id="ABBRID0EUCGK" xlink:type="simple">red</abbrev> printed] “PARATYPE”, [white printed] <tp:taxon-name><tp:taxon-name-part taxon-name-part-type="genus" reg="Liogenys">Liogenys</tp:taxon-name-part></tp:taxon-name>/ [handwritten] <tp:taxon-name><tp:taxon-name-part taxon-name-part-type="species" reg="moseri">moseri</tp:taxon-name-part></tp:taxon-name>/n. sp./[printed] det G. Frey, 1968”, [white handwritten] “Wagner”, [white printed] “Hieke/Berlin”. This type is here designated the <bold>paralectotype</bold> [white, outlined in <abbrev xmlns:xlink="http://www.w3.org/1999/xlink" xlink:title="redescription" id="ABBRID0EJDGK" xlink:type="simple">red</abbrev>, printed] “PARALECTOTYPE/<italic><tp:taxon-name><tp:taxon-name-part taxon-name-part-type="genus" reg="Liogenys">Liogenys</tp:taxon-name-part> <tp:taxon-name-part taxon-name-part-type="species" reg="moseri">moseri</tp:taxon-name-part></tp:taxon-name></italic>/Frey, 1969/des. M. A. Cherman 2014”.</p></tp:treatment-sec><tp:treatment-sec sec-type="type material" id="SECID0EYDGK"><title>Non-type material.</title><p>BRAZIL. Without locality and date, 1 ex. (<named-content xmlns:xlink="http://www.w3.org/1999/xlink" content-type="dwc:institutional_code" xlink:type="simple">NHRS</named-content>); <abbrev xmlns:xlink="http://www.w3.org/1999/xlink" xlink:title="Mato Grosso" id="ABBRID0EDEGK" xlink:type="simple">MT</abbrev>: Pocone: Margen baia do Burro, <named-content xmlns:xlink="http://www.w3.org/1999/xlink" content-type="dwc:verbatimCoordinates" xlink:type="simple"><named-content content-type="geo-json" specific-use="{&#34;type&#34;:&#34;Point&#34;,&#34;coordinates&#34;:[-57.402833,-17.845500]}" id="NCID0EKEGK" xlink:type="simple">17°50.73'S, 57°24.17'W</named-content></named-content>, 15/XI/2011, J. L. da Silva col., 1 ex.; without date, 1 ex.; Sede do parque [Parque Nacional do Pantanal Matogrossense], <named-content xmlns:xlink="http://www.w3.org/1999/xlink" content-type="dwc:verbatimCoordinates" xlink:type="simple"><named-content content-type="geo-json" specific-use="{&#34;type&#34;:&#34;Point&#34;,&#34;coordinates&#34;:[-57.402833,-17.845500]}" id="NCID0ESEGK" xlink:type="simple">17°50.73'S, 57°24.17'W</named-content></named-content>, 15/XI/2011, J. L. da Silva col., 1 ex. (<named-content xmlns:xlink="http://www.w3.org/1999/xlink" content-type="dwc:institutional_code" xlink:type="simple">CEMT</named-content>).</p></tp:treatment-sec><tp:treatment-sec sec-type="diagnosis" id="SECID0E3EGK"><title>Diagnosis.</title><p>Body and elytra testaceous, elongate, sides almost parallel; pronotum reddish brown; clypeal emargination shallow, rounded and wide; outer sides of anterior teeth parallel; clypeal lateral margin with a sharp tooth-like projection, forming a deep right angle between this projection and the anterior teeth; pronotal posterior corners apparently rounded, weakly obtuse; mesepisternum, sides of metasternum, metacoxae and ventrites scaly; mesotibia quadrate in cross section; male metafemur medially produced on posterior margin; pygidium flat; sub-quadrate; pygidial disc with abundant erect bristles throughout; punctures reticulated; parameres widened on apex, apex rounded; inner margins convergent.</p></tp:treatment-sec><tp:treatment-sec sec-type="redescription" id="SECID0EBFGK"><title>Redescription.</title><p>Length: 9.8–10.8 mm; width: 4.6–5.0 mm. Testaceous. <italic>Head</italic>: distance between eyes nearly twice the width of one eye; frons shorter than clypeus; clypeal emargination rounded, shallow and wide; outer sides of anterior teeth parallel; outer margin of anterior teeth as long as the eye; clypeal lateral margin convex, with a sharp tooth-like projection, distance between clypeal lateral projection and anterior margin of eye longer than one eye, distance between tooth-like projection and anterior tooth shorter than basal width of anterior tooth; right angle between outer side of anterior teeth and clypeal lateral projection; canthus exceeding the outer margin of the eye; distal maxillary palpomere, maximum width more than twice width of apex, fovea deep; not reaching the transverse midline of the palpomere; labium transversely carinated, as wide as it is long; antenna 10-articulated, lamellae and flagellum unicolored and equal in length. <italic>Thorax</italic>: anterior margin of pronotum slightly produced medially; maximum length of pronotum exceeding the length of tarsomeres I, II and III together; disc glabrous, punctures coarse and dense; pronotal posterior corners apparently rounded, weakly obtuse; proepisternum with short bristles; mesepisternum scaly, as are the sides of metasternum, also with few long bristles on the anterior margin; distance between meso- and metacoxae up to twice longer than the metacoxa; scutellum ogival, coarsely punctured at the base. <italic>Elytra</italic>: shiny, glabrous, uniform testaceous, lighter in color than the pronotum; elytra more than three times longer than the pronotum; elytral suture slightly darker than elytron and distinctly elevated; all four elytral ridges barely noticeable. <italic>Legs</italic>: procoxa scaly on infra-carinal and outer surface; three protibial teeth, mid<!--PageBreak-->dle and apical equal in size, the three teeth equally spaced; protibial inner apical spur present; mesofemural disc setose; mesotibia quadrate in cross section; disc coarsely sculptured, two mesotibial transverse carinae, the apical one incomplete; basal apophysis of metacoxa produced beyond the outer margin of trochanter; metafemur medially produced on posterior margin; metatibial apical spurs of different lengths, the longest one shorter than the diameter of the tibial apex; inner margin of metatibia carinated towards apex, apical inner surface setose; metatibial disc finely sculptured; two metatibial transverse carinae present posteriorly; basal metatarsomere and tarsomere II equal in size, in males protarsomere II short and wide; in males pro- and mesotarsomeres I to IV enlarged and more than twice as wide as metatarsi; claw bifid, symmetrical, superior tooth longer and as wide as the inferior; distance between teeth as long as the inferior tooth. <italic>Abdomen</italic>: band of scales visible at the lowest magnification beneath the outer margin of elytra; ventrites scaly on disc; propygidium visible, bristled; pygidium flat, sub-quadrate, wide, pygidial width not exceeding distance between spiracles of propygidium; pygidial disc with abundant erect bristles throughout, punctures reticulated; pygidial apex rounded. <italic>Parameres</italic>: width of basal region equal to the parameres together at its maximum width, parameral split at 2/3; inner margins convergent; apex widened, rounded (Fig. <xref ref-type="fig" rid="F18">66F</xref>). In lateral view parameres slightly concave (Fig. <xref ref-type="fig" rid="F18">66G</xref>).</p><fig id="F18" position="float" orientation="portrait"><label>Figure 66.</label><caption><p>
                  <italic><tp:taxon-name><tp:taxon-name-part taxon-name-part-type="genus" reg="Liogenys">Liogenys</tp:taxon-name-part> <tp:taxon-name-part taxon-name-part-type="species" reg="moseri">moseri</tp:taxon-name-part></tp:taxon-name></italic> Frey. <bold>A</bold> Dorsal view <bold>B</bold> Lateral view <bold>C</bold> Frontal view <bold>D</bold> Clypeus and pronotum <bold>E</bold> Pygidium <bold>F</bold> Parameres, dorsal view <bold>G</bold> Parameres, lateral view.</p></caption><graphic xmlns:xlink="http://www.w3.org/1999/xlink" xlink:href="zookeys-699-001-g018.jpg" position="float" orientation="portrait" xlink:type="simple" id="oo_156355.jpg"/></fig></tp:treatment-sec><tp:treatment-sec sec-type="Type-locality" id="SECID0EDHGK"><title>Type-locality.</title><p>BRAZIL. Rio de Janeiro.</p></tp:treatment-sec><tp:treatment-sec sec-type="distribution" id="SECID0EIHGK"><title>Geographical distribution.</title><p>BRAZIL (<abbrev xmlns:xlink="http://www.w3.org/1999/xlink" xlink:title="Rio de Janeiro" id="ABBRID0EOHGK" xlink:type="simple">RJ</abbrev>, <bold><abbrev xmlns:xlink="http://www.w3.org/1999/xlink" xlink:title="Mato Grosso" id="ABBRID0ETHGK" xlink:type="simple">MT</abbrev></bold>).</p></tp:treatment-sec><tp:treatment-sec sec-type="remarks" id="SECID0EXHGK"><title>Remarks.</title><p>
              <italic><tp:taxon-name><tp:taxon-name-part taxon-name-part-type="genus" reg="Liogenys">Liogenys</tp:taxon-name-part> <tp:taxon-name-part taxon-name-part-type="species" reg="moseri">moseri</tp:taxon-name-part></tp:taxon-name></italic> resembles <italic><tp:taxon-name><tp:taxon-name-part taxon-name-part-type="genus" reg="Liogenys">L.</tp:taxon-name-part> <tp:taxon-name-part taxon-name-part-type="species" reg="obesina">obesina</tp:taxon-name-part></tp:taxon-name></italic> Frey, 1969 —a northern Argentinian species— mainly in the shape of the parameres, but they differ in the body shape, being the sides more parallel in <italic><tp:taxon-name><tp:taxon-name-part taxon-name-part-type="genus" reg="Liogenys">L.</tp:taxon-name-part> <tp:taxon-name-part taxon-name-part-type="species" reg="moseri">moseri</tp:taxon-name-part></tp:taxon-name></italic>; clypeal lateral margins produced; thorax and abdomen scaly ventrally; pygidial apex slightly narrower and bristles on disc thicker. The type-locality of <italic><tp:taxon-name><tp:taxon-name-part taxon-name-part-type="genus" reg="Liogenys">L.</tp:taxon-name-part> <tp:taxon-name-part taxon-name-part-type="species" reg="moseri">moseri</tp:taxon-name-part></tp:taxon-name></italic> (Rio de Janeiro) is dubious, as the amount of localities recorded among the non-type material are from Mato Grosso state, which is very far from Rio de Janeiro. The type material was collected by Wagner during the end of 19<sup>th</sup> century and beginning of the 20<sup>th</sup>, mainly in Rio Salado region (Santiago del Estero, Argentina). Probably, the original type-locality written on the label was “Rio Sal” instead of “Rio Jan”, misspelled by the person who wrote the definitive label. Female of <italic><tp:taxon-name><tp:taxon-name-part taxon-name-part-type="genus" reg="Liogenys">L.</tp:taxon-name-part> <tp:taxon-name-part taxon-name-part-type="species" reg="moseri">moseri</tp:taxon-name-part></tp:taxon-name></italic> remains unknown.</p></tp:treatment-sec><tp:treatment-sec><!--Section generated to contain objects referenced in tp:taxon-treatment.--><fig id="F45" position="float" orientation="portrait"><label>Figure 93.</label><caption><p>Distribution records of seven species of <italic><tp:taxon-name><tp:taxon-name-part taxon-name-part-type="genus" reg="Liogenys">Liogenys</tp:taxon-name-part></tp:taxon-name></italic>. Biomes based on <xref ref-type="bibr" rid="B51">Morrone (2014)</xref>.</p></caption><graphic xmlns:xlink="http://www.w3.org/1999/xlink" xlink:href="zookeys-699-001-g045.jpg" position="float" orientation="portrait" xlink:type="simple" id="oo_156382.jpg"/></fig></tp:treatment-sec><ref-list><ref id="B51"><mixed-citation xmlns:xlink="http://www.w3.org/1999/xlink" xlink:type="simple">
          <person-group><name name-style="western"><surname>Morrone</surname><given-names>JJ</given-names></name></person-group> (<year>2014</year>) <article-title>Biogeographical regionalisation of the Neotropical region.</article-title> <source>Zootaxa</source> <volume>3782</volume>(<issue>1</issue>): <fpage>1</fpage>–<lpage>110</lpage>. <ext-link xlink:type="simple" ext-link-type="doi" xlink:href="10.11646/zootaxa.3782.1.1">https://doi.org/10.11646/zootaxa.3782.1.1</ext-link></mixed-citation></ref><ref id="B21"><mixed-citation xmlns:xlink="http://www.w3.org/1999/xlink" xlink:type="simple">
          <person-group><name name-style="western"><surname>Evans</surname><given-names>AV</given-names></name></person-group> (<year>2003</year>) <article-title>A checklist of the New World chafers (<tp:taxon-name><tp:taxon-name-part taxon-name-part-type="order">Coleoptera</tp:taxon-name-part></tp:taxon-name>: <tp:taxon-name><tp:taxon-name-part taxon-name-part-type="family">Scarabaeidae</tp:taxon-name-part></tp:taxon-name>: <tp:taxon-name><tp:taxon-name-part taxon-name-part-type="subfamily">Melolonthinae</tp:taxon-name-part></tp:taxon-name>).</article-title> <source>Zootaxa</source> <volume>211</volume>: <fpage>1</fpage>–<lpage>458</lpage>. <ext-link xlink:type="simple" ext-link-type="doi" xlink:href="10.11646/zootaxa.211.1.1">https://doi.org/10.11646/zootaxa.211.1.1</ext-link></mixed-citation></ref><ref id="B22"><mixed-citation xmlns:xlink="http://www.w3.org/1999/xlink" xlink:type="simple">
          <person-group><name name-style="western"><surname>Evans</surname><given-names>AV</given-names></name><name name-style="western"><surname>Smith</surname><given-names>ABT</given-names></name></person-group> (<year>2005</year>) An electronic checklist of the New World chafers (<tp:taxon-name><tp:taxon-name-part taxon-name-part-type="order">Coleoptera</tp:taxon-name-part></tp:taxon-name>: <tp:taxon-name><tp:taxon-name-part taxon-name-part-type="family">Scarabaeidae</tp:taxon-name-part></tp:taxon-name>: <tp:taxon-name><tp:taxon-name-part taxon-name-part-type="subfamily">Melolonthinae</tp:taxon-name-part></tp:taxon-name>). Papers in Entomology, electronically published, version1. <ext-link xlink:type="simple" ext-link-type="uri" xlink:href="http://digitalcommons.unl.edu/entomologypapers/2">http://digitalcommons.unl.edu/entomologypapers/2</ext-link></mixed-citation></ref><ref id="B23"><mixed-citation xmlns:xlink="http://www.w3.org/1999/xlink" xlink:type="simple">
          <person-group><name name-style="western"><surname>Evans</surname><given-names>AV</given-names></name><name name-style="western"><surname>Smith</surname><given-names>ABT</given-names></name></person-group> (<year>2009</year>) An electronic checklist of the New World chafers (<tp:taxon-name><tp:taxon-name-part taxon-name-part-type="order">Coleoptera</tp:taxon-name-part></tp:taxon-name>: <tp:taxon-name><tp:taxon-name-part taxon-name-part-type="family">Scarabaeidae</tp:taxon-name-part></tp:taxon-name>: <tp:taxon-name><tp:taxon-name-part taxon-name-part-type="subfamily">Melolonthinae</tp:taxon-name-part></tp:taxon-name>). Papers in Entomology, electronically published, version3 <ext-link xlink:type="simple" ext-link-type="uri" xlink:href="http://museum.unl.edu/research/entomology/SSSA/nwmelos.htm">http://museum.unl.edu/research/entomology/SSSA/nwmelos.htm</ext-link></mixed-citation></ref></ref-list></tp:taxon-treatment>
