# Supplementary material for: A taxonomic revision of Liogenys occurring in Brazil with an interactive key and remarks on New World Diplotaxini (Coleoptera, Melolonthidae)
Source: Zookeys. 2017 Sep 19;(699):1–120. doi: 10.3897/zookeys.699.12031 (PMC5673864; doi:10.3897/zookeys.699.12031)
Supplement: XML Treatment for Liogenys pallidicornis [file zookeys.699.12031-treatment13.xml]

<!DOCTYPE tp:taxon-treatment
  PUBLIC "-//TaxonX//DTD Taxonomic Treatment Publishing DTD v0 20100105//EN" "tax-treatment-NSO.dtd">
<tp:taxon-treatment xmlns:tp="http://www.plazi.org/taxpub"><tp:treatment-meta><kwd-group><label>Taxon classification</label><kwd><named-content xmlns:xlink="http://www.w3.org/1999/xlink" content-type="kingdom">Animalia</named-content></kwd><kwd><named-content xmlns:xlink="http://www.w3.org/1999/xlink" content-type="order">Coleoptera</named-content></kwd><kwd><named-content xmlns:xlink="http://www.w3.org/1999/xlink" content-type="family">Melolonthidae</named-content></kwd></kwd-group><mixed-citation publication-type="journal"><person-group><name><surname>Cherman</surname><given-names>Mariana Alejandra</given-names></name><name><surname>Mise</surname><given-names>Kleber Makoto</given-names></name><name><surname>Morón†</surname><given-names>Miguel Angel</given-names></name><name><surname>Vaz-de-Mello</surname><given-names>Fernando Z.</given-names></name><name><surname>de Almeida</surname><given-names>Lúcia Massutti</given-names></name></person-group><article-title>A taxonomic revision of <italic><tp:taxon-name><tp:taxon-name-part taxon-name-part-type="genus" reg="Liogenys">Liogenys</tp:taxon-name-part></tp:taxon-name></italic> occurring in Brazil with an interactive key and remarks on New World <tp:taxon-name><tp:taxon-name-part taxon-name-part-type="tribe">Diplotaxini</tp:taxon-name-part></tp:taxon-name> (<tp:taxon-name><tp:taxon-name-part taxon-name-part-type="order">Coleoptera</tp:taxon-name-part></tp:taxon-name>, <tp:taxon-name><tp:taxon-name-part taxon-name-part-type="family">Melolonthidae</tp:taxon-name-part></tp:taxon-name>)</article-title><source>Zookeys</source><day>19</day><month>9</month><year>2017</year><volume>2017</volume><issue>699</issue><fpage>1</fpage><lpage>120</lpage><pub-id pub-id-type="doi">10.3897/zookeys.699.12031</pub-id></mixed-citation></tp:treatment-meta><tp:nomenclature><tp:taxon-name>
              <tp:taxon-name-part taxon-name-part-type="genus" reg="Liogenys">Liogenys</tp:taxon-name-part>
              <tp:taxon-name-part taxon-name-part-type="species" reg="pallidicornis">pallidicornis</tp:taxon-name-part>
            </tp:taxon-name><tp:taxon-authority>Blanchard, 1851</tp:taxon-authority><xref ref-type="fig" rid="F19">Figs 67</xref><xref ref-type="fig" rid="F41">, 89</xref><!--PageBreak--><tp:nomenclature-citation-list><tp:nomenclature-citation><tp:taxon-name>
                  <tp:taxon-name-part taxon-name-part-type="genus" reg="Liogenys">Liogenys</tp:taxon-name-part> <tp:taxon-name-part taxon-name-part-type="species" reg="pallidicornis">pallidicornis</tp:taxon-name-part></tp:taxon-name><comment>Blanchard, 1851: 167 (<abbrev xmlns:xlink="http://www.w3.org/1999/xlink" xlink:title="original description" id="ABBRID0ETLGK" xlink:type="simple">orig. desc</abbrev>.); <xref ref-type="bibr" rid="B44">Lacordaire 1856</xref>: 269 (<abbrev xmlns:xlink="http://www.w3.org/1999/xlink" xlink:title="systematics" id="ABBRID0E2LGK" xlink:type="simple">sys</abbrev>.); <xref ref-type="bibr" rid="B38">Harold 1869a</xref>: 1140 (<abbrev xmlns:xlink="http://www.w3.org/1999/xlink" xlink:title="check list" id="ABBRID0EDMGK" xlink:type="simple">check</abbrev>.); <xref ref-type="bibr" rid="B18">Dalla Torre 1913</xref>: 318 (<abbrev xmlns:xlink="http://www.w3.org/1999/xlink" xlink:title="check list" id="ABBRID0ELMGK" xlink:type="simple">check</abbrev>.); <xref ref-type="bibr" rid="B6">Blackwelder 1944</xref>: 227; <xref ref-type="bibr" rid="B21">Evans 2003</xref>: 212 (<abbrev xmlns:xlink="http://www.w3.org/1999/xlink" xlink:title="check list" id="ABBRID0EXMGK" xlink:type="simple">check</abbrev>.); <xref ref-type="bibr" rid="B22">Evans and Smith 2005</xref>: 176 (<abbrev xmlns:xlink="http://www.w3.org/1999/xlink" xlink:title="check list" id="ABBRID0E6MGK" xlink:type="simple">check</abbrev>.); <xref ref-type="bibr" rid="B23">Evans and Smith 2009</xref>: 180 (<abbrev xmlns:xlink="http://www.w3.org/1999/xlink" xlink:title="check list" id="ABBRID0EHNGK" xlink:type="simple">check</abbrev>.)</comment></tp:nomenclature-citation></tp:nomenclature-citation-list></tp:nomenclature><tp:treatment-sec sec-type="type material" id="SECID0ELNGK"><title>Type material.</title><p>
              <italic><tp:taxon-name><tp:taxon-name-part taxon-name-part-type="genus" reg="Liogenys">Liogenys</tp:taxon-name-part> <tp:taxon-name-part taxon-name-part-type="species" reg="pallidicornis">pallidicornis</tp:taxon-name-part></tp:taxon-name></italic> male syntype (<named-content xmlns:xlink="http://www.w3.org/1999/xlink" content-type="dwc:institutional_code" xlink:type="simple">MNHN</named-content>): [white handwritten] “Capit<sup>e</sup>/des Mines”, [green handwritten] “<tp:taxon-name><tp:taxon-name-part taxon-name-part-type="genus" reg="Liogenys">Liogenys</tp:taxon-name-part> <tp:taxon-name-part taxon-name-part-type="species" reg="pallidicornis">pallidicornis</tp:taxon-name-part></tp:taxon-name>./Cat. Mus./Brésil/M. <!--PageBreak-->A. St. Hilaire”, [light green printed] “MUSEUM PARIS. [handwritten] Cap. des/Mines”, [<abbrev xmlns:xlink="http://www.w3.org/1999/xlink" xlink:title="redescription" id="ABBRID0EPOGK" xlink:type="simple">red</abbrev> printed] “SYNTYPE”. Genitalia mounted. This type is here designated the <bold>lectotype</bold> [white, outlined in <abbrev xmlns:xlink="http://www.w3.org/1999/xlink" xlink:title="redescription" id="ABBRID0EVOGK" xlink:type="simple">red</abbrev>, printed] “LECTOTYPE/<italic><tp:taxon-name><tp:taxon-name-part taxon-name-part-type="genus" reg="Liogenys">Liogenys</tp:taxon-name-part> <tp:taxon-name-part taxon-name-part-type="species" reg="pallidicornis">pallidicornis</tp:taxon-name-part></tp:taxon-name></italic>/<xref ref-type="bibr" rid="B7">Blanchard 1851</xref>/des. M. A. Cherman 2014”. Male syntype (<named-content xmlns:xlink="http://www.w3.org/1999/xlink" content-type="dwc:institutional_code" xlink:type="simple">MNHN</named-content>): [white handwritten] “Capit<sup>e</sup>/des Mines”, [green handwritten] “<tp:taxon-name><tp:taxon-name-part taxon-name-part-type="genus" reg="Liogenys">Liogenys</tp:taxon-name-part> <tp:taxon-name-part taxon-name-part-type="species" reg="pallidicornis">pallidicornis</tp:taxon-name-part></tp:taxon-name>./Cat. Mus./Brésil/M. A. St. Hilaire”, [light green printed] “MUSEUM PARIS. [handwritten] Cap. des/Mines”, [<abbrev xmlns:xlink="http://www.w3.org/1999/xlink" xlink:title="redescription" id="ABBRID0EZPGK" xlink:type="simple">red</abbrev> printed] “SYNTYPE”. This type is here designated the <bold>paralectotype</bold>: [white, outlined in <abbrev xmlns:xlink="http://www.w3.org/1999/xlink" xlink:title="redescription" id="ABBRID0E6PGK" xlink:type="simple">red</abbrev>, printed] “PARALECTOTYPE/<italic><tp:taxon-name><tp:taxon-name-part taxon-name-part-type="genus" reg="Liogenys">Liogenys</tp:taxon-name-part> <tp:taxon-name-part taxon-name-part-type="species" reg="pallidicornis">pallidicornis</tp:taxon-name-part></tp:taxon-name></italic>/<xref ref-type="bibr" rid="B7">Blanchard 1851</xref>/des. M. A. Cherman 2014”.</p></tp:treatment-sec><tp:treatment-sec sec-type="type material" id="SECID0ESQGK"><title>Non-type material.</title><p>BRAZIL. Without locality, date and collector, 4 ex. (<named-content xmlns:xlink="http://www.w3.org/1999/xlink" content-type="dwc:institutional_code" xlink:type="simple">ZMHB</named-content>); <abbrev xmlns:xlink="http://www.w3.org/1999/xlink" xlink:title="Ceará" id="ABBRID0E4QGK" xlink:type="simple">CE</abbrev>: without date and collector, 2 ex. (<named-content xmlns:xlink="http://www.w3.org/1999/xlink" content-type="dwc:institutional_code" xlink:type="simple">ZMHB</named-content>); Ubajara, “P.N. Portão Neblina”, <named-content xmlns:xlink="http://www.w3.org/1999/xlink" content-type="dwc:verbatimCoordinates" xlink:type="simple"><named-content content-type="geo-json" specific-use="{&#34;type&#34;:&#34;Point&#34;,&#34;coordinates&#34;:[-40.900278,-3.843194]}" id="NCID0EJRGK" xlink:type="simple">3°50'35.5"S, 40°54'1"W</named-content></named-content>, 16/II/2013, 850 m, Vaz-de-Mello and Grossi col., 1 ex. (<named-content xmlns:xlink="http://www.w3.org/1999/xlink" content-type="dwc:institutional_code" xlink:type="simple">CEMT</named-content>); “Nordeste”, without date and collector, 2 ex. (<named-content xmlns:xlink="http://www.w3.org/1999/xlink" content-type="dwc:institutional_code" xlink:type="simple">CEMT</named-content>); <abbrev xmlns:xlink="http://www.w3.org/1999/xlink" xlink:title="Rio Grande do Norte" id="ABBRID0EYRGK" xlink:type="simple">RN</abbrev>: Jardim de Angicos, I/1952, M. Alvarenga, 1 ex. (<named-content xmlns:xlink="http://www.w3.org/1999/xlink" content-type="dwc:institutional_code" xlink:type="simple">DZUP</named-content>); Natal, XII/1956, A.F. Magalhães col., 1 ex. (<named-content xmlns:xlink="http://www.w3.org/1999/xlink" content-type="dwc:institutional_code" xlink:type="simple">DZUP</named-content>); 2 ex. (<named-content xmlns:xlink="http://www.w3.org/1999/xlink" content-type="dwc:institutional_code" xlink:type="simple">MNRJ</named-content>); Mossoró, I/1952, M. Alvarenga col., 4 ex. (<named-content xmlns:xlink="http://www.w3.org/1999/xlink" content-type="dwc:institutional_code" xlink:type="simple">DZUP</named-content>); <abbrev xmlns:xlink="http://www.w3.org/1999/xlink" xlink:title="Santiago del Estero" id="ABBRID0EQSGK" xlink:type="simple">SE</abbrev>: Caninde do São Francisco, “Faz. Miramar”, 11/III/2000, L. Iannuzzi col., 1 ex. (<named-content xmlns:xlink="http://www.w3.org/1999/xlink" content-type="dwc:institutional_code" xlink:type="simple">CEMT</named-content>); <abbrev xmlns:xlink="http://www.w3.org/1999/xlink" xlink:title="Bahia" id="ABBRID0EZSGK" xlink:type="simple">BA</abbrev>: Jacobina, XII/1941, Mangabeira col., 2 ex. (<named-content xmlns:xlink="http://www.w3.org/1999/xlink" content-type="dwc:institutional_code" xlink:type="simple">CMNC</named-content>). ARGENTINA. Chaco austral, without date, C. Bruch col., 1 ex. (<named-content xmlns:xlink="http://www.w3.org/1999/xlink" content-type="dwc:institutional_code" xlink:type="simple">MLPA</named-content>).</p></tp:treatment-sec><tp:treatment-sec sec-type="diagnosis" id="SECID0EHTGK"><title>Diagnosis.</title><p>Body, pronotum and elytra purplish brown or dark brown; elongate; distance between eyes more than twice the width of one eye; frons longer than clypeus; clypeal emargination sub-angled, shallow and narrow; clypeal lateral margin <!--PageBreak-->convex; pronotal posterior corners sharp, obtuse-angled; prothorax scaly posteriorly; pro-, meso- and metasternum, pro- and metacoxae scaly abundantly; male mesotibia sub-quadrate in cross section; protarsal claws symmetrical; basal metatarsomere shorter than tarsomere II and slightly wider; pygidium flat or convex and wide, pygidial width exceeding distance between spiracles of propygidium; total length of parameres more than five times the length of their apex, narrowed subapically; inner margins convergent; apex harpoon-like with lateral angle curved projecting almost perpendicular to parameres (Fig. <xref ref-type="fig" rid="F19">67F</xref>).</p><fig id="F19" position="float" orientation="portrait"><label>Figure 67.</label><caption><p>
                  <italic><tp:taxon-name><tp:taxon-name-part taxon-name-part-type="genus" reg="Liogenys">Liogenys</tp:taxon-name-part> <tp:taxon-name-part taxon-name-part-type="species" reg="pallidicornis">pallidicornis</tp:taxon-name-part></tp:taxon-name></italic> Blanchard. <bold>A</bold> Dorsal view <bold>B</bold> Lateral view <bold>C</bold> Frontal view <bold>D</bold> Clypeus and pronotum <bold>E</bold> Pygidium <bold>F</bold> Parameres, dorsal view <bold>G</bold> Parameres, lateral view.</p></caption><graphic xmlns:xlink="http://www.w3.org/1999/xlink" xlink:href="zookeys-699-001-g019.jpg" position="float" orientation="portrait" xlink:type="simple" id="oo_156356.jpg"/></fig></tp:treatment-sec><tp:treatment-sec sec-type="redescription" id="SECID0EZUGK"><title>Redescription.</title><p>Length: 11.0–13.0 mm; width: 6.1–7.2 mm. Purplish brown. <italic>Head</italic>: distance between eyes more than twice the width of one eye; frons longer than clypeus; clypeal emargination sub-angled, shallow and narrow; outer sides of anterior teeth follow the lateral margin of clypeus; canthus not exceeding the outer margin of the eye; distal maxillary palpomere, maximum width twice the width of apex; fovea shallow and oval, extending past the transverse midline of the palpomere; labium transversely carinated, as wide as it is long; antenna 10-articulated, lamellae lighter in color than flagellum and equal in length. <italic>Thorax</italic>: anterior margin of pronotum straight, flanged throughout; maximum length of pronotum exceeding the length of tarsomeres I, II and III together; pronotal disc glabrous, punctures dense and fine, smooth at the posterior longitudinal midline; pronotal posterior corners sharp, obtuse-angled; prothorax scaly posteriorly, abundant scales; proepisternum with long bristles; mesepisternum scaly, as are the sides of metasternum, also with few long bristles on the anterior margin; distance between meso- and metacoxae up to twice longer than the metacoxa; scutellum triangular, smooth. <italic>Elytra</italic>: shiny, glabrous, uniform dark brown to purplish; elytra more than three times longer than the pronotum; elytral suture and elytron unicolored and elevated; four elytral ridges barely noticeable. <italic>Legs</italic>: procoxa scaly on infra-carinal and outer surface; punctures visible at 12× magnification; three protibial teeth, middle and apical equal in size, in males the three teeth equally spaced, in females distance between basal and middle teeth longer than between middle and apical; protibial inner apical spur present; mesofemural disc glabrous, with a row of long bristles on the anterior margin; mesotibia sub-quadrate in cross section in males, cylindrical in females, disc finely sculptured, two mesotibial transverse carinae, the apical one complete; basal apophysis of metacoxa produced beyond the outer margin of trochanter; metatibial apical spurs of different lengths, the longest equal in length to the diameter of the tibial apex, inner margin of male metatibia carinated towards apex, apical inner surface setose; metatibial disc finely sculptured in males, coarsely in females; two metatibial transverse carinae present posteriorly; basal metatarsomere smaller and slightly wider than tarsomere II, in males protarsomere II long; pro- and mesotarsomeres I to IV enlarged, protarsomeres slightly wider than the mesotarsomeres and more than twice as wide as metatarsi; claw bifid, symmetrical, superior and inferior tooth equal in length and wider; distance between teeth shorter than the inferior tooth. <italic>Abdomen</italic>: band of abundant scales visible at the lowest magnification beneath the outer margin of elytra; ventrites bristled on disc and sides, on sides also scaly; propygidium visible, glabrous; pygidium flat or convex, sub-quadrate, wide; pygidial width exceeding distance between spiracles of propygid<!--PageBreak-->ium; pygidial disc bristled only on apex, with long bristles; finely punctured; pygidial apex quadrate or sub-quadrate. <italic>Parameres</italic>: width of basal region equal to the parameres together at its maximum width, parameral split at 2/3; total length of parameres more than five times the length of their apex; inner margins convergent; narrowed sub-apically; apex harpoon-like with lateral angle curved projecting almost perpendicular to parameres (Fig. <xref ref-type="fig" rid="F19">67F</xref>). In lateral view parameres convex (Fig. <xref ref-type="fig" rid="F19">67G</xref>).</p></tp:treatment-sec><tp:treatment-sec sec-type="Type-locality" id="SECID0EVVGK"><title>Type-locality.</title><p>BRAZIL. “Capit.e des Mines” [today Minas Gerais state].</p></tp:treatment-sec><tp:treatment-sec sec-type="distribution" id="SECID0E1VGK"><title>Geographical distribution.</title><p>BRAZIL (<bold><abbrev xmlns:xlink="http://www.w3.org/1999/xlink" xlink:title="Ceará" id="ABBRID0EBWGK" xlink:type="simple">CE</abbrev></bold>, <bold><abbrev xmlns:xlink="http://www.w3.org/1999/xlink" xlink:title="Rio Grande do Norte" id="ABBRID0EGWGK" xlink:type="simple">RN</abbrev></bold>, <bold><abbrev xmlns:xlink="http://www.w3.org/1999/xlink" xlink:title="Santiago del Estero" id="ABBRID0ELWGK" xlink:type="simple">SE</abbrev></bold>, <abbrev xmlns:xlink="http://www.w3.org/1999/xlink" xlink:title="Minas Gerais" id="ABBRID0EPWGK" xlink:type="simple">MG</abbrev>, <bold><abbrev xmlns:xlink="http://www.w3.org/1999/xlink" xlink:title="Bahia" id="ABBRID0EUWGK" xlink:type="simple">BA</abbrev></bold>); <bold>ARGENTINA (“Chaco Austral”)</bold>.</p></tp:treatment-sec><tp:treatment-sec sec-type="remarks" id="SECID0E1WGK"><title>Remarks.</title><p>
              <italic><tp:taxon-name><tp:taxon-name-part taxon-name-part-type="genus" reg="Liogenys">Liogenys</tp:taxon-name-part> <tp:taxon-name-part taxon-name-part-type="species" reg="pallidicornis">pallidicornis</tp:taxon-name-part></tp:taxon-name></italic> resembles <italic><tp:taxon-name><tp:taxon-name-part taxon-name-part-type="genus" reg="Liogenys">L.</tp:taxon-name-part> <tp:taxon-name-part taxon-name-part-type="species" reg="fusca">fusca</tp:taxon-name-part></tp:taxon-name></italic> (Fig. <xref ref-type="fig" rid="F16">64</xref>) and <italic><tp:taxon-name><tp:taxon-name-part taxon-name-part-type="genus" reg="Liogenys">L.</tp:taxon-name-part> <tp:taxon-name-part taxon-name-part-type="species" reg="bidentata">bidentata</tp:taxon-name-part></tp:taxon-name></italic> (Fig. <xref ref-type="fig" rid="F9">57</xref>) and differs from them in the shape of the clypeus being not produced laterally; scutellum smooth; and parameres being narrowed sub-apically, the shape of the apex is distinctive and parameres convex in lateral view. <italic><tp:taxon-name><tp:taxon-name-part taxon-name-part-type="genus" reg="Liogenys">Liogenys</tp:taxon-name-part> <tp:taxon-name-part taxon-name-part-type="species" reg="pallidicornis">pallidicornis</tp:taxon-name-part></tp:taxon-name></italic> is the sister lineage of <italic><tp:taxon-name><tp:taxon-name-part taxon-name-part-type="genus" reg="Liogenys">L.</tp:taxon-name-part> <tp:taxon-name-part taxon-name-part-type="species" reg="bidentata">bidentata</tp:taxon-name-part></tp:taxon-name></italic> (<xref ref-type="bibr" rid="B14">Cherman et al. 2016</xref>) and differs in the fovea of the distal maxillary palpomere being shallower and narrower, metatibial disc finely sculptured; metatarsomere I slightly wider than tarsomere II and pygidium convex.</p></tp:treatment-sec><tp:treatment-sec><!--Section generated to contain objects referenced in tp:taxon-treatment.--><fig id="F41" position="float" orientation="portrait"><label>Figure 89.</label><caption><p>Distribution records of eight species of <italic><tp:taxon-name><tp:taxon-name-part taxon-name-part-type="genus" reg="Liogenys">Liogenys</tp:taxon-name-part></tp:taxon-name></italic>. Biomes based on <xref ref-type="bibr" rid="B51">Morrone (2014)</xref>.</p></caption><graphic xmlns:xlink="http://www.w3.org/1999/xlink" xlink:href="zookeys-699-001-g041.jpg" position="float" orientation="portrait" xlink:type="simple" id="oo_156378.jpg"/></fig><fig id="F16" position="float" orientation="portrait"><label>Figure 64.</label><caption><p>
                  <italic><tp:taxon-name><tp:taxon-name-part taxon-name-part-type="genus" reg="Liogenys">Liogenys</tp:taxon-name-part> <tp:taxon-name-part taxon-name-part-type="species" reg="fusca">fusca</tp:taxon-name-part></tp:taxon-name></italic> Blanchard. <bold>A</bold> Dorsal view <bold>B</bold> Lateral view <bold>C</bold> Frontal view <bold>D</bold> Clypeus and pronotum <bold>E</bold> Pygidium <bold>F</bold> Male protarsal claw <bold>G</bold> Parameres, dorsal view <bold>H</bold>. Parameres, lateral view.</p></caption><graphic xmlns:xlink="http://www.w3.org/1999/xlink" xlink:href="zookeys-699-001-g016.jpg" position="float" orientation="portrait" xlink:type="simple" id="oo_156353.jpg"/></fig><fig id="F9" position="float" orientation="portrait"><label>Figure 57.</label><caption><p>
                  <italic><tp:taxon-name><tp:taxon-name-part taxon-name-part-type="genus" reg="Liogenys">Liogenys</tp:taxon-name-part> <tp:taxon-name-part taxon-name-part-type="species" reg="bidentata">bidentata</tp:taxon-name-part></tp:taxon-name></italic> Burmeister. <bold>A</bold> Dorsal view <bold>B</bold> Lateral view <bold>C</bold> Frontal view <bold>D</bold> Clypeus and pronotum <bold>E</bold> Pygidium <bold>F</bold> Parameres, dorsal view <bold>G</bold> Parameres, lateral view.</p></caption><graphic xmlns:xlink="http://www.w3.org/1999/xlink" xlink:href="zookeys-699-001-g009.jpg" position="float" orientation="portrait" xlink:type="simple" id="oo_156345.jpg"/></fig></tp:treatment-sec><ref-list><ref id="B51"><mixed-citation xmlns:xlink="http://www.w3.org/1999/xlink" xlink:type="simple">
          <person-group><name name-style="western"><surname>Morrone</surname><given-names>JJ</given-names></name></person-group> (<year>2014</year>) <article-title>Biogeographical regionalisation of the Neotropical region.</article-title> <source>Zootaxa</source> <volume>3782</volume>(<issue>1</issue>): <fpage>1</fpage>–<lpage>110</lpage>. <ext-link xlink:type="simple" ext-link-type="doi" xlink:href="10.11646/zootaxa.3782.1.1">https://doi.org/10.11646/zootaxa.3782.1.1</ext-link></mixed-citation></ref><ref id="B44"><mixed-citation xmlns:xlink="http://www.w3.org/1999/xlink" xlink:type="simple">
          <person-group><name name-style="western"><surname>Lacordaire</surname><given-names>JT</given-names></name></person-group> (<year>1856</year>) <source>Histoire naturelle des Insectes. Genera des Coléoptères, ou exposé méthodique et critique de tous les genres proposés jusqu’ici dans cet odre d’insectes. Tome Troiséme. Contenant les familles des Pectinicornes et Lamellicornes.</source> <publisher-name>Librarie Encyclopedique de Roret</publisher-name>, <publisher-loc>Paris</publisher-loc>, <size units="page">594 pp</size>.</mixed-citation></ref><ref id="B38"><mixed-citation xmlns:xlink="http://www.w3.org/1999/xlink" xlink:type="simple">
          <person-group><name name-style="western"><surname>Harold</surname><given-names>E</given-names></name></person-group> (<year>1869a</year>) <article-title><tp:taxon-name><tp:taxon-name-part taxon-name-part-type="family">Scarabaeidae</tp:taxon-name-part></tp:taxon-name>.</article-title> In: <person-group><name name-style="western"><surname>Gemminger</surname><given-names>M</given-names></name><name name-style="western"><surname>Harold</surname><given-names>E</given-names></name></person-group> (<role>Eds</role>) <issue-title>Catalogus coleopterorum hucusque descriptorum synonymicus et systematicus, Vol.</issue-title> <source>4, E. H. Gummi, Munich</source>, <fpage>976</fpage>–<lpage>1346</lpage>.</mixed-citation></ref><ref id="B18"><mixed-citation xmlns:xlink="http://www.w3.org/1999/xlink" xlink:type="simple">
          <person-group><name name-style="western"><surname>Dalla Torre</surname><given-names>KW</given-names></name></person-group> (<year>1913</year>) <article-title><tp:taxon-name><tp:taxon-name-part taxon-name-part-type="family">Scarabaeidae</tp:taxon-name-part></tp:taxon-name>: <tp:taxon-name><tp:taxon-name-part taxon-name-part-type="subfamily">Melolonthinae</tp:taxon-name-part></tp:taxon-name> IV. Pars 50.</article-title> In: <person-group><name name-style="western"><surname>Schenkling</surname><given-names>S</given-names></name></person-group> (<role>Ed.</role>) <issue-title>Coleopterorum catalogus, Volumen XX.</issue-title> <source>W. Junk, Berlin</source>, <fpage>291</fpage>–<lpage>450</lpage>.</mixed-citation></ref><ref id="B6"><mixed-citation xmlns:xlink="http://www.w3.org/1999/xlink" xlink:type="simple">
          <person-group><name name-style="western"><surname>Blackwelder</surname><given-names>RE</given-names></name></person-group> (<year>1944</year>) <article-title>Checklist of the coleopterous insects of Mexico, Central America, the West Indies, and South America.</article-title> <source>United States National Museum Bulletin</source> <volume>185</volume>(<issue>2</issue>): <fpage>189</fpage>–<lpage>341</lpage>.</mixed-citation></ref><ref id="B21"><mixed-citation xmlns:xlink="http://www.w3.org/1999/xlink" xlink:type="simple">
          <person-group><name name-style="western"><surname>Evans</surname><given-names>AV</given-names></name></person-group> (<year>2003</year>) <article-title>A checklist of the New World chafers (<tp:taxon-name><tp:taxon-name-part taxon-name-part-type="order">Coleoptera</tp:taxon-name-part></tp:taxon-name>: <tp:taxon-name><tp:taxon-name-part taxon-name-part-type="family">Scarabaeidae</tp:taxon-name-part></tp:taxon-name>: <tp:taxon-name><tp:taxon-name-part taxon-name-part-type="subfamily">Melolonthinae</tp:taxon-name-part></tp:taxon-name>).</article-title> <source>Zootaxa</source> <volume>211</volume>: <fpage>1</fpage>–<lpage>458</lpage>. <ext-link xlink:type="simple" ext-link-type="doi" xlink:href="10.11646/zootaxa.211.1.1">https://doi.org/10.11646/zootaxa.211.1.1</ext-link></mixed-citation></ref><ref id="B22"><mixed-citation xmlns:xlink="http://www.w3.org/1999/xlink" xlink:type="simple">
          <person-group><name name-style="western"><surname>Evans</surname><given-names>AV</given-names></name><name name-style="western"><surname>Smith</surname><given-names>ABT</given-names></name></person-group> (<year>2005</year>) An electronic checklist of the New World chafers (<tp:taxon-name><tp:taxon-name-part taxon-name-part-type="order">Coleoptera</tp:taxon-name-part></tp:taxon-name>: <tp:taxon-name><tp:taxon-name-part taxon-name-part-type="family">Scarabaeidae</tp:taxon-name-part></tp:taxon-name>: <tp:taxon-name><tp:taxon-name-part taxon-name-part-type="subfamily">Melolonthinae</tp:taxon-name-part></tp:taxon-name>). Papers in Entomology, electronically published, version1. <ext-link xlink:type="simple" ext-link-type="uri" xlink:href="http://digitalcommons.unl.edu/entomologypapers/2">http://digitalcommons.unl.edu/entomologypapers/2</ext-link></mixed-citation></ref><ref id="B23"><mixed-citation xmlns:xlink="http://www.w3.org/1999/xlink" xlink:type="simple">
          <person-group><name name-style="western"><surname>Evans</surname><given-names>AV</given-names></name><name name-style="western"><surname>Smith</surname><given-names>ABT</given-names></name></person-group> (<year>2009</year>) An electronic checklist of the New World chafers (<tp:taxon-name><tp:taxon-name-part taxon-name-part-type="order">Coleoptera</tp:taxon-name-part></tp:taxon-name>: <tp:taxon-name><tp:taxon-name-part taxon-name-part-type="family">Scarabaeidae</tp:taxon-name-part></tp:taxon-name>: <tp:taxon-name><tp:taxon-name-part taxon-name-part-type="subfamily">Melolonthinae</tp:taxon-name-part></tp:taxon-name>). Papers in Entomology, electronically published, version3 <ext-link xlink:type="simple" ext-link-type="uri" xlink:href="http://museum.unl.edu/research/entomology/SSSA/nwmelos.htm">http://museum.unl.edu/research/entomology/SSSA/nwmelos.htm</ext-link></mixed-citation></ref><ref id="B7"><mixed-citation xmlns:xlink="http://www.w3.org/1999/xlink" xlink:type="simple">
          <person-group><name name-style="western"><surname>Blanchard</surname><given-names>CE</given-names></name></person-group> (<year>1851</year>) <article-title>Ordre des Coleopteres.</article-title> In: <person-group><name name-style="western"><surname>Milne-Edwards</surname><given-names>H</given-names></name><name name-style="western"><surname>Blanchard</surname><given-names>E</given-names></name><name name-style="western"><surname>Lucas</surname><given-names>H</given-names></name></person-group> (<role>Eds</role>) <issue-title>Museum d’Histoire Naturelle de Paris.</issue-title> <source>Catalogue de la collection entomologique. Classe des insectes. Volume 1. Part 1.Gide and Baudry, Paris</source>, <fpage>129</fpage>–<lpage>240</lpage>.</mixed-citation></ref><ref id="B14"><mixed-citation xmlns:xlink="http://www.w3.org/1999/xlink" xlink:type="simple">
          <person-group><name name-style="western"><surname>Cherman</surname><given-names>MA</given-names></name><name name-style="western"><surname>Morón</surname><given-names>MA</given-names></name><name name-style="western"><surname>Almeida</surname><given-names>LM</given-names></name></person-group> (<year>2016</year>) <article-title>Phylogenetic relationships within <tp:taxon-name><tp:taxon-name-part taxon-name-part-type="tribe">Diplotaxini</tp:taxon-name-part></tp:taxon-name> Kirby (<tp:taxon-name><tp:taxon-name-part taxon-name-part-type="order">Coleoptera</tp:taxon-name-part></tp:taxon-name>: <tp:taxon-name><tp:taxon-name-part taxon-name-part-type="family">Melolonthidae</tp:taxon-name-part></tp:taxon-name>: <tp:taxon-name><tp:taxon-name-part taxon-name-part-type="subfamily">Melolonthinae</tp:taxon-name-part></tp:taxon-name>) with emphasis on <italic><tp:taxon-name><tp:taxon-name-part taxon-name-part-type="genus">Liogenys</tp:taxon-name-part></tp:taxon-name></italic> Guérin-Méneville.</article-title> <source>Systematic Entomology</source> <volume>41</volume>: <fpage>744</fpage>–<lpage>770</lpage>. <ext-link xlink:type="simple" ext-link-type="doi" xlink:href="10.1111/syen.12188">https://doi.org/10.1111/syen.12188</ext-link></mixed-citation></ref></ref-list></tp:taxon-treatment>
