# Supplementary material for: A taxonomic revision of Liogenys occurring in Brazil with an interactive key and remarks on New World Diplotaxini (Coleoptera, Melolonthidae)
Source: Zookeys. 2017 Sep 19;(699):1–120. doi: 10.3897/zookeys.699.12031 (PMC5673864; doi:10.3897/zookeys.699.12031)
Supplement: XML Treatment for Liogenys parva [file zookeys.699.12031-treatment14.xml]

<!DOCTYPE tp:taxon-treatment
  PUBLIC "-//TaxonX//DTD Taxonomic Treatment Publishing DTD v0 20100105//EN" "tax-treatment-NSO.dtd">
<tp:taxon-treatment xmlns:tp="http://www.plazi.org/taxpub"><tp:treatment-meta><kwd-group><label>Taxon classification</label><kwd><named-content xmlns:xlink="http://www.w3.org/1999/xlink" content-type="kingdom">Animalia</named-content></kwd><kwd><named-content xmlns:xlink="http://www.w3.org/1999/xlink" content-type="order">Coleoptera</named-content></kwd><kwd><named-content xmlns:xlink="http://www.w3.org/1999/xlink" content-type="family">Melolonthidae</named-content></kwd></kwd-group><mixed-citation publication-type="journal"><person-group><name><surname>Cherman</surname><given-names>Mariana Alejandra</given-names></name><name><surname>Mise</surname><given-names>Kleber Makoto</given-names></name><name><surname>Morón†</surname><given-names>Miguel Angel</given-names></name><name><surname>Vaz-de-Mello</surname><given-names>Fernando Z.</given-names></name><name><surname>de Almeida</surname><given-names>Lúcia Massutti</given-names></name></person-group><article-title>A taxonomic revision of <italic><tp:taxon-name><tp:taxon-name-part taxon-name-part-type="genus" reg="Liogenys">Liogenys</tp:taxon-name-part></tp:taxon-name></italic> occurring in Brazil with an interactive key and remarks on New World <tp:taxon-name><tp:taxon-name-part taxon-name-part-type="tribe">Diplotaxini</tp:taxon-name-part></tp:taxon-name> (<tp:taxon-name><tp:taxon-name-part taxon-name-part-type="order">Coleoptera</tp:taxon-name-part></tp:taxon-name>, <tp:taxon-name><tp:taxon-name-part taxon-name-part-type="family">Melolonthidae</tp:taxon-name-part></tp:taxon-name>)</article-title><source>Zookeys</source><day>19</day><month>9</month><year>2017</year><volume>2017</volume><issue>699</issue><fpage>1</fpage><lpage>120</lpage><pub-id pub-id-type="doi">10.3897/zookeys.699.12031</pub-id></mixed-citation></tp:treatment-meta><tp:nomenclature><tp:taxon-name>
              <tp:taxon-name-part taxon-name-part-type="genus" reg="Liogenys">Liogenys</tp:taxon-name-part>
              <tp:taxon-name-part taxon-name-part-type="species" reg="parva">parva</tp:taxon-name-part>
            </tp:taxon-name><tp:taxon-authority>Blanchard, 1851</tp:taxon-authority><xref ref-type="fig" rid="F20">Figs 68</xref><xref ref-type="fig" rid="F41">, 89</xref><tp:nomenclature-citation-list><tp:nomenclature-citation><tp:taxon-name>
                  <tp:taxon-name-part taxon-name-part-type="genus" reg="Liogenys">Liogenys</tp:taxon-name-part> <tp:taxon-name-part taxon-name-part-type="species" reg="parvus">parvus</tp:taxon-name-part></tp:taxon-name><comment>Blanchard, 1851: 168 (<abbrev xmlns:xlink="http://www.w3.org/1999/xlink" xlink:title="original description" id="ABBRID0E41GK" xlink:type="simple">orig. desc</abbrev>.); <xref ref-type="bibr" rid="B38">Harold 1869a</xref>:1140 (<abbrev xmlns:xlink="http://www.w3.org/1999/xlink" xlink:title="check list" id="ABBRID0EF2GK" xlink:type="simple">check</abbrev>.); <xref ref-type="bibr" rid="B18">Dalla Torre 1913</xref>: 318 (<abbrev xmlns:xlink="http://www.w3.org/1999/xlink" xlink:title="check list" id="ABBRID0EN2GK" xlink:type="simple">check</abbrev>.); <xref ref-type="bibr" rid="B29">Frey 1969</xref>: 61 [not <xref ref-type="bibr" rid="B7">Blanchard 1851</xref>] (<abbrev xmlns:xlink="http://www.w3.org/1999/xlink" xlink:title="redescription" id="ABBRID0EZ2GK" xlink:type="simple">red</abbrev>.).</comment></tp:nomenclature-citation><tp:nomenclature-citation><tp:taxon-name>
                  <tp:taxon-name-part taxon-name-part-type="genus" reg="Liogenys">Liogenys</tp:taxon-name-part> <tp:taxon-name-part taxon-name-part-type="species" reg="parva">parva</tp:taxon-name-part></tp:taxon-name><comment>: <xref ref-type="bibr" rid="B6">Blackwelder 1944</xref>: 228 (<abbrev xmlns:xlink="http://www.w3.org/1999/xlink" xlink:title="check list" id="ABBRID0EO3GK" xlink:type="simple">check</abbrev>.); <xref ref-type="bibr" rid="B21">Evans 2003</xref>: 212 (<abbrev xmlns:xlink="http://www.w3.org/1999/xlink" xlink:title="check list" id="ABBRID0EW3GK" xlink:type="simple">check</abbrev>.); <xref ref-type="bibr" rid="B22">Evans and Smith 2005</xref>: 177 (<abbrev xmlns:xlink="http://www.w3.org/1999/xlink" xlink:title="check list" id="ABBRID0E53GK" xlink:type="simple">check</abbrev>.); <xref ref-type="bibr" rid="B23">Evans and Smith 2009</xref>: 181 (<abbrev xmlns:xlink="http://www.w3.org/1999/xlink" xlink:title="check list" id="ABBRID0EG4GK" xlink:type="simple">check</abbrev>.).</comment></tp:nomenclature-citation></tp:nomenclature-citation-list></tp:nomenclature><tp:treatment-sec sec-type="type material" id="SECID0EK4GK"><title>Type material.</title><p>
              <italic><tp:taxon-name><tp:taxon-name-part taxon-name-part-type="genus" reg="Liogenys">Liogenys</tp:taxon-name-part> <tp:taxon-name-part taxon-name-part-type="species" reg="parvus">parvus</tp:taxon-name-part></tp:taxon-name></italic> male syntype (<named-content xmlns:xlink="http://www.w3.org/1999/xlink" content-type="dwc:institutional_code" xlink:type="simple">MNHN</named-content>): [white handwritten] “Capit.<sup>e</sup>/des mines [today Minas Gerais]”, [light green printed] “MUSEUM PARIS/ [handwritten] Caple des/Mines”, [green handwritten] “<tp:taxon-name><tp:taxon-name-part taxon-name-part-type="genus" reg="Liogenys">L.</tp:taxon-name-part> <tp:taxon-name-part taxon-name-part-type="species" reg="parvus">parvus</tp:taxon-name-part></tp:taxon-name>/ Cat Mus/ Montevideo/ M. A. St. Hilaire”. Male genitalia mounted. This type is here designated as <bold>lectotype</bold>, bearing: [white, outlined in <abbrev xmlns:xlink="http://www.w3.org/1999/xlink" xlink:title="redescription" id="ABBRID0EO5GK" xlink:type="simple">red</abbrev>, printed] “LECTOTYPE/<italic><tp:taxon-name><tp:taxon-name-part taxon-name-part-type="genus" reg="Liogenys">Liogenys</tp:taxon-name-part> <tp:taxon-name-part taxon-name-part-type="species" reg="parva">parva</tp:taxon-name-part></tp:taxon-name></italic>/Blanchard, 1851/des. M. A. Cherman 2016”.</p></tp:treatment-sec><tp:treatment-sec sec-type="diagnosis" id="SECID0E45GK"><title>Diagnosis.</title><p>Body yellowish brown; elongate; elytra testaceous, pronotum darker; clypeus quadridentate due to the tooth-like projection laterally; clypeal emargination sub-angled and narrow; outer sides of anterior teeth parallel; distance between clypeal lateral and anterior tooth equal to basal width of anterior tooth, distance between clypeal lateral tooth and anterior margin of eye longer than one eye, right angle between clypeal lateral and anterior tooth; canthus exceeding the outer margin of the eye; mesotibia cylindrical in cross section; metacoxa punctured and bristled; pygidium convex, apex rounded; pygidial width exceeding distance between spiracles of propygidium; pygidial disc bristled on apex; male genitalia, total length of parameres less than three times the length of their apex; inner margins convergent; apex harpoon-like with lateral angle projecting straight downward (Fig. <xref ref-type="fig" rid="F20">68F</xref>).</p><fig id="F20" position="float" orientation="portrait"><label>Figure 68.</label><caption><p>
                  <italic><tp:taxon-name><tp:taxon-name-part taxon-name-part-type="genus" reg="Liogenys">Liogenys</tp:taxon-name-part> <tp:taxon-name-part taxon-name-part-type="species" reg="parva">parva</tp:taxon-name-part></tp:taxon-name></italic> Blanchard. <bold>A</bold> Dorsal view <bold>B</bold> Lateral view <bold>C</bold> Frontal view <bold>D</bold> Clypeus and pronotum <bold>E</bold> Pygidium <bold>F</bold> Parameres, dorsal view <bold>G</bold> Parameres, lateral view.</p></caption><graphic xmlns:xlink="http://www.w3.org/1999/xlink" xlink:href="zookeys-699-001-g020.jpg" position="float" orientation="portrait" xlink:type="simple" id="oo_156357.jpg"/></fig></tp:treatment-sec><tp:treatment-sec sec-type="redescription" id="SECID0ENAHK"><title>Redescription.</title><p>Length: 8.0–9.0 mm; width: 4.4 mm. Yellowish brown. <italic>Head</italic>: distance between eyes nearly twice the width of one eye; frons length equal to clypeus; clypeal emargination deep, rounded and narrow; outer sides of anterior teeth parallel; outer margin of anterior teeth shorter than the eye; clypeus convex laterally and strongly produced forming a tooth-like projection; distance between lateral and anterior tooth equal to basal width of anterior tooth, distance between lateral tooth and anterior margin of eye longer than one eye, right angle between anterior and lateral teeth; canthus exceeding the outer margin of the eye; distal maxillary palpomere, maximum width twice width of apex; fovea deep, extending past the transverse midline of the palpomere; labium transversely carinated, as wide as it is long; antenna 10-articulated, lamellae lighter in color than flagellum and equal in length. <italic>Thorax</italic>: pronotal anterior margin of pronotum straight and depressed throughout (Fig. <xref ref-type="fig" rid="F20">68D</xref>); maximum length of pronotum exceeding the length of tarsomeres I, II and III together; disc glabrous, punctures sparse and coarse; pronotal posterior corners sub-angled, obtuse; proepisternum with long bristles; mesepisternum with few scales; sides of metasternum with few long bristles; distance between meso- and metacoxae twice longer than the metacoxa; scutellum sub-rounded, scarce punctures at the base. <italic>Elytra</italic>: shiny, glabrous, uniform yellowish to testaceous, lighter in color than the pronotum; elytra more than three times longer than the pronotum; elytral suture slightly darker than elytron and slightly elevated; all four elytral ridges barely noticeable. <italic>Legs</italic>: procoxa scaly and bristled, long bristles on infra-carinal surface and <!--PageBreak-->short bristles on outer surface; three protibial teeth, middle and apical equal in size, distance between basal and middle teeth longer than between middle and apical; protibial inner apical spur present; with a row of long bristles on the anterior and posterior margins of mesofemur, mesotibia cylindrical in cross section, disc finely sculptured, two mesotibial transverse carinae, the apical one incomplete; metacoxa coarsely punctured and scarcely bristled, basal apophysis of metacoxa produced beyond the outer margin of trochanter; inner margin of metatibia carinated towards apex, apical inner surface setose, disc finely sculptured; metatibial transverse carina present posteriorly and posterior discontinuous longitudinal carina; protarsomere II long; pro- and mesotarsomeres I to IV enlarged, protarsomeres slightly wider than the mesotarsomeres; claw bifid, symmetrical, superior teeth longer and narrower than the inferior; distance between teeth shorter than the inferior tooth. <italic>Abdomen</italic>: band of scales beneath the outer margin of elytra; disc of ventrites and propygidium bristled; pygidium convex, sub-trapezoidal, wide; pygidial width exceeding distance between spiracles of propygidium; pygidial disc glabrous, few long bristles on apex, coarsely punctured; pygidial apex rounded. <italic>Parameres</italic>: basal region slightly wider than the parameres together at its transverse midline; parameral split at 2/3; total length of parameres less than three times the length of their apex; inner margins convergent; apex harpoon-like with lateral angle projecting straight downward (Fig. <xref ref-type="fig" rid="F20">68F</xref>). In lateral view parameres straight not coplanar with basal region, concave apically (Fig. <xref ref-type="fig" rid="F20">68G</xref>).</p></tp:treatment-sec><tp:treatment-sec sec-type="Type-locality" id="SECID0ENBHK"><title>Type-locality.</title><p>BRAZIL. “Capit.<sup>e</sup> des Mines” [Minas Gerais state].</p></tp:treatment-sec><tp:treatment-sec sec-type="distribution" id="SECID0EVBHK"><title>Geographical distribution.</title><p>
              <bold>BRAZIL (<abbrev xmlns:xlink="http://www.w3.org/1999/xlink" xlink:title="Minas Gerais" id="ABBRID0E4BHK" xlink:type="simple">MG</abbrev>)</bold>.</p></tp:treatment-sec><tp:treatment-sec sec-type="remarks" id="SECID0ECCHK"><title>Remarks.</title><p>The type-locality mentioned by <xref ref-type="bibr" rid="B7">Blanchard (1851)</xref> in the original description is “Montevideo”, as well as the green label added by the <named-content xmlns:xlink="http://www.w3.org/1999/xlink" content-type="dwc:institutional_code" xlink:type="simple">MNHN</named-content>. This seems to be a mistake, because the original label of Saint Hilaire says “Capitanie des Mines”, corresponding to Minas Gerais, Brazil. As the lectotype studied matches with the original description, we concluded that it is in fact describing <italic><tp:taxon-name><tp:taxon-name-part taxon-name-part-type="genus" reg="Liogenys">L.</tp:taxon-name-part> <tp:taxon-name-part taxon-name-part-type="species" reg="parva">parva</tp:taxon-name-part></tp:taxon-name></italic>, and “Capitanie des Mines” [Minas Gerais] should be the right type-locality. As we did not find non-type material from Uruguay corresponding to <italic><tp:taxon-name><tp:taxon-name-part taxon-name-part-type="genus" reg="Liogenys">L.</tp:taxon-name-part> <tp:taxon-name-part taxon-name-part-type="species" reg="parva">parva</tp:taxon-name-part></tp:taxon-name></italic>, this distribution record is considered as incorrect. The female remains unknown.</p><p>
              <xref ref-type="bibr" rid="B29">Frey (1969)</xref> redescribed <italic><tp:taxon-name><tp:taxon-name-part taxon-name-part-type="genus" reg="Liogenys">L.</tp:taxon-name-part> <tp:taxon-name-part taxon-name-part-type="species" reg="parva">parva</tp:taxon-name-part></tp:taxon-name></italic> Blanchard but some differences were found comparing that redescription with the Blanchard's, type, as the pygidium smooth at 16x magnification and the shape of parameres drawn by Frey. Also, Frey mentioned “Argentinien, Pilcomayo, Formosa” as the type-locality and according to him, the types were deposited in Smithsonian Institute Washington (USNM) and in <named-content xmlns:xlink="http://www.w3.org/1999/xlink" content-type="dwc:institutional_code" xlink:type="simple">NHMB</named-content>, different from <italic><tp:taxon-name><tp:taxon-name-part taxon-name-part-type="genus" reg="Liogenys">L.</tp:taxon-name-part> <tp:taxon-name-part taxon-name-part-type="species" reg="parva">parva</tp:taxon-name-part></tp:taxon-name></italic> Blanchard's, type. We did not find any <italic><tp:taxon-name><tp:taxon-name-part taxon-name-part-type="genus" reg="Liogenys">L.</tp:taxon-name-part> <tp:taxon-name-part taxon-name-part-type="species" reg="parva">parva</tp:taxon-name-part></tp:taxon-name></italic> type in both USNM and <named-content xmlns:xlink="http://www.w3.org/1999/xlink" content-type="dwc:institutional_code" xlink:type="simple">NHMB</named-content> museums, though in <named-content xmlns:xlink="http://www.w3.org/1999/xlink" content-type="dwc:institutional_code" xlink:type="simple">NHMB</named-content> there was found only one non-type specimen labeled by Frey as <italic><tp:taxon-name><tp:taxon-name-part taxon-name-part-type="genus" reg="Liogenys">L.</tp:taxon-name-part> <tp:taxon-name-part taxon-name-part-type="species" reg="parva">parva</tp:taxon-name-part></tp:taxon-name></italic>, with labels from USNM and Frey's, collection, labeled from Salta, Argentina (see <italic><tp:taxon-name><tp:taxon-name-part taxon-name-part-type="genus" reg="Liogenys">Liogenys</tp:taxon-name-part> <tp:taxon-name-part taxon-name-part-type="species" reg="freyi">freyi</tp:taxon-name-part></tp:taxon-name></italic> Cherman, sp. n. remarks). After studying the <italic><tp:taxon-name><tp:taxon-name-part taxon-name-part-type="genus" reg="Liogenys">L.</tp:taxon-name-part> <tp:taxon-name-part taxon-name-part-type="species" reg="parva">parva</tp:taxon-name-part></tp:taxon-name></italic> Blanchard lectotype (<named-content xmlns:xlink="http://www.w3.org/1999/xlink" content-type="dwc:institutional_code" xlink:type="simple">MNHN</named-content>), plus Frey's, (1969) redescription and the non-type specimen found in <named-content xmlns:xlink="http://www.w3.org/1999/xlink" content-type="dwc:institutional_code" xlink:type="simple">NHMB</named-content>, we concluded that the <italic><tp:taxon-name><tp:taxon-name-part taxon-name-part-type="genus" reg="Liogenys">L.</tp:taxon-name-part> <tp:taxon-name-part taxon-name-part-type="species" reg="parva">parva</tp:taxon-name-part></tp:taxon-name></italic> redescribed by <xref ref-type="bibr" rid="B29">Frey (1969)</xref> does not correspond to <italic><tp:taxon-name><tp:taxon-name-part taxon-name-part-type="genus" reg="Liogenys">L.</tp:taxon-name-part> <tp:taxon-name-part taxon-name-part-type="species" reg="parva">parva</tp:taxon-name-part></tp:taxon-name></italic> Blanchard.</p><!--PageBreak--></tp:treatment-sec><tp:treatment-sec><!--Section generated to contain objects referenced in tp:taxon-treatment.--><fig id="F41" position="float" orientation="portrait"><label>Figure 89.</label><caption><p>Distribution records of eight species of <italic><tp:taxon-name><tp:taxon-name-part taxon-name-part-type="genus" reg="Liogenys">Liogenys</tp:taxon-name-part></tp:taxon-name></italic>. Biomes based on <xref ref-type="bibr" rid="B51">Morrone (2014)</xref>.</p></caption><graphic xmlns:xlink="http://www.w3.org/1999/xlink" xlink:href="zookeys-699-001-g041.jpg" position="float" orientation="portrait" xlink:type="simple" id="oo_156378.jpg"/></fig></tp:treatment-sec><ref-list><ref id="B51"><mixed-citation xmlns:xlink="http://www.w3.org/1999/xlink" xlink:type="simple">
          <person-group><name name-style="western"><surname>Morrone</surname><given-names>JJ</given-names></name></person-group> (<year>2014</year>) <article-title>Biogeographical regionalisation of the Neotropical region.</article-title> <source>Zootaxa</source> <volume>3782</volume>(<issue>1</issue>): <fpage>1</fpage>–<lpage>110</lpage>. <ext-link xlink:type="simple" ext-link-type="doi" xlink:href="10.11646/zootaxa.3782.1.1">https://doi.org/10.11646/zootaxa.3782.1.1</ext-link></mixed-citation></ref><ref id="B38"><mixed-citation xmlns:xlink="http://www.w3.org/1999/xlink" xlink:type="simple">
          <person-group><name name-style="western"><surname>Harold</surname><given-names>E</given-names></name></person-group> (<year>1869a</year>) <article-title><tp:taxon-name><tp:taxon-name-part taxon-name-part-type="family">Scarabaeidae</tp:taxon-name-part></tp:taxon-name>.</article-title> In: <person-group><name name-style="western"><surname>Gemminger</surname><given-names>M</given-names></name><name name-style="western"><surname>Harold</surname><given-names>E</given-names></name></person-group> (<role>Eds</role>) <issue-title>Catalogus coleopterorum hucusque descriptorum synonymicus et systematicus, Vol.</issue-title> <source>4, E. H. Gummi, Munich</source>, <fpage>976</fpage>–<lpage>1346</lpage>.</mixed-citation></ref><ref id="B18"><mixed-citation xmlns:xlink="http://www.w3.org/1999/xlink" xlink:type="simple">
          <person-group><name name-style="western"><surname>Dalla Torre</surname><given-names>KW</given-names></name></person-group> (<year>1913</year>) <article-title><tp:taxon-name><tp:taxon-name-part taxon-name-part-type="family">Scarabaeidae</tp:taxon-name-part></tp:taxon-name>: <tp:taxon-name><tp:taxon-name-part taxon-name-part-type="subfamily">Melolonthinae</tp:taxon-name-part></tp:taxon-name> IV. Pars 50.</article-title> In: <person-group><name name-style="western"><surname>Schenkling</surname><given-names>S</given-names></name></person-group> (<role>Ed.</role>) <issue-title>Coleopterorum catalogus, Volumen XX.</issue-title> <source>W. Junk, Berlin</source>, <fpage>291</fpage>–<lpage>450</lpage>.</mixed-citation></ref><ref id="B29"><mixed-citation xmlns:xlink="http://www.w3.org/1999/xlink" xlink:type="simple">
          <person-group><name name-style="western"><surname>Frey</surname><given-names>G</given-names></name></person-group> (<year>1969</year>) <article-title>Betimmumgstabelle und Revision der Gattung <italic><tp:taxon-name><tp:taxon-name-part taxon-name-part-type="genus">Liogenys</tp:taxon-name-part></tp:taxon-name></italic> Guérrez. (<tp:taxon-name><tp:taxon-name-part taxon-name-part-type="order">Coleoptera</tp:taxon-name-part></tp:taxon-name>-<tp:taxon-name><tp:taxon-name-part taxon-name-part-type="subfamily">Melolonthinae</tp:taxon-name-part></tp:taxon-name>-<tp:taxon-name><tp:taxon-name-part taxon-name-part-type="tribe">Macrodactylini</tp:taxon-name-part></tp:taxon-name>). Entomologischen Arbeiten aus dem Museum G.</article-title> <source>Frey</source> <volume>20</volume>: <fpage>36</fpage>–<lpage>64</lpage>.</mixed-citation></ref><ref id="B7"><mixed-citation xmlns:xlink="http://www.w3.org/1999/xlink" xlink:type="simple">
          <person-group><name name-style="western"><surname>Blanchard</surname><given-names>CE</given-names></name></person-group> (<year>1851</year>) <article-title>Ordre des Coleopteres.</article-title> In: <person-group><name name-style="western"><surname>Milne-Edwards</surname><given-names>H</given-names></name><name name-style="western"><surname>Blanchard</surname><given-names>E</given-names></name><name name-style="western"><surname>Lucas</surname><given-names>H</given-names></name></person-group> (<role>Eds</role>) <issue-title>Museum d’Histoire Naturelle de Paris.</issue-title> <source>Catalogue de la collection entomologique. Classe des insectes. Volume 1. Part 1.Gide and Baudry, Paris</source>, <fpage>129</fpage>–<lpage>240</lpage>.</mixed-citation></ref><ref id="B6"><mixed-citation xmlns:xlink="http://www.w3.org/1999/xlink" xlink:type="simple">
          <person-group><name name-style="western"><surname>Blackwelder</surname><given-names>RE</given-names></name></person-group> (<year>1944</year>) <article-title>Checklist of the coleopterous insects of Mexico, Central America, the West Indies, and South America.</article-title> <source>United States National Museum Bulletin</source> <volume>185</volume>(<issue>2</issue>): <fpage>189</fpage>–<lpage>341</lpage>.</mixed-citation></ref><ref id="B21"><mixed-citation xmlns:xlink="http://www.w3.org/1999/xlink" xlink:type="simple">
          <person-group><name name-style="western"><surname>Evans</surname><given-names>AV</given-names></name></person-group> (<year>2003</year>) <article-title>A checklist of the New World chafers (<tp:taxon-name><tp:taxon-name-part taxon-name-part-type="order">Coleoptera</tp:taxon-name-part></tp:taxon-name>: <tp:taxon-name><tp:taxon-name-part taxon-name-part-type="family">Scarabaeidae</tp:taxon-name-part></tp:taxon-name>: <tp:taxon-name><tp:taxon-name-part taxon-name-part-type="subfamily">Melolonthinae</tp:taxon-name-part></tp:taxon-name>).</article-title> <source>Zootaxa</source> <volume>211</volume>: <fpage>1</fpage>–<lpage>458</lpage>. <ext-link xlink:type="simple" ext-link-type="doi" xlink:href="10.11646/zootaxa.211.1.1">https://doi.org/10.11646/zootaxa.211.1.1</ext-link></mixed-citation></ref><ref id="B22"><mixed-citation xmlns:xlink="http://www.w3.org/1999/xlink" xlink:type="simple">
          <person-group><name name-style="western"><surname>Evans</surname><given-names>AV</given-names></name><name name-style="western"><surname>Smith</surname><given-names>ABT</given-names></name></person-group> (<year>2005</year>) An electronic checklist of the New World chafers (<tp:taxon-name><tp:taxon-name-part taxon-name-part-type="order">Coleoptera</tp:taxon-name-part></tp:taxon-name>: <tp:taxon-name><tp:taxon-name-part taxon-name-part-type="family">Scarabaeidae</tp:taxon-name-part></tp:taxon-name>: <tp:taxon-name><tp:taxon-name-part taxon-name-part-type="subfamily">Melolonthinae</tp:taxon-name-part></tp:taxon-name>). Papers in Entomology, electronically published, version1. <ext-link xlink:type="simple" ext-link-type="uri" xlink:href="http://digitalcommons.unl.edu/entomologypapers/2">http://digitalcommons.unl.edu/entomologypapers/2</ext-link></mixed-citation></ref><ref id="B23"><mixed-citation xmlns:xlink="http://www.w3.org/1999/xlink" xlink:type="simple">
          <person-group><name name-style="western"><surname>Evans</surname><given-names>AV</given-names></name><name name-style="western"><surname>Smith</surname><given-names>ABT</given-names></name></person-group> (<year>2009</year>) An electronic checklist of the New World chafers (<tp:taxon-name><tp:taxon-name-part taxon-name-part-type="order">Coleoptera</tp:taxon-name-part></tp:taxon-name>: <tp:taxon-name><tp:taxon-name-part taxon-name-part-type="family">Scarabaeidae</tp:taxon-name-part></tp:taxon-name>: <tp:taxon-name><tp:taxon-name-part taxon-name-part-type="subfamily">Melolonthinae</tp:taxon-name-part></tp:taxon-name>). Papers in Entomology, electronically published, version3 <ext-link xlink:type="simple" ext-link-type="uri" xlink:href="http://museum.unl.edu/research/entomology/SSSA/nwmelos.htm">http://museum.unl.edu/research/entomology/SSSA/nwmelos.htm</ext-link></mixed-citation></ref></ref-list></tp:taxon-treatment>
