# Supplementary material for: A taxonomic revision of Liogenys occurring in Brazil with an interactive key and remarks on New World Diplotaxini (Coleoptera, Melolonthidae)
Source: Zookeys. 2017 Sep 19;(699):1–120. doi: 10.3897/zookeys.699.12031 (PMC5673864; doi:10.3897/zookeys.699.12031)
Supplement: XML Treatment for Liogenys spiniventris [file zookeys.699.12031-treatment19.xml]

<!DOCTYPE tp:taxon-treatment
  PUBLIC "-//TaxonX//DTD Taxonomic Treatment Publishing DTD v0 20100105//EN" "tax-treatment-NSO.dtd">
<tp:taxon-treatment xmlns:tp="http://www.plazi.org/taxpub"><tp:treatment-meta><kwd-group><label>Taxon classification</label><kwd><named-content xmlns:xlink="http://www.w3.org/1999/xlink" content-type="kingdom">Animalia</named-content></kwd><kwd><named-content xmlns:xlink="http://www.w3.org/1999/xlink" content-type="order">Coleoptera</named-content></kwd><kwd><named-content xmlns:xlink="http://www.w3.org/1999/xlink" content-type="family">Melolonthidae</named-content></kwd></kwd-group><mixed-citation publication-type="journal"><person-group><name><surname>Cherman</surname><given-names>Mariana Alejandra</given-names></name><name><surname>Mise</surname><given-names>Kleber Makoto</given-names></name><name><surname>Morón†</surname><given-names>Miguel Angel</given-names></name><name><surname>Vaz-de-Mello</surname><given-names>Fernando Z.</given-names></name><name><surname>de Almeida</surname><given-names>Lúcia Massutti</given-names></name></person-group><article-title>A taxonomic revision of <italic><tp:taxon-name><tp:taxon-name-part taxon-name-part-type="genus" reg="Liogenys">Liogenys</tp:taxon-name-part></tp:taxon-name></italic> occurring in Brazil with an interactive key and remarks on New World <tp:taxon-name><tp:taxon-name-part taxon-name-part-type="tribe">Diplotaxini</tp:taxon-name-part></tp:taxon-name> (<tp:taxon-name><tp:taxon-name-part taxon-name-part-type="order">Coleoptera</tp:taxon-name-part></tp:taxon-name>, <tp:taxon-name><tp:taxon-name-part taxon-name-part-type="family">Melolonthidae</tp:taxon-name-part></tp:taxon-name>)</article-title><source>Zookeys</source><day>19</day><month>9</month><year>2017</year><volume>2017</volume><issue>699</issue><fpage>1</fpage><lpage>120</lpage><pub-id pub-id-type="doi">10.3897/zookeys.699.12031</pub-id></mixed-citation></tp:treatment-meta><tp:nomenclature><tp:taxon-name>
              <tp:taxon-name-part taxon-name-part-type="genus" reg="Liogenys">Liogenys</tp:taxon-name-part>
              <tp:taxon-name-part taxon-name-part-type="species" reg="spiniventris">spiniventris</tp:taxon-name-part>
            </tp:taxon-name><tp:taxon-authority>Moser, 1918</tp:taxon-authority><xref ref-type="fig" rid="F25">Figs 73</xref><xref ref-type="fig" rid="F42">, 90</xref><!--PageBreak--><tp:nomenclature-citation-list><tp:nomenclature-citation><tp:taxon-name>
                  <tp:taxon-name-part taxon-name-part-type="genus" reg="Liogenys">Liogenys</tp:taxon-name-part> <tp:taxon-name-part taxon-name-part-type="species" reg="spiniventris">spiniventris</tp:taxon-name-part></tp:taxon-name><comment>Moser, 1918: 108 (<abbrev xmlns:xlink="http://www.w3.org/1999/xlink" xlink:title="original description" id="ABBRID0EXQBM" xlink:type="simple">orig. desc</abbrev>.); <xref ref-type="bibr" rid="B6">Blackwelder 1944</xref>: 228 (<abbrev xmlns:xlink="http://www.w3.org/1999/xlink" xlink:title="check list" id="ABBRID0E6QBM" xlink:type="simple">check</abbrev>.); <xref ref-type="bibr" rid="B29">Frey 1969</xref>: 47 (key); <xref ref-type="bibr" rid="B21">Evans 2003</xref>: 214 (<abbrev xmlns:xlink="http://www.w3.org/1999/xlink" xlink:title="check list" id="ABBRID0ELRBM" xlink:type="simple">check</abbrev>.); <xref ref-type="bibr" rid="B22">Evans and Smith 2005</xref>: 178 (<abbrev xmlns:xlink="http://www.w3.org/1999/xlink" xlink:title="check list" id="ABBRID0ETRBM" xlink:type="simple">check</abbrev>.); <xref ref-type="bibr" rid="B23">Evans and Smith 2009</xref>: 182 (<abbrev xmlns:xlink="http://www.w3.org/1999/xlink" xlink:title="check list" id="ABBRID0E2RBM" xlink:type="simple">check</abbrev>.).</comment></tp:nomenclature-citation></tp:nomenclature-citation-list></tp:nomenclature><tp:treatment-sec sec-type="type material" id="SECID0E6RBM"><title>Type material.</title><p>
              <italic><tp:taxon-name><tp:taxon-name-part taxon-name-part-type="genus" reg="Liogenys">Liogenys</tp:taxon-name-part> <tp:taxon-name-part taxon-name-part-type="species" reg="spiniventris">spiniventris</tp:taxon-name-part></tp:taxon-name></italic> male syntype (<named-content xmlns:xlink="http://www.w3.org/1999/xlink" content-type="dwc:institutional_code" xlink:type="simple">ZMHB</named-content>): [white printed] “Brasilia/[handwritten]Bahia”, [white handwritten] <tp:taxon-name><tp:taxon-name-part taxon-name-part-type="genus" reg="Liogenys">Liogenys</tp:taxon-name-part></tp:taxon-name>/<tp:taxon-name><tp:taxon-name-part taxon-name-part-type="species" reg="spiniventris">spiniventris</tp:taxon-name-part></tp:taxon-name>/Mos./Typen”, [<abbrev xmlns:xlink="http://www.w3.org/1999/xlink" xlink:title="redescription" id="ABBRID0EETBM" xlink:type="simple">red</abbrev> printed] “Typus”, [white printed] “<tp:taxon-name><tp:taxon-name-part taxon-name-part-type="genus" reg="Liogenys">Liogenys</tp:taxon-name-part></tp:taxon-name>/<tp:taxon-name><tp:taxon-name-part taxon-name-part-type="species" reg="spiniventris">spiniventris</tp:taxon-name-part></tp:taxon-name>/Mos.”, [<abbrev xmlns:xlink="http://www.w3.org/1999/xlink" xlink:title="redescription" id="ABBRID0EXTBM" xlink:type="simple">red</abbrev> printed] “SYNTYPUS/<tp:taxon-name><tp:taxon-name-part taxon-name-part-type="genus" reg="Liogenys">Liogenys</tp:taxon-name-part></tp:taxon-name>/<tp:taxon-name><tp:taxon-name-part taxon-name-part-type="species" reg="spiniventris">spiniventris</tp:taxon-name-part></tp:taxon-name> Moser, 1918/labelled by MNHUB 2014”. As it is the unique primary type, it is considered the holotype.</p></tp:treatment-sec><tp:treatment-sec sec-type="diagnosis" id="SECID0EKUBM"><title>Diagnosis.</title><p>Body brownish; elongate; elytra testaceous, pronotum purplish brown, clypeal emargination sharp and wide; outer sides of anterior teeth parallel; clypeal lateral margin convex, with a tooth-like projection; right angle between outer side of anterior teeth and clypeal lateral projection; mesotibia quadrate in cross section; inner margin of metatibia abruptly sub-basally produced towards apex; ventrites IV and V produced medially (Fig. <xref ref-type="fig" rid="F25">73F</xref>); pygidium convex, as wide as it is long; pygidial disc bristled only on apex; parameres, width of basal region narrower than the parameres together at its maximum length, apex fusiform (Fig. <xref ref-type="fig" rid="F25">73G</xref>).</p><fig id="F25" position="float" orientation="portrait"><label>Figure 73.</label><caption><p>
                  <italic><tp:taxon-name><tp:taxon-name-part taxon-name-part-type="genus" reg="Liogenys">Liogenys</tp:taxon-name-part> <tp:taxon-name-part taxon-name-part-type="species" reg="spiniventris">spiniventris</tp:taxon-name-part></tp:taxon-name></italic> Moser. <bold>A</bold> Dorsal view <bold>B</bold> Lateral view <bold>C</bold> Frontal view <bold>D</bold> Clypeus and pronotum <bold>E</bold> Pygidium <bold>F</bold> Abdomen, lateral view <bold>G</bold> Parameres, dorsal view <bold>H</bold> Parameres, lateral view.</p></caption><graphic xmlns:xlink="http://www.w3.org/1999/xlink" xlink:href="zookeys-699-001-g025.jpg" position="float" orientation="portrait" xlink:type="simple" id="oo_156362.jpg"/></fig><!--PageBreak--></tp:treatment-sec><tp:treatment-sec sec-type="redescription" id="SECID0EBWBM"><title>Redescription.</title><p>Length: 12.5 mm; width: 6.1 mm. Brownish. <italic>Head</italic>: distance between eyes nearly twice the width of one eye; frons swollen, equal in length to clypeus; clypeal emargination sharp, shallow and wide; outer sides of anterior teeth parallel; outer margin of anterior teeth shorter than the eye; clypeal lateral margin convex forming a tooth-like projection; distance between clypeal lateral projection and anterior margin of eye shorter than one eye; distance between clypeal lateral projection and anterior tooth shorter than basal width of anterior tooth; right angle between outer side of anterior teeth and clypeal lateral projection; canthus not exceeding the outer margin of the eye; distal maxillary palpomere, maximum width less than twice width of apex; fovea shallow, extending past the transverse midline of the palpomere; labium transversely carinated, as wide as it is long; antenna 10-articulated, lamellae lighter in color and longer than flagellum. <italic>Thorax</italic>: anterior margin of pronotum slightly produced medially; maximum length of pronotum exceeding the length of tarsomeres I, II and III together; disc glabrous, punctures fine and sparse; pronotal posterior corners sharp, almost right-angled; proepisternum with short bristles; mesepisternum scaly; sides of metasternum scaly and bristled, few long bristles on the anterior margin; dis<!--PageBreak-->tance between meso- and metacoxae up to twice longer than the metacoxa; scutellum ogival, finely punctured at the sides. <italic>Elytra</italic>: shiny, glabrous, uniformly testaceous, distinctly lighter in color than pronotum, elytra more than three times longer than the pronotum; elytral suture slightly darker than elytron and distinctly elevated; all four elytral ridges barely noticeable. <italic>Legs</italic>: procoxa bristled on infra-carinal and outer surface; punctures visible at 12× magnification; three protibial teeth, middle and apical equal in size, the three teeth equally spaced; protibial inner apical spur present; mesofemural disc setose, with a row of long bristles on anterior and posterior margins; mesotibia quadrate in cross section, disc coarsely sculptured; two mesotibial transverse carinae, the apical one incomplete; basal apophysis of metacoxa produced beyond the outer margin of trochanter; inner margin of metatibia carinated and abruptly sub-basally or medially produced up to the apex, apical inner surface setose; metatibial disc finely sculptured; metatibial transverse carina present posteriorly and posterior discontinuous longitudinal carina; metatibial spurs equal in length, length equal to the diameter of the tibial apex; basal metatarsomere and tarsomere II equal in size, slightly wider than the mesotarsomeres and more than twice as wide as metatarsi; claw bifid, symmetrical, superior tooth longer and as wide as the inferior; distance between teeth shorter than the inferior tooth. <italic>Abdomen</italic>: ventrites bristled on disc and sides; ventrites IV and V produced medially; propygidium visible, glabrous; pygidium convex; sub-trapezoidal, as wide as it is long; pygidial width not exceeding distance between spiracles of propygidium; pygidial disc bristled only on apex; pygidial apex quadrate. <italic>Parameres</italic>: width of basal region narrower than the parameres together at its maximum width; parameral split at the third portion; inner margins of parameres convergent; apex fusiform (Fig. <xref ref-type="fig" rid="F25">73G</xref>). In lateral view parameres straight not coplanar with basal region (Fig. <xref ref-type="fig" rid="F25">73H</xref>).</p></tp:treatment-sec><tp:treatment-sec sec-type="Type-locality" id="SECID0E4WBM"><title>Type-locality.</title><p>BRAZIL. Bahia.</p></tp:treatment-sec><tp:treatment-sec sec-type="distribution" id="SECID0ECXBM"><title>Geographical distribution.</title><p>BRAZIL (<abbrev xmlns:xlink="http://www.w3.org/1999/xlink" xlink:title="Bahia" id="ABBRID0EIXBM" xlink:type="simple">BA</abbrev>).</p></tp:treatment-sec><tp:treatment-sec sec-type="remarks" id="SECID0EMXBM"><title>Remarks.</title><p>
              <italic><tp:taxon-name><tp:taxon-name-part taxon-name-part-type="genus" reg="Liogenys">Liogenys</tp:taxon-name-part> <tp:taxon-name-part taxon-name-part-type="species" reg="spiniventris">spiniventris</tp:taxon-name-part></tp:taxon-name></italic> resembles <italic><tp:taxon-name><tp:taxon-name-part taxon-name-part-type="genus" reg="Liogenys">L.</tp:taxon-name-part> <tp:taxon-name-part taxon-name-part-type="species" reg="testaceipennis">testaceipennis</tp:taxon-name-part></tp:taxon-name></italic> (Fig. <xref ref-type="fig" rid="F28">76</xref>). The former differs in the shape of the clypeus, sharply emarginate, with a tooth-like projection laterally and in ventrites with different number of the medial projections (Figs <xref ref-type="fig" rid="F25">73</xref>, <xref ref-type="fig" rid="F28">76F</xref>). Female of <italic><tp:taxon-name><tp:taxon-name-part taxon-name-part-type="genus" reg="Liogenys">L.</tp:taxon-name-part> <tp:taxon-name-part taxon-name-part-type="species" reg="spiniventris">spiniventris</tp:taxon-name-part></tp:taxon-name></italic> remains unknown.</p></tp:treatment-sec><tp:treatment-sec><!--Section generated to contain objects referenced in tp:taxon-treatment.--><fig id="F42" position="float" orientation="portrait"><label>Figure 90.</label><caption><p>Distribution records of seven species of <italic><tp:taxon-name><tp:taxon-name-part taxon-name-part-type="genus" reg="Liogenys">Liogenys</tp:taxon-name-part></tp:taxon-name></italic>. Biomes based on <xref ref-type="bibr" rid="B51">Morrone (2014)</xref>.</p></caption><graphic xmlns:xlink="http://www.w3.org/1999/xlink" xlink:href="zookeys-699-001-g042.jpg" position="float" orientation="portrait" xlink:type="simple" id="oo_156379.jpg"/></fig><fig id="F28" position="float" orientation="portrait"><label>Figure 76.</label><caption><p>
                  <italic><tp:taxon-name><tp:taxon-name-part taxon-name-part-type="genus" reg="Liogenys">Liogenys</tp:taxon-name-part> <tp:taxon-name-part taxon-name-part-type="species" reg="testaceipennis">testaceipennis</tp:taxon-name-part></tp:taxon-name></italic> Moser <bold>A</bold> Dorsal view <bold>B</bold> Lateral view <bold>C</bold> Frontal view <bold>D</bold> Clypeus and pronotum <bold>E</bold> Pygidium <bold>F</bold> Abdomen, lateral view <bold>G</bold> Parameres, dorsal view <bold>H</bold> Parameres, lateral view.</p></caption><graphic xmlns:xlink="http://www.w3.org/1999/xlink" xlink:href="zookeys-699-001-g028.jpg" position="float" orientation="portrait" xlink:type="simple" id="oo_156365.jpg"/></fig></tp:treatment-sec><ref-list><ref id="B51"><mixed-citation xmlns:xlink="http://www.w3.org/1999/xlink" xlink:type="simple">
          <person-group><name name-style="western"><surname>Morrone</surname><given-names>JJ</given-names></name></person-group> (<year>2014</year>) <article-title>Biogeographical regionalisation of the Neotropical region.</article-title> <source>Zootaxa</source> <volume>3782</volume>(<issue>1</issue>): <fpage>1</fpage>–<lpage>110</lpage>. <ext-link xlink:type="simple" ext-link-type="doi" xlink:href="10.11646/zootaxa.3782.1.1">https://doi.org/10.11646/zootaxa.3782.1.1</ext-link></mixed-citation></ref><ref id="B6"><mixed-citation xmlns:xlink="http://www.w3.org/1999/xlink" xlink:type="simple">
          <person-group><name name-style="western"><surname>Blackwelder</surname><given-names>RE</given-names></name></person-group> (<year>1944</year>) <article-title>Checklist of the coleopterous insects of Mexico, Central America, the West Indies, and South America.</article-title> <source>United States National Museum Bulletin</source> <volume>185</volume>(<issue>2</issue>): <fpage>189</fpage>–<lpage>341</lpage>.</mixed-citation></ref><ref id="B29"><mixed-citation xmlns:xlink="http://www.w3.org/1999/xlink" xlink:type="simple">
          <person-group><name name-style="western"><surname>Frey</surname><given-names>G</given-names></name></person-group> (<year>1969</year>) <article-title>Betimmumgstabelle und Revision der Gattung <italic><tp:taxon-name><tp:taxon-name-part taxon-name-part-type="genus">Liogenys</tp:taxon-name-part></tp:taxon-name></italic> Guérrez. (<tp:taxon-name><tp:taxon-name-part taxon-name-part-type="order">Coleoptera</tp:taxon-name-part></tp:taxon-name>-<tp:taxon-name><tp:taxon-name-part taxon-name-part-type="subfamily">Melolonthinae</tp:taxon-name-part></tp:taxon-name>-<tp:taxon-name><tp:taxon-name-part taxon-name-part-type="tribe">Macrodactylini</tp:taxon-name-part></tp:taxon-name>). Entomologischen Arbeiten aus dem Museum G.</article-title> <source>Frey</source> <volume>20</volume>: <fpage>36</fpage>–<lpage>64</lpage>.</mixed-citation></ref><ref id="B21"><mixed-citation xmlns:xlink="http://www.w3.org/1999/xlink" xlink:type="simple">
          <person-group><name name-style="western"><surname>Evans</surname><given-names>AV</given-names></name></person-group> (<year>2003</year>) <article-title>A checklist of the New World chafers (<tp:taxon-name><tp:taxon-name-part taxon-name-part-type="order">Coleoptera</tp:taxon-name-part></tp:taxon-name>: <tp:taxon-name><tp:taxon-name-part taxon-name-part-type="family">Scarabaeidae</tp:taxon-name-part></tp:taxon-name>: <tp:taxon-name><tp:taxon-name-part taxon-name-part-type="subfamily">Melolonthinae</tp:taxon-name-part></tp:taxon-name>).</article-title> <source>Zootaxa</source> <volume>211</volume>: <fpage>1</fpage>–<lpage>458</lpage>. <ext-link xlink:type="simple" ext-link-type="doi" xlink:href="10.11646/zootaxa.211.1.1">https://doi.org/10.11646/zootaxa.211.1.1</ext-link></mixed-citation></ref><ref id="B22"><mixed-citation xmlns:xlink="http://www.w3.org/1999/xlink" xlink:type="simple">
          <person-group><name name-style="western"><surname>Evans</surname><given-names>AV</given-names></name><name name-style="western"><surname>Smith</surname><given-names>ABT</given-names></name></person-group> (<year>2005</year>) An electronic checklist of the New World chafers (<tp:taxon-name><tp:taxon-name-part taxon-name-part-type="order">Coleoptera</tp:taxon-name-part></tp:taxon-name>: <tp:taxon-name><tp:taxon-name-part taxon-name-part-type="family">Scarabaeidae</tp:taxon-name-part></tp:taxon-name>: <tp:taxon-name><tp:taxon-name-part taxon-name-part-type="subfamily">Melolonthinae</tp:taxon-name-part></tp:taxon-name>). Papers in Entomology, electronically published, version1. <ext-link xlink:type="simple" ext-link-type="uri" xlink:href="http://digitalcommons.unl.edu/entomologypapers/2">http://digitalcommons.unl.edu/entomologypapers/2</ext-link></mixed-citation></ref><ref id="B23"><mixed-citation xmlns:xlink="http://www.w3.org/1999/xlink" xlink:type="simple">
          <person-group><name name-style="western"><surname>Evans</surname><given-names>AV</given-names></name><name name-style="western"><surname>Smith</surname><given-names>ABT</given-names></name></person-group> (<year>2009</year>) An electronic checklist of the New World chafers (<tp:taxon-name><tp:taxon-name-part taxon-name-part-type="order">Coleoptera</tp:taxon-name-part></tp:taxon-name>: <tp:taxon-name><tp:taxon-name-part taxon-name-part-type="family">Scarabaeidae</tp:taxon-name-part></tp:taxon-name>: <tp:taxon-name><tp:taxon-name-part taxon-name-part-type="subfamily">Melolonthinae</tp:taxon-name-part></tp:taxon-name>). Papers in Entomology, electronically published, version3 <ext-link xlink:type="simple" ext-link-type="uri" xlink:href="http://museum.unl.edu/research/entomology/SSSA/nwmelos.htm">http://museum.unl.edu/research/entomology/SSSA/nwmelos.htm</ext-link></mixed-citation></ref></ref-list></tp:taxon-treatment>
