# Supplementary material for: A taxonomic revision of Liogenys occurring in Brazil with an interactive key and remarks on New World Diplotaxini (Coleoptera, Melolonthidae)
Source: Zookeys. 2017 Sep 19;(699):1–120. doi: 10.3897/zookeys.699.12031 (PMC5673864; doi:10.3897/zookeys.699.12031)
Supplement: XML Treatment for Liogenys suturalis [file zookeys.699.12031-treatment20.xml]

<!DOCTYPE tp:taxon-treatment
  PUBLIC "-//TaxonX//DTD Taxonomic Treatment Publishing DTD v0 20100105//EN" "tax-treatment-NSO.dtd">
<tp:taxon-treatment xmlns:tp="http://www.plazi.org/taxpub"><tp:treatment-meta><kwd-group><label>Taxon classification</label><kwd><named-content xmlns:xlink="http://www.w3.org/1999/xlink" content-type="kingdom">Animalia</named-content></kwd><kwd><named-content xmlns:xlink="http://www.w3.org/1999/xlink" content-type="order">Coleoptera</named-content></kwd><kwd><named-content xmlns:xlink="http://www.w3.org/1999/xlink" content-type="family">Melolonthidae</named-content></kwd></kwd-group><mixed-citation publication-type="journal"><person-group><name><surname>Cherman</surname><given-names>Mariana Alejandra</given-names></name><name><surname>Mise</surname><given-names>Kleber Makoto</given-names></name><name><surname>Morón†</surname><given-names>Miguel Angel</given-names></name><name><surname>Vaz-de-Mello</surname><given-names>Fernando Z.</given-names></name><name><surname>de Almeida</surname><given-names>Lúcia Massutti</given-names></name></person-group><article-title>A taxonomic revision of <italic><tp:taxon-name><tp:taxon-name-part taxon-name-part-type="genus" reg="Liogenys">Liogenys</tp:taxon-name-part></tp:taxon-name></italic> occurring in Brazil with an interactive key and remarks on New World <tp:taxon-name><tp:taxon-name-part taxon-name-part-type="tribe">Diplotaxini</tp:taxon-name-part></tp:taxon-name> (<tp:taxon-name><tp:taxon-name-part taxon-name-part-type="order">Coleoptera</tp:taxon-name-part></tp:taxon-name>, <tp:taxon-name><tp:taxon-name-part taxon-name-part-type="family">Melolonthidae</tp:taxon-name-part></tp:taxon-name>)</article-title><source>Zookeys</source><day>19</day><month>9</month><year>2017</year><volume>2017</volume><issue>699</issue><fpage>1</fpage><lpage>120</lpage><pub-id pub-id-type="doi">10.3897/zookeys.699.12031</pub-id></mixed-citation></tp:treatment-meta><tp:nomenclature><tp:taxon-name>
              <tp:taxon-name-part taxon-name-part-type="genus" reg="Liogenys">Liogenys</tp:taxon-name-part>
              <tp:taxon-name-part taxon-name-part-type="species" reg="suturalis">suturalis</tp:taxon-name-part>
            </tp:taxon-name><tp:taxon-authority>(Blanchard, 1851)</tp:taxon-authority><xref ref-type="fig" rid="F26">Figs 74</xref><xref ref-type="fig" rid="F44">, 92</xref><tp:nomenclature-citation-list><tp:nomenclature-citation><tp:taxon-name>
                  <tp:taxon-name-part taxon-name-part-type="genus" reg="Hilarianus">Hilarianus</tp:taxon-name-part> <tp:taxon-name-part taxon-name-part-type="species" reg="suturalis">suturalis</tp:taxon-name-part></tp:taxon-name><comment>Blanchard, 1851: 169 (<abbrev xmlns:xlink="http://www.w3.org/1999/xlink" xlink:title="original description" id="ABBRID0EZ1BM" xlink:type="simple">orig. desc</abbrev>.); <xref ref-type="bibr" rid="B44">Lacordaire 1856</xref>: 270 (<abbrev xmlns:xlink="http://www.w3.org/1999/xlink" xlink:title="systematics" id="ABBRID0EB2BM" xlink:type="simple">sys</abbrev>.); <xref ref-type="bibr" rid="B38">Harold 1869a</xref>: 1141 (<abbrev xmlns:xlink="http://www.w3.org/1999/xlink" xlink:title="check list" id="ABBRID0EJ2BM" xlink:type="simple">check</abbrev>.); <xref ref-type="bibr" rid="B18">Dalla Torre 1913</xref>: 319 (<abbrev xmlns:xlink="http://www.w3.org/1999/xlink" xlink:title="check list" id="ABBRID0ER2BM" xlink:type="simple">check</abbrev>.); <xref ref-type="bibr" rid="B6">Blackwelder 1944</xref>: 228 (<abbrev xmlns:xlink="http://www.w3.org/1999/xlink" xlink:title="check list" id="ABBRID0EZ2BM" xlink:type="simple">check</abbrev>.).</comment></tp:nomenclature-citation><tp:nomenclature-citation><tp:taxon-name>
                  <tp:taxon-name-part taxon-name-part-type="genus" reg="Liogenys">Liogenys</tp:taxon-name-part> <tp:taxon-name-part taxon-name-part-type="species" reg="suturalis">suturalis</tp:taxon-name-part></tp:taxon-name><comment>: <xref ref-type="bibr" rid="B29">Frey 1969</xref>: 40, 55 (key, n. comb.); <xref ref-type="bibr" rid="B21">Evans 2003</xref>: 214 (<abbrev xmlns:xlink="http://www.w3.org/1999/xlink" xlink:title="check list" id="ABBRID0ES3BM" xlink:type="simple">check</abbrev>.); <xref ref-type="bibr" rid="B22">Evans and Smith 2005</xref>: 178 (<abbrev xmlns:xlink="http://www.w3.org/1999/xlink" xlink:title="check list" id="ABBRID0E13BM" xlink:type="simple">check</abbrev>.); <xref ref-type="bibr" rid="B23">Evans and Smith 2009</xref>: 182 (<abbrev xmlns:xlink="http://www.w3.org/1999/xlink" xlink:title="check list" id="ABBRID0EC4BM" xlink:type="simple">check</abbrev>.)</comment></tp:nomenclature-citation></tp:nomenclature-citation-list></tp:nomenclature><tp:treatment-sec sec-type="type material" id="SECID0EI4BM"><title>Type material.</title><p>
              <italic><tp:taxon-name><tp:taxon-name-part taxon-name-part-type="genus" reg="Hilarianus">Hilarianus</tp:taxon-name-part> <tp:taxon-name-part taxon-name-part-type="species" reg="suturalis">suturalis</tp:taxon-name-part></tp:taxon-name></italic> female syntype (<named-content xmlns:xlink="http://www.w3.org/1999/xlink" content-type="dwc:institutional_code" xlink:type="simple">MNHN</named-content>): [light green printed] “MUSÉUM PÁRIS/ Bresil/deCastelnau”, [<abbrev xmlns:xlink="http://www.w3.org/1999/xlink" xlink:title="redescription" id="ABBRID0E54BM" xlink:type="simple">red</abbrev> printed] “SYNTYPE”, [green handwritten] “<tp:taxon-name><tp:taxon-name-part taxon-name-part-type="genus" reg="Hilarianus">H.</tp:taxon-name-part> <tp:taxon-name-part taxon-name-part-type="species" reg="suturalis">suturalis</tp:taxon-name-part></tp:taxon-name>/ Cat Mus/ Minas-Geraes (Brésil)/ M. de Castelnau”. This type is here designated the <bold>lectotype</bold> [white, outlined in <abbrev xmlns:xlink="http://www.w3.org/1999/xlink" xlink:title="redescription" id="ABBRID0EO5BM" xlink:type="simple">red</abbrev>, printed] “LECTOTYPE/<italic><tp:taxon-name><tp:taxon-name-part taxon-name-part-type="genus" reg="Hilarianus">Hilarianus</tp:taxon-name-part> <tp:taxon-name-part taxon-name-part-type="species" reg="suturalis">suturalis</tp:taxon-name-part></tp:taxon-name></italic>/Blanchard, 1851/des. M. A. Cherman 2014”. Female syntype (<named-content xmlns:xlink="http://www.w3.org/1999/xlink" content-type="dwc:institutional_code" xlink:type="simple">MNHN</named-content>): [white handwritten] “1859/34”, [white handwritten] “2860”, [light green printed] “MUSÉUM PÁRIS/ [handwritten] Santa-Cruz/d’Orbigny”, [<abbrev xmlns:xlink="http://www.w3.org/1999/xlink" xlink:title="redescription" id="ABBRID0EC6BM" xlink:type="simple">red</abbrev> printed] “SYNTYPE”, [green handwritten] “<tp:taxon-name><tp:taxon-name-part taxon-name-part-type="genus" reg="Hilarianus">H.</tp:taxon-name-part> <tp:taxon-name-part taxon-name-part-type="species" reg="suturalis">suturalis</tp:taxon-name-part></tp:taxon-name>/ Cat Mus/ Santa-Cruz (Bolivie)/ M. D’Orbigny”. This type is here designated the <bold>paralectotype</bold> [white, outlined in <abbrev xmlns:xlink="http://www.w3.org/1999/xlink" xlink:title="redescription" id="ABBRID0ES6BM" xlink:type="simple">red</abbrev>, printed] “PARALECTOTYPE / <italic><tp:taxon-name><tp:taxon-name-part taxon-name-part-type="genus" reg="Hilarianus">Hilarianus</tp:taxon-name-part> <tp:taxon-name-part taxon-name-part-type="species" reg="suturalis">suturalis</tp:taxon-name-part></tp:taxon-name></italic>/Blanchard, 1851/des. M. A. Cherman 2014”.</p></tp:treatment-sec><tp:treatment-sec sec-type="type material" id="SECID0EBACM"><title>Non-type material.</title><p>BRAZIL. <abbrev xmlns:xlink="http://www.w3.org/1999/xlink" xlink:title="Goiás" id="ABBRID0EHACM" xlink:type="simple">GO</abbrev>: Edéia, 14/X/2003, R. B. da Costa col., 1 ex. (<named-content xmlns:xlink="http://www.w3.org/1999/xlink" content-type="dwc:institutional_code" xlink:type="simple">CEMT</named-content>); Goiania, X/2012, Tissiane Col., 2 ex. (<named-content xmlns:xlink="http://www.w3.org/1999/xlink" content-type="dwc:institutional_code" xlink:type="simple">CEMT</named-content>); <abbrev xmlns:xlink="http://www.w3.org/1999/xlink" xlink:title="Distrito Federal" id="ABBRID0EVACM" xlink:type="simple">DF</abbrev>: Brasília, “Lago Norte”, <named-content xmlns:xlink="http://www.w3.org/1999/xlink" content-type="dwc:verbatimCoordinates" xlink:type="simple"><named-content content-type="geo-json" specific-use="{&#34;type&#34;:&#34;Point&#34;,&#34;coordinates&#34;:[-47.834944,-15.761842]}" id="NCID0E3ACM" xlink:type="simple">15°45'42.63"S, 47°50'5.8"W</named-content></named-content>, XII/2009, 1023 m, Nunes col., 6 ex. (<named-content xmlns:xlink="http://www.w3.org/1999/xlink" content-type="dwc:institutional_code" xlink:type="simple">CEMT</named-content>); Planaltina, <named-content xmlns:xlink="http://www.w3.org/1999/xlink" content-type="dwc:verbatimCoordinates" xlink:type="simple"><named-content content-type="geo-json" specific-use="{&#34;type&#34;:&#34;Point&#34;,&#34;coordinates&#34;:[-47.737778,-15.604444]}" id="NCID0EJBCM" xlink:type="simple">15°36'16"S, 47°44'16"W</named-content></named-content>, 3/XI/2006, C. Oliveira col., 5 ex. (<named-content xmlns:xlink="http://www.w3.org/1999/xlink" content-type="dwc:institutional_code" xlink:type="simple">CEMT</named-content>); <abbrev xmlns:xlink="http://www.w3.org/1999/xlink" xlink:title="Mato Grosso" id="ABBRID0ETBCM" xlink:type="simple">MT</abbrev>: Rosário Oeste, XI/1976, A. Maller col., 2 ex. (<named-content xmlns:xlink="http://www.w3.org/1999/xlink" content-type="dwc:institutional_code" xlink:type="simple">MNRJ</named-content>); Córrego Brigadeiro [Figueirópolis D’Oeste], <named-content xmlns:xlink="http://www.w3.org/1999/xlink" content-type="dwc:verbatimCoordinates" xlink:type="simple"><named-content content-type="geo-json" specific-use="{&#34;type&#34;:&#34;Point&#34;,&#34;coordinates&#34;:[-58.716667,-15.500000]}" id="NCID0E6BCM" xlink:type="simple">15°30’S, 58°43’W</named-content></named-content>, 29/IX/1984, Binda col., 7 ex. (<named-content xmlns:xlink="http://www.w3.org/1999/xlink" content-type="dwc:institutional_code" xlink:type="simple">INPA</named-content>); 29/IX/1984, Marcolino col., 1 ex. (<named-content xmlns:xlink="http://www.w3.org/1999/xlink" content-type="dwc:institutional_code" xlink:type="simple">CEMT</named-content>); BR 270 km 140 [near Rondonópolis], 27/IX/1984, Binda col., 1 ex. (<named-content xmlns:xlink="http://www.w3.org/1999/xlink" content-type="dwc:institutional_code" xlink:type="simple">INPA</named-content>); Chapada dos Guimarães, 23/X/2011, Tassinari col., 1 ex. (<named-content xmlns:xlink="http://www.w3.org/1999/xlink" content-type="dwc:institutional_code" xlink:type="simple">CEMT</named-content>); Cuiabá, without date and collector, 1 ex.; 24/VIII/1993, Pinto Col., 1 ex.; 20/VI/2010, Rabello col., 1 ex.; 13/XI/2012, Jacobina col., 1 ex.; 3/X/1988, Silva col., <!--PageBreak-->1 ex.; 9/IX/1990, Netto col., 1 ex.; 21/V/1986, Costa col., 1 ex. (<named-content xmlns:xlink="http://www.w3.org/1999/xlink" content-type="dwc:institutional_code" xlink:type="simple">CEMT</named-content>); Poconé, 15/IV/2009, Abreu col., 1 ex.; 9/XI/2002, without collector, 1 ex.; 21/XI/2003, without collector, 1 ex. (<named-content xmlns:xlink="http://www.w3.org/1999/xlink" content-type="dwc:institutional_code" xlink:type="simple">CEMT</named-content>); Varzea Grande, 13/XI/1993, Paula col., 1 ex. (<named-content xmlns:xlink="http://www.w3.org/1999/xlink" content-type="dwc:institutional_code" xlink:type="simple">CEMT</named-content>); Campo Verde, “Rio Engano”, 14/X/2012, Pena and Pena cols., 1 ex. (<named-content xmlns:xlink="http://www.w3.org/1999/xlink" content-type="dwc:institutional_code" xlink:type="simple">CEMT</named-content>); Barra do Bugre, 7/XI/1993, Serrano col., 1 ex. (<named-content xmlns:xlink="http://www.w3.org/1999/xlink" content-type="dwc:institutional_code" xlink:type="simple">CEMT</named-content>); <abbrev xmlns:xlink="http://www.w3.org/1999/xlink" xlink:title="Mato Grosso do Sul" id="ABBRID0ETDCM" xlink:type="simple">MS</abbrev>: Campo Grande, X/1947, A. Maller col., 2 ex. (<named-content xmlns:xlink="http://www.w3.org/1999/xlink" content-type="dwc:institutional_code" xlink:type="simple">AMNH</named-content>); Porto Murtinho, XI/1929, W. Mehr col., 14 ex. (<named-content xmlns:xlink="http://www.w3.org/1999/xlink" content-type="dwc:institutional_code" xlink:type="simple">MNRJ</named-content>); Dourados, <named-content xmlns:xlink="http://www.w3.org/1999/xlink" content-type="dwc:verbatimCoordinates" xlink:type="simple"><named-content content-type="geo-json" specific-use="{&#34;type&#34;:&#34;Point&#34;,&#34;coordinates&#34;:[-54.830050,-22.228961]}" id="NCID0EEECM" xlink:type="simple">22°13'44.26"S, 54°49'48,18"W</named-content></named-content>, 15/VIII/2010, 429 m, Simioni col. 1 ex.; “Faz. Coqueiro Azulão”, <named-content xmlns:xlink="http://www.w3.org/1999/xlink" content-type="dwc:verbatimCoordinates" xlink:type="simple"><named-content content-type="geo-json" specific-use="{&#34;type&#34;:&#34;Point&#34;,&#34;coordinates&#34;:[-54.918889,-22.241111]}" id="NCID0EMECM" xlink:type="simple">22°14'28"S, 54°55'08"W</named-content></named-content>, 12/IV/2012, D. G. Ribeiro col., 1 ex.; “UFGD”, <named-content xmlns:xlink="http://www.w3.org/1999/xlink" content-type="dwc:verbatimCoordinates" xlink:type="simple"><named-content content-type="geo-json" specific-use="{&#34;type&#34;:&#34;Point&#34;,&#34;coordinates&#34;:[-54.921111,-22.194083]}" id="NCID0EUECM" xlink:type="simple">22°11'38,7"S, 54°55'16"W</named-content></named-content>, 9/V/2012, D. G. Ribeiro col., 1 ex. (<abbrev xmlns:xlink="http://www.w3.org/1999/xlink" content-type="institution" xlink:title="Museu da Biodiversidade da Universidade de Grande Dourados, Dourados" id="ABBRID0EZECM" xlink:type="simple">MuBio</abbrev>); 26/XI/2012, F. Vaz-de-Mello col., 3 ex. (<named-content xmlns:xlink="http://www.w3.org/1999/xlink" content-type="dwc:institutional_code" xlink:type="simple">CEMT</named-content>); Nova Andradina, “Usina Santa Helena”, <named-content xmlns:xlink="http://www.w3.org/1999/xlink" content-type="dwc:verbatimCoordinates" xlink:type="simple"><named-content content-type="geo-json" specific-use="{&#34;type&#34;:&#34;Point&#34;,&#34;coordinates&#34;:[-53.441111,-21.992222]}" id="NCID0EGFCM" xlink:type="simple">21°59'32"S, 53°26'28"W</named-content></named-content>, 18/X/2012, 360 m, G. Coutinho col., 4 ex. (<named-content xmlns:xlink="http://www.w3.org/1999/xlink" content-type="dwc:institutional_code" xlink:type="simple">CEMT</named-content>); Rio Brilhante, 21-28/X/1970, V. O. Becker col., 3 ex. (<named-content xmlns:xlink="http://www.w3.org/1999/xlink" content-type="dwc:institutional_code" xlink:type="simple">DZUP</named-content>); Bonito, <named-content xmlns:xlink="http://www.w3.org/1999/xlink" content-type="dwc:verbatimCoordinates" xlink:type="simple"><named-content content-type="geo-json" specific-use="{&#34;type&#34;:&#34;Point&#34;,&#34;coordinates&#34;:[-56.479444,-21.128889]}" id="NCID0EYFCM" xlink:type="simple">21°07'44"S, 56°28'46"W</named-content></named-content>, 19/XII/2010, F. Vaz-de-Mello col., 1 ex. (<named-content xmlns:xlink="http://www.w3.org/1999/xlink" content-type="dwc:institutional_code" xlink:type="simple">CEMT</named-content>); Rio Verde [Rio Verde do Mato Grosso], XI/1959, 400 m, without collector, 2 ex.; X/1966, A. Maller col., 1 ex. (<named-content xmlns:xlink="http://www.w3.org/1999/xlink" content-type="dwc:institutional_code" xlink:type="simple">DZUP</named-content>); <abbrev xmlns:xlink="http://www.w3.org/1999/xlink" xlink:title="Bahia" id="ABBRID0EHGCM" xlink:type="simple">BA</abbrev>: Encruzilhada, <named-content xmlns:xlink="http://www.w3.org/1999/xlink" content-type="dwc:verbatimCoordinates" xlink:type="simple"><named-content content-type="geo-json" specific-use="{&#34;type&#34;:&#34;Point&#34;,&#34;coordinates&#34;:[-40.964472,-15.528417]}" id="NCID0EOGCM" xlink:type="simple">15°31'42,3"S, 40°57'52,1"W</named-content></named-content>, 16/XII/2012, 780 m, Rafael and Grossi col., 1 ex.; <named-content xmlns:xlink="http://www.w3.org/1999/xlink" content-type="dwc:verbatimCoordinates" xlink:type="simple"><named-content content-type="geo-json" specific-use="{&#34;type&#34;:&#34;Point&#34;,&#34;coordinates&#34;:[-40.947500,-15.576389]}" id="NCID0EWGCM" xlink:type="simple">15°34'35"S, 40°56'51"W</named-content></named-content>, 16/XII/2012, 850 m, Rafael and Grossi col., 1 ex. (<named-content xmlns:xlink="http://www.w3.org/1999/xlink" content-type="dwc:institutional_code" xlink:type="simple">INPA</named-content>); XI/1975, without collector, 4 ex. (<named-content xmlns:xlink="http://www.w3.org/1999/xlink" content-type="dwc:institutional_code" xlink:type="simple">MNRJ</named-content>); “Estr. <abbrev xmlns:xlink="http://www.w3.org/1999/xlink" xlink:title="Santiago del Estero" id="ABBRID0EFHCM" xlink:type="simple">SE</abbrev>”, 16/XII/2012, P. Grossi col., 4 ex. (<abbrev xmlns:xlink="http://www.w3.org/1999/xlink" content-type="institution" xlink:title="Coleção Entomológica Everardo and Paschoal Grossi, Nova Friburgo" id="ABBRID0EJHCM" xlink:type="simple">EPGC</abbrev>); <abbrev xmlns:xlink="http://www.w3.org/1999/xlink" xlink:title="Minas Gerais" id="ABBRID0EOHCM" xlink:type="simple">MG</abbrev>: Aguas vermelhas, XII/1997, Vaz-de-Mello and Bello cols., 2 ex. (<named-content xmlns:xlink="http://www.w3.org/1999/xlink" content-type="dwc:institutional_code" xlink:type="simple">CEMT</named-content>); 12/XII/2012, P Grossi col., 14 ex. (<abbrev xmlns:xlink="http://www.w3.org/1999/xlink" content-type="institution" xlink:title="Coleção Entomológica Everardo and Paschoal Grossi, Nova Friburgo" id="ABBRID0EXHCM" xlink:type="simple">EPGC</abbrev>); (1) São Roque de Minas, “Serra da Canastra, Sede Jaguaré”, <named-content xmlns:xlink="http://www.w3.org/1999/xlink" content-type="dwc:verbatimCoordinates" xlink:type="simple"><named-content content-type="geo-json" specific-use="{&#34;type&#34;:&#34;Point&#34;,&#34;coordinates&#34;:[-46.419722,-20.254722]}" id="NCID0E6HCM" xlink:type="simple">20°15'17"S, 46°25'11"W</named-content></named-content>, 2/XI/2007, Souza col., 1 ex. (<named-content xmlns:xlink="http://www.w3.org/1999/xlink" content-type="dwc:institutional_code" xlink:type="simple">CEMT</named-content>); Lavras, 9/X/2001, Vieira col., 1 ex. (<named-content xmlns:xlink="http://www.w3.org/1999/xlink" content-type="dwc:institutional_code" xlink:type="simple">CEMT</named-content>); Uberaba, X/1961, D. Elias col., 15 ex. (<named-content xmlns:xlink="http://www.w3.org/1999/xlink" content-type="dwc:institutional_code" xlink:type="simple">DZUP</named-content>); Uberlândia, 21/X/1974, H.N. Espínola col., 2 ex. (<named-content xmlns:xlink="http://www.w3.org/1999/xlink" content-type="dwc:institutional_code" xlink:type="simple">DZUP</named-content>); Ibiá, 20/X/1965, C.T. and C. Elias col., 1 ex. (<named-content xmlns:xlink="http://www.w3.org/1999/xlink" content-type="dwc:institutional_code" xlink:type="simple">DZUP</named-content>); <abbrev xmlns:xlink="http://www.w3.org/1999/xlink" xlink:title="São Paulo" id="ABBRID0E4ICM" xlink:type="simple">SP</abbrev>: Pontal, 23/X/1984, Osman Dermeka col., 4 ex. (<named-content xmlns:xlink="http://www.w3.org/1999/xlink" content-type="dwc:institutional_code" xlink:type="simple">DZUP</named-content>); Descalvado, “Faz. Itaunas”, 27/IX/2007, N. W. Perioto col., 2 ex.; 6/X/2006, N. W. Perioto col., 2 ex.; 17/XII/2007, N. W. Perioto col., 1 ex.; 5/XI/2007, N. W. Perioto col., 1 ex. (<named-content xmlns:xlink="http://www.w3.org/1999/xlink" content-type="dwc:institutional_code" xlink:type="simple">CEMT</named-content>); Neves Paulista, 9/VII/2009, Fanti col., 1 ex. (<named-content xmlns:xlink="http://www.w3.org/1999/xlink" content-type="dwc:institutional_code" xlink:type="simple">CEMT</named-content>); Palmital, “Faz. São Sebastião”, 12/X2010, Callil col., 18 ex. (<named-content xmlns:xlink="http://www.w3.org/1999/xlink" content-type="dwc:institutional_code" xlink:type="simple">CEMT</named-content>); Batatais, 31/X/1969, L. C. Silva col., 1 ex.(<named-content xmlns:xlink="http://www.w3.org/1999/xlink" content-type="dwc:institutional_code" xlink:type="simple">DZUP</named-content>); Ribeirão Preto, 31/X/1973, Pe. Moure col., 1 ex. (<named-content xmlns:xlink="http://www.w3.org/1999/xlink" content-type="dwc:institutional_code" xlink:type="simple">DZUP</named-content>); <abbrev xmlns:xlink="http://www.w3.org/1999/xlink" xlink:title="Paraná" id="ABBRID0E6JCM" xlink:type="simple">PR</abbrev>: Porecatu, 20/X/1970, Becker-Hastchback col., 1 ex. (<named-content xmlns:xlink="http://www.w3.org/1999/xlink" content-type="dwc:institutional_code" xlink:type="simple">DZUP</named-content>). BOLIVIA. <abbrev xmlns:xlink="http://www.w3.org/1999/xlink" xlink:title="Santa Cruz" id="ABBRID0EIKCM" xlink:type="simple">SC</abbrev>: Comarapa, “Aserradero La forestal”, 9/XI/1987, D. Salvatierra col., 1 ex. (<named-content xmlns:xlink="http://www.w3.org/1999/xlink" content-type="dwc:institutional_code" xlink:type="simple">AMNH</named-content>); Parapeti, I/1960, A. Martinez col., 1 ex. (<named-content xmlns:xlink="http://www.w3.org/1999/xlink" content-type="dwc:institutional_code" xlink:type="simple">CMNC</named-content>); Camiri, 12/XI/1946, Maldonado col., 1 ex. (1) (ZMNC); <abbrev xmlns:xlink="http://www.w3.org/1999/xlink" xlink:title="Cochabamba" id="ABBRID0EWKCM" xlink:type="simple">CB</abbrev>: Cochabamba, without date, Zischka col., 1 ex. (<named-content xmlns:xlink="http://www.w3.org/1999/xlink" content-type="dwc:institutional_code" xlink:type="simple">CMNC</named-content>). PARAGUAY. Without date, Zikan col., 1 ex. (<abbrev xmlns:xlink="http://www.w3.org/1999/xlink" content-type="institution" xlink:title="Fundação Instituto Oswaldo Cruz, Rio de Janeiro" id="ABBRID0E6KCM" xlink:type="simple">CEIOC</abbrev>); without locality, date and collector, 10 ex.; “camino vogt”, without date, Heys col., 1 ex. (<named-content xmlns:xlink="http://www.w3.org/1999/xlink" content-type="dwc:institutional_code" xlink:type="simple">SDEI</named-content>); <abbrev xmlns:xlink="http://www.w3.org/1999/xlink" xlink:title="Concepción" id="ABBRID0EJLCM" xlink:type="simple">CN</abbrev>: San Carlos del Apa, <named-content xmlns:xlink="http://www.w3.org/1999/xlink" content-type="dwc:verbatimCoordinates" xlink:type="simple"><named-content content-type="geo-json" specific-use="{&#34;type&#34;:&#34;Point&#34;,&#34;coordinates&#34;:[-57.296667,-22.234444]}" id="NCID0EQLCM" xlink:type="simple">22°14'04"S, 57°17'48"W</named-content></named-content>, 30/X/2002, B. Garcete col., 2 ex. (<named-content xmlns:xlink="http://www.w3.org/1999/xlink" content-type="dwc:institutional_code" xlink:type="simple">CEMT</named-content>); <abbrev xmlns:xlink="http://www.w3.org/1999/xlink" xlink:title="Asunción" id="ABBRID0E1LCM" xlink:type="simple">AS</abbrev>: Asunción, XI/1944, Mis. Cient. Brasil col., 3 ex. (<abbrev xmlns:xlink="http://www.w3.org/1999/xlink" content-type="institution" xlink:title="Fundação Instituto Oswaldo Cruz, Rio de Janeiro" id="ABBRID0E5LCM" xlink:type="simple">CEIOC</abbrev>); <abbrev xmlns:xlink="http://www.w3.org/1999/xlink" xlink:title="Itapúa" id="ABBRID0EDMCM" xlink:type="simple">IT</abbrev>: Coronel Bogado, <named-content xmlns:xlink="http://www.w3.org/1999/xlink" content-type="dwc:verbatimCoordinates" xlink:type="simple"><named-content content-type="geo-json" specific-use="{&#34;type&#34;:&#34;Point&#34;,&#34;coordinates&#34;:[-56.250000,-27.170000]}" id="NCID0EKMCM" xlink:type="simple">27°10'12"S 56°15'0"W</named-content></named-content>, I/1944, A. Martinez col., 1 ex. (<abbrev xmlns:xlink="http://www.w3.org/1999/xlink" content-type="institution" xlink:title="Fundação Instituto Oswaldo Cruz, Rio de Janeiro" id="ABBRID0EPMCM" xlink:type="simple">CEIOC</abbrev>); <abbrev xmlns:xlink="http://www.w3.org/1999/xlink" xlink:title="Guairá" id="ABBRID0EUMCM" xlink:type="simple">GU</abbrev>: Villarica, XII/1928, Schade col., 3 ex. (<abbrev xmlns:xlink="http://www.w3.org/1999/xlink" content-type="institution" xlink:title="Fundação Instituto Oswaldo Cruz, Rio de Janeiro" id="ABBRID0EYMCM" xlink:type="simple">CEIOC</abbrev>). ARGENTINA. <abbrev xmlns:xlink="http://www.w3.org/1999/xlink" xlink:title="Salta" id="ABBRID0E4MCM" xlink:type="simple">SA</abbrev>: El Naranjo, II/1944, A. Martinez col., 2 ex.; Parque Nacional El Rey, 15/XII/1987, 890 mm Peck col., 2 ex.; Tartagal, XI/1944, Duret and Martinez cols., 4 ex. (<named-content xmlns:xlink="http://www.w3.org/1999/xlink" content-type="dwc:institutional_code" xlink:type="simple">CMNC</named-content>); Cafayate, <named-content xmlns:xlink="http://www.w3.org/1999/xlink" content-type="dwc:verbatimCoordinates" xlink:type="simple"><named-content content-type="geo-json" specific-use="{&#34;type&#34;:&#34;Point&#34;,&#34;coordinates&#34;:[-65.938611,-26.064444]}" id="NCID0EJNCM" xlink:type="simple">26°03'52"S, 65°56'19"W</named-content></named-content>, 24/XI/2006, Ocampo, Ruiz, San Blas, Salazar cols., 3 ex. (<abbrev xmlns:xlink="http://www.w3.org/1999/xlink" content-type="institution" xlink:title="Instituto Argentino de Investigaciones de Zonas Áridas, Mendoza" id="ABBRID0EONCM" xlink:type="simple">IADIZA</abbrev>); <abbrev xmlns:xlink="http://www.w3.org/1999/xlink" xlink:title="Jujuy" id="ABBRID0ETNCM" xlink:type="simple">JU</abbrev>: XI/1947, without collector, 2 ex. (<named-content xmlns:xlink="http://www.w3.org/1999/xlink" content-type="dwc:institutional_code" xlink:type="simple">DZUP</named-content>); without date, Bruch col., 2 ex. (<named-content xmlns:xlink="http://www.w3.org/1999/xlink" content-type="dwc:institutional_code" xlink:type="simple">ZMHB</named-content>); Marta [?], XI/1946, Duret col., 1 ex. (<named-content xmlns:xlink="http://www.w3.org/1999/xlink" content-type="dwc:institutional_code" xlink:type="simple">CMNC</named-content>); <!--PageBreak--><abbrev xmlns:xlink="http://www.w3.org/1999/xlink" xlink:title="Formosa" id="ABBRID0EHOCM" xlink:type="simple">FO</abbrev>: Laguna Yema, <named-content xmlns:xlink="http://www.w3.org/1999/xlink" content-type="dwc:verbatimCoordinates" xlink:type="simple"><named-content content-type="geo-json" specific-use="{&#34;type&#34;:&#34;Point&#34;,&#34;coordinates&#34;:[-61.293814,-24.331667]}" id="NCID0EOOCM" xlink:type="simple">24°19'54"S, 61°17'37,73"W</named-content></named-content>, 11/XII/2008, 161 m, Ocampo, San Blas, Campon cols., 2 ex. (<abbrev xmlns:xlink="http://www.w3.org/1999/xlink" content-type="institution" xlink:title="Instituto Argentino de Investigaciones de Zonas Áridas, Mendoza" id="ABBRID0ETOCM" xlink:type="simple">IADIZA</abbrev>); <abbrev xmlns:xlink="http://www.w3.org/1999/xlink" xlink:title="Chaco" id="ABBRID0EYOCM" xlink:type="simple">CH</abbrev>: XI/1945, A. Martinez col., 1 ex. (<named-content xmlns:xlink="http://www.w3.org/1999/xlink" content-type="dwc:institutional_code" xlink:type="simple">CMNC</named-content>); <abbrev xmlns:xlink="http://www.w3.org/1999/xlink" xlink:title="Córdoba" id="ABBRID0EBPCM" xlink:type="simple">CO</abbrev>: El Diquecito, I/1976, A. Martinez col., 2 ex.; San Javier, II/1946, Monros col., 1 ex.; Calamuchita, “La Granadilla”, I/1974, A. Martinez col., 1 ex. (<named-content xmlns:xlink="http://www.w3.org/1999/xlink" content-type="dwc:institutional_code" xlink:type="simple">CMNC</named-content>); Lozada, XI/2006, P. Fichetti col., 3 ex. (<abbrev xmlns:xlink="http://www.w3.org/1999/xlink" content-type="institution" xlink:title="Instituto Argentino de Investigaciones de Zonas Áridas, Mendoza" id="ABBRID0EKPCM" xlink:type="simple">IADIZA</abbrev>); “Cordova, Pampas”, without date and collector, 1 ex. (<named-content xmlns:xlink="http://www.w3.org/1999/xlink" content-type="dwc:institutional_code" xlink:type="simple">MNHN</named-content>); <abbrev xmlns:xlink="http://www.w3.org/1999/xlink" xlink:title="San Luis" id="ABBRID0EUPCM" xlink:type="simple">SL</abbrev>: Luján, I/2010, M. A. Cherman col., 3 ex. (<named-content xmlns:xlink="http://www.w3.org/1999/xlink" content-type="dwc:institutional_code" xlink:type="simple">DZUP</named-content>).</p></tp:treatment-sec><tp:treatment-sec sec-type="diagnosis" id="SECID0E4PCM"><title>Diagnosis.</title><p>Body brownish, elongate; elytra dull yellow, pruinose, opaque; pronotum reddish brown, shiny; clypeal emargination shallow, rounded and wide; outer sides of anterior teeth follow the lateral margin of clypeus, sub-parallel in females; lateral margin straight, slightly convex in females; pronotal posterior corners sharp, obtuse-angled; meso- and metepisternum, sides of metasternum and metacoxae scaly; mesotibia sub-quadrate in cross section; pygidium flat, pygidial disc bristled throughout, coarsely punctured; in males total length of parameres near five times the length of their apex; inner margins straight, slightly divergent; apex harpoon-like with lateral angle curved projecting almost perpendicular to parameres (Fig. <xref ref-type="fig" rid="F26">74F</xref>).</p><fig id="F26" position="float" orientation="portrait"><label>Figure 74.</label><caption><p>
                  <italic><tp:taxon-name><tp:taxon-name-part taxon-name-part-type="genus" reg="Liogenys">Liogenys</tp:taxon-name-part> <tp:taxon-name-part taxon-name-part-type="species" reg="suturalis">suturalis</tp:taxon-name-part></tp:taxon-name></italic> (Blanchard). <bold>A</bold> Dorsal view <bold>B</bold> Lateral view <bold>C</bold> Frontal view <bold>D</bold> Clypeus and pronotum <bold>E</bold> Pygidium <bold>F</bold> Parameres, dorsal view <bold>G</bold> Parameres, lateral view.</p></caption><graphic xmlns:xlink="http://www.w3.org/1999/xlink" xlink:href="zookeys-699-001-g026.jpg" position="float" orientation="portrait" xlink:type="simple" id="oo_156363.jpg"/></fig></tp:treatment-sec><tp:treatment-sec sec-type="redescription" id="SECID0ENRCM"><title>Redescription.</title><p>Length: 13.5–15.0 mm; width: 6.7–7.6 mm. Reddish brown and elytra dull yellow. <italic>Head</italic>: distance between eyes nearly twice the width of one eye, more than twice in females; frons equal in length to clypeus; clypeal emargination rounded, shallow and wide; outer sides of anterior teeth follow the lateral margin of clypeus in males, sub-parallel in females; clypeal lateral margin straight, slightly convex in females; outer margin of anterior tooth shorter than one eye; canthus not exceeding the outer margin of the eye; distal maxillary palpomere, maximum width twice width of apex; fovea deep, extending to the transverse midline of the palpomere; labium transversely carinated, as wide as it is long; antenna 10-articulated, lamellae lighter in color and longer than flagellum. <italic>Thorax</italic>: anterior margin of pronotum straight; maximum length of pronotum exceeding the length of tarsomeres I, II and III together; disc glabrous, punctures fine and dense, coarser in females; pronotal posterior corners sharp, obtuse-angled; proepisternum with long bristles; meso- and metepisternum, and sides of metasternum scaly, metasternum with few long bristles on the anterior margin; distance between meso- and metacoxae up to twice longer than the metacoxa; scutellum ogival, coarsely punctured. <italic>Elytra</italic>: glabrous, dull yellow, darker at the base, pruinose; elytra more than three times longer than the pronotum; elytral suture slightly darker than elytron and distinctly elevated; pair of inner ridges more noticeable than the three outer pairs. <italic>Legs</italic>: procoxa scaly on infra-carinal and outer surface; punctures visible at 12× magnification; three protibial teeth, middle and apical equal in size, the three teeth equally spaced; protibial inner apical spur present; mesofemural disc setose, with a row of long bristles on anterior and posterior margins; mesotibia sub-quadrate in cross section; disc coarsely sculptured; mesotibial apical transverse carina may vary from partial to complete, in females always complete; basal apophysis of metacoxa produced beyond the outer margin of trochanter; metatibia with posterior discontinuous longitudinal carina; metatibial apical spurs equal in length, length equal to the diameter of the tibial apex; inner margin of male metatibia carinated towards apex, apical inner surface setose; metatibial disc coarsely <!--PageBreak-->sculptured; two metatibial transverse carinae present posteriorly; basal metatarsomere and tarsomere II equal in size; in males protarsomere II long; pro- and mesotarsomeres I to IV enlarged, protarsomeres slightly wider than the mesotarsomeres, twice as wide as metatarsi; claw bifid, symmetrical, superior tooth longer and as wide as the inferior; distance between teeth as long as the inferior tooth. <italic>Abdomen</italic>: band of scales visible at the lowest magnification beneath the outer margin of elytra; disc of ventrites bearing sparse short bristles; propygidium visible, with scarce scales; pygidium generally flat, sub-quadrate, as wide as it is long; pygidial width not exceeding distance between spiracles of propygidium; pygidial disc bristled throughout, coarsely punctured; pygidial apex sub-quadrate, more rounded in females. <italic>Parameres</italic>: basal region slightly narrower than the width of the parameres together at its transverse midline, parameral split at 2/3; total length of parameres near five times the length of their apex; inner margins straight, slightly divergent; apex harpoon-like with lateral angle curved projecting almost perpendicular to parameres (Fig. <xref ref-type="fig" rid="F26">74F</xref>). In lateral view parameres straight not coplanar with basal region (Fig. <xref ref-type="fig" rid="F26">74G</xref>).</p></tp:treatment-sec><tp:treatment-sec sec-type="Type-locality" id="SECID0EJSCM"><title>Type-locality.</title><p>BRAZIL. Minas Gerais.</p></tp:treatment-sec><tp:treatment-sec sec-type="distribution" id="SECID0EOSCM"><title>Geographical distribution.</title><p>BRAZIL (<abbrev xmlns:xlink="http://www.w3.org/1999/xlink" xlink:title="Goiás" id="ABBRID0EUSCM" xlink:type="simple">GO</abbrev>, <abbrev xmlns:xlink="http://www.w3.org/1999/xlink" xlink:title="Distrito Federal" id="ABBRID0EYSCM" xlink:type="simple">DF</abbrev>, <abbrev xmlns:xlink="http://www.w3.org/1999/xlink" xlink:title="Mato Grosso" id="ABBRID0E3SCM" xlink:type="simple">MT</abbrev>, <abbrev xmlns:xlink="http://www.w3.org/1999/xlink" xlink:title="Mato Grosso do Sul" id="ABBRID0EATCM" xlink:type="simple">MS</abbrev>, <bold><abbrev xmlns:xlink="http://www.w3.org/1999/xlink" xlink:title="Bahia" id="ABBRID0EFTCM" xlink:type="simple">BA</abbrev></bold>, <abbrev xmlns:xlink="http://www.w3.org/1999/xlink" xlink:title="Minas Gerais" id="ABBRID0EJTCM" xlink:type="simple">MG</abbrev>, <bold><abbrev xmlns:xlink="http://www.w3.org/1999/xlink" xlink:title="São Paulo" id="ABBRID0EOTCM" xlink:type="simple">SP</abbrev></bold>, <bold><abbrev xmlns:xlink="http://www.w3.org/1999/xlink" xlink:title="Paraná" id="ABBRID0ETTCM" xlink:type="simple">PR</abbrev></bold>); <bold>BOLIVIA (<abbrev xmlns:xlink="http://www.w3.org/1999/xlink" xlink:title="Cochabamba" id="ABBRID0EZTCM" xlink:type="simple">CB</abbrev></bold>, <bold><abbrev xmlns:xlink="http://www.w3.org/1999/xlink" xlink:title="Santa Cruz" id="ABBRID0E5TCM" xlink:type="simple">SC</abbrev>); PARAGUAY (<abbrev xmlns:xlink="http://www.w3.org/1999/xlink" xlink:title="Concepción" id="ABBRID0ECUCM" xlink:type="simple">CN</abbrev></bold>, <bold><abbrev xmlns:xlink="http://www.w3.org/1999/xlink" xlink:title="Asunción" id="ABBRID0EHUCM" xlink:type="simple">AS</abbrev></bold>, <bold><abbrev xmlns:xlink="http://www.w3.org/1999/xlink" xlink:title="Itapúa" id="ABBRID0EMUCM" xlink:type="simple">IT</abbrev></bold>, <bold><abbrev xmlns:xlink="http://www.w3.org/1999/xlink" xlink:title="Guairá" id="ABBRID0ERUCM" xlink:type="simple">GU</abbrev>)</bold>; <bold>ARGENTINA (<abbrev xmlns:xlink="http://www.w3.org/1999/xlink" xlink:title="Salta" id="ABBRID0EYUCM" xlink:type="simple">SA</abbrev></bold>, <bold><abbrev xmlns:xlink="http://www.w3.org/1999/xlink" xlink:title="Jujuy" id="ABBRID0E4UCM" xlink:type="simple">JU</abbrev></bold>, <bold><abbrev xmlns:xlink="http://www.w3.org/1999/xlink" xlink:title="Formosa" id="ABBRID0ECVCM" xlink:type="simple">FO</abbrev></bold>, <bold><abbrev xmlns:xlink="http://www.w3.org/1999/xlink" xlink:title="Chaco" id="ABBRID0EHVCM" xlink:type="simple">CH</abbrev></bold>, <bold><abbrev xmlns:xlink="http://www.w3.org/1999/xlink" xlink:title="Córdoba" id="ABBRID0EMVCM" xlink:type="simple">CO</abbrev></bold>, <bold><abbrev xmlns:xlink="http://www.w3.org/1999/xlink" xlink:title="San Luis" id="ABBRID0ERVCM" xlink:type="simple">SL</abbrev>)</bold>.</p></tp:treatment-sec><tp:treatment-sec sec-type="remarks" id="SECID0EWVCM"><title>Remarks.</title><p>
              <italic><tp:taxon-name><tp:taxon-name-part taxon-name-part-type="genus" reg="Liogenys">Liogenys</tp:taxon-name-part> <tp:taxon-name-part taxon-name-part-type="species" reg="suturalis">suturalis</tp:taxon-name-part></tp:taxon-name></italic> together with <italic><tp:taxon-name><tp:taxon-name-part taxon-name-part-type="genus" reg="Liogenys">L.</tp:taxon-name-part> <tp:taxon-name-part taxon-name-part-type="species" reg="opacipennis">opacipennis</tp:taxon-name-part></tp:taxon-name></italic> Frey, 1969 and <italic><tp:taxon-name><tp:taxon-name-part taxon-name-part-type="genus" reg="Liogenys">L.</tp:taxon-name-part> <tp:taxon-name-part taxon-name-part-type="species" reg="rectangula">rectangula</tp:taxon-name-part></tp:taxon-name></italic> Frey, 1969, are the only <italic><tp:taxon-name><tp:taxon-name-part taxon-name-part-type="genus" reg="Liogenys">Liogenys</tp:taxon-name-part></tp:taxon-name></italic> species with body brownish and elytra opaque dull yellow. <italic><tp:taxon-name><tp:taxon-name-part taxon-name-part-type="genus" reg="Liogenys">Liogenys</tp:taxon-name-part> <tp:taxon-name-part taxon-name-part-type="species" reg="suturalis">suturalis</tp:taxon-name-part></tp:taxon-name></italic> is a closely related lineage to the clade <italic><tp:taxon-name><tp:taxon-name-part taxon-name-part-type="genus" reg="Liogenys">L.</tp:taxon-name-part> <tp:taxon-name-part taxon-name-part-type="species" reg="elegans">elegans</tp:taxon-name-part></tp:taxon-name></italic> + (<italic><tp:taxon-name><tp:taxon-name-part taxon-name-part-type="genus" reg="Liogenys">L.</tp:taxon-name-part> <tp:taxon-name-part taxon-name-part-type="species" reg="tibialis">tibialis</tp:taxon-name-part></tp:taxon-name></italic> + <italic><tp:taxon-name><tp:taxon-name-part taxon-name-part-type="genus" reg="Liogenys">L.</tp:taxon-name-part> <tp:taxon-name-part taxon-name-part-type="species" reg="punctaticollis">punctaticollis</tp:taxon-name-part></tp:taxon-name></italic> + <italic><tp:taxon-name><tp:taxon-name-part taxon-name-part-type="genus" reg="Liogenys">L.</tp:taxon-name-part> <tp:taxon-name-part taxon-name-part-type="species" reg="spiniventris">spiniventris</tp:taxon-name-part></tp:taxon-name></italic> + <italic><tp:taxon-name><tp:taxon-name-part taxon-name-part-type="genus" reg="Liogenys">L.</tp:taxon-name-part> <tp:taxon-name-part taxon-name-part-type="species" reg="testaceipennis">testaceipennis</tp:taxon-name-part></tp:taxon-name></italic>) (<xref ref-type="bibr" rid="B14">Cherman et al. 2016</xref>), and differs from them mainly in the elytra pruinose and the abundant scales covering the pro-, meso- and metasternum laterally.</p></tp:treatment-sec><tp:treatment-sec><!--Section generated to contain objects referenced in tp:taxon-treatment.--><fig id="F44" position="float" orientation="portrait"><label>Figure 92.</label><caption><p>Distribution records of three species of <italic><tp:taxon-name><tp:taxon-name-part taxon-name-part-type="genus" reg="Liogenys">Liogenys</tp:taxon-name-part></tp:taxon-name></italic>. Biomes based on <xref ref-type="bibr" rid="B51">Morrone (2014)</xref>.</p></caption><graphic xmlns:xlink="http://www.w3.org/1999/xlink" xlink:href="zookeys-699-001-g044.jpg" position="float" orientation="portrait" xlink:type="simple" id="oo_156381.jpg"/></fig></tp:treatment-sec><ref-list><ref id="B51"><mixed-citation xmlns:xlink="http://www.w3.org/1999/xlink" xlink:type="simple">
          <person-group><name name-style="western"><surname>Morrone</surname><given-names>JJ</given-names></name></person-group> (<year>2014</year>) <article-title>Biogeographical regionalisation of the Neotropical region.</article-title> <source>Zootaxa</source> <volume>3782</volume>(<issue>1</issue>): <fpage>1</fpage>–<lpage>110</lpage>. <ext-link xlink:type="simple" ext-link-type="doi" xlink:href="10.11646/zootaxa.3782.1.1">https://doi.org/10.11646/zootaxa.3782.1.1</ext-link></mixed-citation></ref><ref id="B44"><mixed-citation xmlns:xlink="http://www.w3.org/1999/xlink" xlink:type="simple">
          <person-group><name name-style="western"><surname>Lacordaire</surname><given-names>JT</given-names></name></person-group> (<year>1856</year>) <source>Histoire naturelle des Insectes. Genera des Coléoptères, ou exposé méthodique et critique de tous les genres proposés jusqu’ici dans cet odre d’insectes. Tome Troiséme. Contenant les familles des Pectinicornes et Lamellicornes.</source> <publisher-name>Librarie Encyclopedique de Roret</publisher-name>, <publisher-loc>Paris</publisher-loc>, <size units="page">594 pp</size>.</mixed-citation></ref><ref id="B38"><mixed-citation xmlns:xlink="http://www.w3.org/1999/xlink" xlink:type="simple">
          <person-group><name name-style="western"><surname>Harold</surname><given-names>E</given-names></name></person-group> (<year>1869a</year>) <article-title><tp:taxon-name><tp:taxon-name-part taxon-name-part-type="family">Scarabaeidae</tp:taxon-name-part></tp:taxon-name>.</article-title> In: <person-group><name name-style="western"><surname>Gemminger</surname><given-names>M</given-names></name><name name-style="western"><surname>Harold</surname><given-names>E</given-names></name></person-group> (<role>Eds</role>) <issue-title>Catalogus coleopterorum hucusque descriptorum synonymicus et systematicus, Vol.</issue-title> <source>4, E. H. Gummi, Munich</source>, <fpage>976</fpage>–<lpage>1346</lpage>.</mixed-citation></ref><ref id="B18"><mixed-citation xmlns:xlink="http://www.w3.org/1999/xlink" xlink:type="simple">
          <person-group><name name-style="western"><surname>Dalla Torre</surname><given-names>KW</given-names></name></person-group> (<year>1913</year>) <article-title><tp:taxon-name><tp:taxon-name-part taxon-name-part-type="family">Scarabaeidae</tp:taxon-name-part></tp:taxon-name>: <tp:taxon-name><tp:taxon-name-part taxon-name-part-type="subfamily">Melolonthinae</tp:taxon-name-part></tp:taxon-name> IV. Pars 50.</article-title> In: <person-group><name name-style="western"><surname>Schenkling</surname><given-names>S</given-names></name></person-group> (<role>Ed.</role>) <issue-title>Coleopterorum catalogus, Volumen XX.</issue-title> <source>W. Junk, Berlin</source>, <fpage>291</fpage>–<lpage>450</lpage>.</mixed-citation></ref><ref id="B6"><mixed-citation xmlns:xlink="http://www.w3.org/1999/xlink" xlink:type="simple">
          <person-group><name name-style="western"><surname>Blackwelder</surname><given-names>RE</given-names></name></person-group> (<year>1944</year>) <article-title>Checklist of the coleopterous insects of Mexico, Central America, the West Indies, and South America.</article-title> <source>United States National Museum Bulletin</source> <volume>185</volume>(<issue>2</issue>): <fpage>189</fpage>–<lpage>341</lpage>.</mixed-citation></ref><ref id="B29"><mixed-citation xmlns:xlink="http://www.w3.org/1999/xlink" xlink:type="simple">
          <person-group><name name-style="western"><surname>Frey</surname><given-names>G</given-names></name></person-group> (<year>1969</year>) <article-title>Betimmumgstabelle und Revision der Gattung <italic><tp:taxon-name><tp:taxon-name-part taxon-name-part-type="genus">Liogenys</tp:taxon-name-part></tp:taxon-name></italic> Guérrez. (<tp:taxon-name><tp:taxon-name-part taxon-name-part-type="order">Coleoptera</tp:taxon-name-part></tp:taxon-name>-<tp:taxon-name><tp:taxon-name-part taxon-name-part-type="subfamily">Melolonthinae</tp:taxon-name-part></tp:taxon-name>-<tp:taxon-name><tp:taxon-name-part taxon-name-part-type="tribe">Macrodactylini</tp:taxon-name-part></tp:taxon-name>). Entomologischen Arbeiten aus dem Museum G.</article-title> <source>Frey</source> <volume>20</volume>: <fpage>36</fpage>–<lpage>64</lpage>.</mixed-citation></ref><ref id="B21"><mixed-citation xmlns:xlink="http://www.w3.org/1999/xlink" xlink:type="simple">
          <person-group><name name-style="western"><surname>Evans</surname><given-names>AV</given-names></name></person-group> (<year>2003</year>) <article-title>A checklist of the New World chafers (<tp:taxon-name><tp:taxon-name-part taxon-name-part-type="order">Coleoptera</tp:taxon-name-part></tp:taxon-name>: <tp:taxon-name><tp:taxon-name-part taxon-name-part-type="family">Scarabaeidae</tp:taxon-name-part></tp:taxon-name>: <tp:taxon-name><tp:taxon-name-part taxon-name-part-type="subfamily">Melolonthinae</tp:taxon-name-part></tp:taxon-name>).</article-title> <source>Zootaxa</source> <volume>211</volume>: <fpage>1</fpage>–<lpage>458</lpage>. <ext-link xlink:type="simple" ext-link-type="doi" xlink:href="10.11646/zootaxa.211.1.1">https://doi.org/10.11646/zootaxa.211.1.1</ext-link></mixed-citation></ref><ref id="B22"><mixed-citation xmlns:xlink="http://www.w3.org/1999/xlink" xlink:type="simple">
          <person-group><name name-style="western"><surname>Evans</surname><given-names>AV</given-names></name><name name-style="western"><surname>Smith</surname><given-names>ABT</given-names></name></person-group> (<year>2005</year>) An electronic checklist of the New World chafers (<tp:taxon-name><tp:taxon-name-part taxon-name-part-type="order">Coleoptera</tp:taxon-name-part></tp:taxon-name>: <tp:taxon-name><tp:taxon-name-part taxon-name-part-type="family">Scarabaeidae</tp:taxon-name-part></tp:taxon-name>: <tp:taxon-name><tp:taxon-name-part taxon-name-part-type="subfamily">Melolonthinae</tp:taxon-name-part></tp:taxon-name>). Papers in Entomology, electronically published, version1. <ext-link xlink:type="simple" ext-link-type="uri" xlink:href="http://digitalcommons.unl.edu/entomologypapers/2">http://digitalcommons.unl.edu/entomologypapers/2</ext-link></mixed-citation></ref><ref id="B23"><mixed-citation xmlns:xlink="http://www.w3.org/1999/xlink" xlink:type="simple">
          <person-group><name name-style="western"><surname>Evans</surname><given-names>AV</given-names></name><name name-style="western"><surname>Smith</surname><given-names>ABT</given-names></name></person-group> (<year>2009</year>) An electronic checklist of the New World chafers (<tp:taxon-name><tp:taxon-name-part taxon-name-part-type="order">Coleoptera</tp:taxon-name-part></tp:taxon-name>: <tp:taxon-name><tp:taxon-name-part taxon-name-part-type="family">Scarabaeidae</tp:taxon-name-part></tp:taxon-name>: <tp:taxon-name><tp:taxon-name-part taxon-name-part-type="subfamily">Melolonthinae</tp:taxon-name-part></tp:taxon-name>). Papers in Entomology, electronically published, version3 <ext-link xlink:type="simple" ext-link-type="uri" xlink:href="http://museum.unl.edu/research/entomology/SSSA/nwmelos.htm">http://museum.unl.edu/research/entomology/SSSA/nwmelos.htm</ext-link></mixed-citation></ref><ref id="B14"><mixed-citation xmlns:xlink="http://www.w3.org/1999/xlink" xlink:type="simple">
          <person-group><name name-style="western"><surname>Cherman</surname><given-names>MA</given-names></name><name name-style="western"><surname>Morón</surname><given-names>MA</given-names></name><name name-style="western"><surname>Almeida</surname><given-names>LM</given-names></name></person-group> (<year>2016</year>) <article-title>Phylogenetic relationships within <tp:taxon-name><tp:taxon-name-part taxon-name-part-type="tribe">Diplotaxini</tp:taxon-name-part></tp:taxon-name> Kirby (<tp:taxon-name><tp:taxon-name-part taxon-name-part-type="order">Coleoptera</tp:taxon-name-part></tp:taxon-name>: <tp:taxon-name><tp:taxon-name-part taxon-name-part-type="family">Melolonthidae</tp:taxon-name-part></tp:taxon-name>: <tp:taxon-name><tp:taxon-name-part taxon-name-part-type="subfamily">Melolonthinae</tp:taxon-name-part></tp:taxon-name>) with emphasis on <italic><tp:taxon-name><tp:taxon-name-part taxon-name-part-type="genus">Liogenys</tp:taxon-name-part></tp:taxon-name></italic> Guérin-Méneville.</article-title> <source>Systematic Entomology</source> <volume>41</volume>: <fpage>744</fpage>–<lpage>770</lpage>. <ext-link xlink:type="simple" ext-link-type="doi" xlink:href="10.1111/syen.12188">https://doi.org/10.1111/syen.12188</ext-link></mixed-citation></ref></ref-list></tp:taxon-treatment>
