# Supplementary material for: A taxonomic revision of Liogenys occurring in Brazil with an interactive key and remarks on New World Diplotaxini (Coleoptera, Melolonthidae)
Source: Zookeys. 2017 Sep 19;(699):1–120. doi: 10.3897/zookeys.699.12031 (PMC5673864; doi:10.3897/zookeys.699.12031)
Supplement: XML Treatment for Liogenys cavifrons [file zookeys.699.12031-treatment25.xml]

<!DOCTYPE tp:taxon-treatment
  PUBLIC "-//TaxonX//DTD Taxonomic Treatment Publishing DTD v0 20100105//EN" "tax-treatment-NSO.dtd">
<tp:taxon-treatment xmlns:tp="http://www.plazi.org/taxpub"><tp:treatment-meta><kwd-group><label>Taxon classification</label><kwd><named-content xmlns:xlink="http://www.w3.org/1999/xlink" content-type="kingdom">Animalia</named-content></kwd><kwd><named-content xmlns:xlink="http://www.w3.org/1999/xlink" content-type="order">Coleoptera</named-content></kwd><kwd><named-content xmlns:xlink="http://www.w3.org/1999/xlink" content-type="family">Melolonthidae</named-content></kwd></kwd-group><mixed-citation publication-type="journal"><person-group><name><surname>Cherman</surname><given-names>Mariana Alejandra</given-names></name><name><surname>Mise</surname><given-names>Kleber Makoto</given-names></name><name><surname>Morón†</surname><given-names>Miguel Angel</given-names></name><name><surname>Vaz-de-Mello</surname><given-names>Fernando Z.</given-names></name><name><surname>de Almeida</surname><given-names>Lúcia Massutti</given-names></name></person-group><article-title>A taxonomic revision of <italic><tp:taxon-name><tp:taxon-name-part taxon-name-part-type="genus" reg="Liogenys">Liogenys</tp:taxon-name-part></tp:taxon-name></italic> occurring in Brazil with an interactive key and remarks on New World <tp:taxon-name><tp:taxon-name-part taxon-name-part-type="tribe">Diplotaxini</tp:taxon-name-part></tp:taxon-name> (<tp:taxon-name><tp:taxon-name-part taxon-name-part-type="order">Coleoptera</tp:taxon-name-part></tp:taxon-name>, <tp:taxon-name><tp:taxon-name-part taxon-name-part-type="family">Melolonthidae</tp:taxon-name-part></tp:taxon-name>)</article-title><source>Zookeys</source><day>19</day><month>9</month><year>2017</year><volume>2017</volume><issue>699</issue><fpage>1</fpage><lpage>120</lpage><pub-id pub-id-type="doi">10.3897/zookeys.699.12031</pub-id></mixed-citation></tp:treatment-meta><tp:nomenclature><tp:taxon-name>
              <tp:taxon-name-part taxon-name-part-type="genus" reg="Liogenys">Liogenys</tp:taxon-name-part>
              <tp:taxon-name-part taxon-name-part-type="species" reg="cavifrons">cavifrons</tp:taxon-name-part>
              <object-id xmlns:xlink="http://www.w3.org/1999/xlink" content-type="zoobank" xlink:type="simple">http://zoobank.org/1CB6159E-7B64-48EE-BDBB-60BB25B485D9</object-id>
            </tp:taxon-name><tp:taxon-authority>Cherman</tp:taxon-authority><tp:taxon-status xmlns:xlink="http://www.w3.org/1999/xlink" xlink:type="simple">sp. n.</tp:taxon-status><xref ref-type="fig" rid="F31">Figs 79</xref><xref ref-type="fig" rid="F41">, 89</xref><!--PageBreak--></tp:nomenclature><tp:treatment-sec sec-type="Type-specimen" id="SECID0EUBFM"><title>Type-specimen.</title><p>Holotype male, pinned, with genitalia mounted. Original labels: [white printed] “Coleção/ M. Alvarenga”, [White, outlined, printed] “Mangabeira [Manjeiro]/MOCAJUBA PARA/BRASIL VII-1953/Orlando Rego”, [<abbrev xmlns:xlink="http://www.w3.org/1999/xlink" xlink:title="redescription" id="ABBRID0E1BFM" xlink:type="simple">red</abbrev> printed] “HOLOTYPE”, [white printed] “<named-content xmlns:xlink="http://www.w3.org/1999/xlink" content-type="dwc:institutional_code" xlink:type="simple">DZUP</named-content>/401710”. Paratypes (11) bearing the label [<abbrev xmlns:xlink="http://www.w3.org/1999/xlink" xlink:title="redescription" id="ABBRID0EDCFM" xlink:type="simple">red</abbrev> printed] “PARATYPE”: Male paratype with the same data of the holotype [white printed] “<named-content xmlns:xlink="http://www.w3.org/1999/xlink" content-type="dwc:institutional_code" xlink:type="simple">DZUP</named-content>/401711” (<named-content xmlns:xlink="http://www.w3.org/1999/xlink" content-type="dwc:institutional_code" xlink:type="simple">DZUP</named-content>). Female paratype with the following data: [white printed] “CONCEIÇÃO ARAGUAIA/Pará Brasil VII-1959/M. Alvarenga”, [white printed] “<named-content xmlns:xlink="http://www.w3.org/1999/xlink" content-type="dwc:institutional_code" xlink:type="simple">DZUP</named-content>/401712” (<named-content xmlns:xlink="http://www.w3.org/1999/xlink" content-type="dwc:institutional_code" xlink:type="simple">DZUP</named-content>). Male and female paratypes with the following data: [white printed] “COLEÇÃO/CAMPOS SEABRA”, [White, outlined, printed] “Mangabeira [Manjeiro]/MOCAJUBA PARA/BRASIL VII-1953/Orlando Rego” (<named-content xmlns:xlink="http://www.w3.org/1999/xlink" content-type="dwc:institutional_code" xlink:type="simple">MNRJ</named-content>). One male and two female paratypes with the following data: [white printed] “COLEÇÃO/CAMPOS SEABRA”, [White, outlined, printed] “Mangabeira [Manjeiro]/MOCAJUBA PARA/BRASIL VIII-1953/O. Rego” (<named-content xmlns:xlink="http://www.w3.org/1999/xlink" content-type="dwc:institutional_code" xlink:type="simple">MNRJ</named-content>). Male paratype with the following data: [White printed] “COLEÇÃO/CAMPOS SEABRA”, [White, outlined, printed] “Mangabeira [Manjeiro]/MOCAJUBA PARA/BRASIL X-1953/O. Rego” (<named-content xmlns:xlink="http://www.w3.org/1999/xlink" content-type="dwc:institutional_code" xlink:type="simple">MNRJ</named-content>). Female paratype with the following data: [white printed] “Cachimbo, Estado do Pará/Alt. 400 m., 14/21 - IX - 955/ L. Travassos and S. Olivei<!--PageBreak-->ra col.” (<named-content xmlns:xlink="http://www.w3.org/1999/xlink" content-type="dwc:institutional_code" xlink:type="simple">CMNC</named-content>). Male paratype with the following data: [white printed] “BRASIL: (<abbrev xmlns:xlink="http://www.w3.org/1999/xlink" xlink:title="Maranhão" id="ABBRID0ERDFM" xlink:type="simple">MA</abbrev>), Mirador/Parque Est. Mirador/Base da Geraldina”, [White printed]“Armadilha Luminosa/21 - 25.viii.2006, F./Limeira-de-Oliveira”, [White printed]“154”, [White printed]“CZMT-<named-content xmlns:xlink="http://www.w3.org/1999/xlink" content-type="dwc:institutional_code" xlink:type="simple">CEMT</named-content>/0000018031” (<named-content xmlns:xlink="http://www.w3.org/1999/xlink" content-type="dwc:institutional_code" xlink:type="simple">CEMT</named-content>). Female paratype with the following data: [White printed] Distrito Federal/Planaltina. Embrapa Cerrados./Cerrado Nativo <named-content xmlns:xlink="http://www.w3.org/1999/xlink" content-type="dwc:verbatimCoordinates" xlink:type="simple"><named-content content-type="geo-json" specific-use="{&#34;type&#34;:&#34;Point&#34;,&#34;coordinates&#34;:[-47.737778,-15.604444]}" id="NCID0ECEFM" xlink:type="simple">15°36'16"S 47°44'16"W</named-content></named-content>. 07-X-2005. light./C. Oliveira”, [White printed]“CZMT-<named-content xmlns:xlink="http://www.w3.org/1999/xlink" content-type="dwc:institutional_code" xlink:type="simple">CEMT</named-content>/0000018030” (<named-content xmlns:xlink="http://www.w3.org/1999/xlink" content-type="dwc:institutional_code" xlink:type="simple">CEMT</named-content>).</p><p>Holotype and two paratypes deposited at <named-content xmlns:xlink="http://www.w3.org/1999/xlink" content-type="dwc:institutional_code" xlink:type="simple">DZUP</named-content>, Universidade Federal do Paraná, Curitiba. The other paratypes are deposited at the following institutions: <named-content xmlns:xlink="http://www.w3.org/1999/xlink" content-type="dwc:institutional_code" xlink:type="simple">CEMT</named-content>, Setor de Entomologia da Coleção Zoológica, Universidade Federal de Mato Grosso, Cuiabá; <named-content xmlns:xlink="http://www.w3.org/1999/xlink" content-type="dwc:institutional_code" xlink:type="simple">CMNC</named-content>, Canadian Nature Museum, Ontario; <named-content xmlns:xlink="http://www.w3.org/1999/xlink" content-type="dwc:institutional_code" xlink:type="simple">DZUP</named-content>, Coleção Entomologica Pe. Jesus Santiago Moure, Universidade Federal do Parana, Curitiba and <named-content xmlns:xlink="http://www.w3.org/1999/xlink" content-type="dwc:institutional_code" xlink:type="simple">MNRJ</named-content>, Museu Nacional do Rio de Janeiro, Rio de Janeiro.</p></tp:treatment-sec><tp:treatment-sec sec-type="diagnosis" id="SECID0EMFFM"><title>Diagnosis.</title><p>Body brown; elongate; elytra yellowish brown, pronotum reddish brown; frons surface irregular, excavated medially; clypeal emargination deep, rounded and wide; outer sides of anterior teeth sub-parallel; pronotal posterior corners obsolete; mesotibia cylindrical in cross section; inner margin of metatibia not carinated on apex and inner surface glabrous; pygidium convex, sub-trapezoidal; pygidial width exceeding distance between spiracles of propygidium; in males pro- and mesotarsi weakly enlarged; male genitalia, basal region wider than the parameres together at its maximum width, parameral split at the third portion; parameral apex fusiform (Fig. <xref ref-type="fig" rid="F31">79F</xref>).</p><fig id="F31" position="float" orientation="portrait"><label>Figure 79.</label><caption><p>
                  <italic><tp:taxon-name><tp:taxon-name-part taxon-name-part-type="genus" reg="Liogenys">Liogenys</tp:taxon-name-part> <tp:taxon-name-part taxon-name-part-type="species" reg="cavifrons">cavifrons</tp:taxon-name-part></tp:taxon-name></italic> Cherman, sp. n. <bold>A</bold> Dorsal view <bold>B</bold> Lateral view <bold>C</bold> Frontal view <bold>D</bold> Clypeus and pronotum <bold>E</bold> Pygidium <bold>F</bold> Parameres, dorsal view <bold>G</bold> Parameres, lateral view.</p></caption><graphic xmlns:xlink="http://www.w3.org/1999/xlink" xlink:href="zookeys-699-001-g031.jpg" position="float" orientation="portrait" xlink:type="simple" id="oo_156368.jpg"/></fig></tp:treatment-sec><tp:treatment-sec sec-type="Holotype" id="SECID0E3GFM"><title>Holotype.</title><p>
              <bold>Male.</bold> Length: 8.8 mm; width: 4.2 mm. Yellowish brown. <italic>Head</italic>: distance between eyes nearly twice the width of one eye; frons swollen and excavated medially, longer than clypeus; clypeal emargination deep, rounded and wide; outer sides of anterior teeth sub-parallel; outer margin of anterior teeth less than one-half the length of the eye; clypeal lateral margin convex; canthus not exceeding the outer margin of the eye; distal maxillary palpomere, maximum width more than twice width of apex; fovea deep extending past the transverse midline of the palpomere; labium transversely carinated, as wide as it is long; antenna 10-articulated, lamellae lighter in color than the flagellum and equal in length. <italic>Thorax</italic>: anterior margin of pronotum slightly produced medially; maximum length of pronotum exceeding the length of tarsomeres I, II and III together, disc glabrous, punctures fine and sparse; pronotal posterior corners obsolete; proepisternum with long bristles; mesepisternum sparsely scaly; sides of metasternum with short bristles and few long ones on the anterior margin; distance between meso- and metacoxae up to twice the length of the metacoxa; scutellum ogival, finely punctured at the sides. <italic>Elytra</italic>: shiny, glabrous, uniform yellowish to testaceous, lighter in color than pronotum; elytra more than three times longer than the pronotum; elytral suture and elytron unicolored and scarcely elevated; all four elytral ridges barely noticeable. <italic>Legs</italic>: procoxa bristled and scarcely scaly on infra-carinal surface; punctures visible at 12× magnification; three protibial teeth, the apical the longest, distance between basal and middle teeth slightly shorter than between middle and apical; protibial inner apical spur present; mesofemural disc setose, abundant long bristles on the anterior margin; mesotibia cylindrical in cross <!--PageBreak-->section; disc finely sculptured, two mesotibial transverse carinae, the apical one complete; metacoxa with long bristles at the sides, basal apophysis of metacoxa produced beyond the outer margin of trochanter; inner margin of metatibia carinated excepting the apex; inner surface glabrous; metatibial disc finely sculptured; two metatibial transverse carinae present posteriorly; metatibial apical spurs equally long, exceeding the diameter of the tibial apex; protarsomere II long; protarsomeres I to IV slightly enlarged; basal metatarsomere and tarsomere II equal in size; claw bifid, symmetrical, superior tooth longer and narrower than the inferior; distance between teeth shorter than the inferior tooth. <italic>Abdomen</italic>: ventrites scarcely bristled on disc; propygidium glabrous; pygidium convex, sub-trapezoidal, wide; pygidial width exceeding distance between spiracles of propygidium; pygidial disc bristled only on apex; pygidial apex sub-rounded. <italic>Parameres</italic>: basal region wider than the parameres together at its maximum width, parameral split at the third portion; inner margins convergent; parameres apex fusiform (Fig. <xref ref-type="fig" rid="F31">79F</xref>). In lateral view parameres convex, strongly curved downwards (Fig. <xref ref-type="fig" rid="F31">79G</xref>).</p><p>
              <bold>Female</bold> paratype. Length: 8.5 mm; width: 4.5 mm. As the holotype except in the clypeal teeth that follow the lateral margin of clypeus and the clypeal lateral margin straight or slightly convex; metasternum scarcely scaly; scutellum punctures randomly distributed; pygidium flatter, longer or as wide as it is long and apex more angled. <bold>Variation</bold>. Male paratypes. Length: 8.8–8.9 mm; width: 4.2–4.3 mm. As the holotype except in the scutellum triangular to rounded and with punctures randomly distributed.</p></tp:treatment-sec><tp:treatment-sec sec-type="etymology" id="SECID0EAIFM"><title>Etymology.</title><p>Adjective in the nominative singular. New Latin; from <italic>cavus</italic> (“hollow, sunken”) + <italic>frōns</italic> (“forehead, front”). The species name is due to the frons excavated medially, what distinguishes this species from the all other <italic><tp:taxon-name><tp:taxon-name-part taxon-name-part-type="genus" reg="Liogenys">Liogenys</tp:taxon-name-part></tp:taxon-name></italic>.</p></tp:treatment-sec><tp:treatment-sec sec-type="Type-locality" id="SECID0ERIFM"><title>Type-locality.</title><p>BRAZIL, Pará: Mocajuba, Mangabeira [Manjeiro] [<named-content xmlns:xlink="http://www.w3.org/1999/xlink" content-type="dwc:verbatimCoordinates" xlink:type="simple"><named-content content-type="geo-json" specific-use="{&#34;type&#34;:&#34;Point&#34;,&#34;coordinates&#34;:[-49.500000,-2.566667]}" id="NCID0E1IFM" xlink:type="simple">49°30'00"W; 2°33'60"S</named-content></named-content>], August 1953, Orlando Rego Col..</p></tp:treatment-sec><tp:treatment-sec sec-type="distribution" id="SECID0E6IFM"><title>Geographical distribution.</title><p>BRAZIL (<abbrev xmlns:xlink="http://www.w3.org/1999/xlink" xlink:title="Pará" id="ABBRID0EFJFM" xlink:type="simple">PA</abbrev>, <abbrev xmlns:xlink="http://www.w3.org/1999/xlink" xlink:title="Maranhão" id="ABBRID0EJJFM" xlink:type="simple">MA</abbrev>, <abbrev xmlns:xlink="http://www.w3.org/1999/xlink" xlink:title="Distrito Federal" id="ABBRID0ENJFM" xlink:type="simple">DF</abbrev>).</p></tp:treatment-sec><tp:treatment-sec sec-type="remarks" id="SECID0ERJFM"><title>Remarks.</title><p>
              <italic><tp:taxon-name><tp:taxon-name-part taxon-name-part-type="genus" reg="Liogenys">Liogenys</tp:taxon-name-part> <tp:taxon-name-part taxon-name-part-type="species" reg="cavifrons">cavifrons</tp:taxon-name-part></tp:taxon-name></italic> Cherman, sp. n. resembles <italic><tp:taxon-name><tp:taxon-name-part taxon-name-part-type="genus" reg="Liogenys">L.</tp:taxon-name-part> <tp:taxon-name-part taxon-name-part-type="species" reg="corumbana">corumbana</tp:taxon-name-part></tp:taxon-name></italic> (Fig. <xref ref-type="fig" rid="F13">61</xref>) in the size and shape of the body and differs from it by the pronotum and elytra slightly darker, clypeus not produced laterally and tarsi in males slightly enlarged. This species also resembles <italic><tp:taxon-name><tp:taxon-name-part taxon-name-part-type="genus" reg="Liogenys">L.</tp:taxon-name-part> <tp:taxon-name-part taxon-name-part-type="species" reg="acutidens">acutidens</tp:taxon-name-part></tp:taxon-name></italic> in color, differing from it in being smaller, having the clypeus not produced laterally, the elytral suture wider and the same color as the elytra; the scutellum more punctured; the pygidium glabrous and the tarsi in males slightly enlarged. The dimorphic features found commonly in <italic><tp:taxon-name><tp:taxon-name-part taxon-name-part-type="genus" reg="Liogenys">Liogenys</tp:taxon-name-part></tp:taxon-name></italic> males as the abdomen ventrally concave; metatibia strongly carinated along the inner margin with inner surface bristled and pro- and mesotarsi enlarged, are absent or indistinct in <italic><tp:taxon-name><tp:taxon-name-part taxon-name-part-type="genus" reg="Liogenys">L.</tp:taxon-name-part> <tp:taxon-name-part taxon-name-part-type="species" reg="cavifrons">cavifrons</tp:taxon-name-part></tp:taxon-name></italic> Cherman, sp. n.</p></tp:treatment-sec><tp:treatment-sec><!--Section generated to contain objects referenced in tp:taxon-treatment.--><fig id="F41" position="float" orientation="portrait"><label>Figure 89.</label><caption><p>Distribution records of eight species of <italic><tp:taxon-name><tp:taxon-name-part taxon-name-part-type="genus" reg="Liogenys">Liogenys</tp:taxon-name-part></tp:taxon-name></italic>. Biomes based on <xref ref-type="bibr" rid="B51">Morrone (2014)</xref>.</p></caption><graphic xmlns:xlink="http://www.w3.org/1999/xlink" xlink:href="zookeys-699-001-g041.jpg" position="float" orientation="portrait" xlink:type="simple" id="oo_156378.jpg"/></fig><fig id="F13" position="float" orientation="portrait"><label>Figure 61.</label><caption><p>
                  <italic><tp:taxon-name><tp:taxon-name-part taxon-name-part-type="genus" reg="Liogenys">Liogenys</tp:taxon-name-part> <tp:taxon-name-part taxon-name-part-type="species" reg="corumbana">corumbana</tp:taxon-name-part></tp:taxon-name></italic> Moser. <bold>A</bold> Dorsal view <bold>B</bold> Lateral view <bold>C</bold> Frontal view <bold>D</bold> Clypeus and pronotum <bold>E</bold> Pygidium <bold>F</bold> Parameres, dorsal view <bold>G</bold> Parameres, lateral view.</p></caption><graphic xmlns:xlink="http://www.w3.org/1999/xlink" xlink:href="zookeys-699-001-g013.jpg" position="float" orientation="portrait" xlink:type="simple" id="oo_156350.jpg"/></fig></tp:treatment-sec><ref-list><ref id="B51"><mixed-citation xmlns:xlink="http://www.w3.org/1999/xlink" xlink:type="simple">
          <person-group><name name-style="western"><surname>Morrone</surname><given-names>JJ</given-names></name></person-group> (<year>2014</year>) <article-title>Biogeographical regionalisation of the Neotropical region.</article-title> <source>Zootaxa</source> <volume>3782</volume>(<issue>1</issue>): <fpage>1</fpage>–<lpage>110</lpage>. <ext-link xlink:type="simple" ext-link-type="doi" xlink:href="10.11646/zootaxa.3782.1.1">https://doi.org/10.11646/zootaxa.3782.1.1</ext-link></mixed-citation></ref></ref-list></tp:taxon-treatment>
