# Supplementary material for: A taxonomic revision of Liogenys occurring in Brazil with an interactive key and remarks on New World Diplotaxini (Coleoptera, Melolonthidae)
Source: Zookeys. 2017 Sep 19;(699):1–120. doi: 10.3897/zookeys.699.12031 (PMC5673864; doi:10.3897/zookeys.699.12031)
Supplement: XML Treatment for Liogenys pseudosanctaecrucis [file zookeys.699.12031-treatment30.xml]

<!DOCTYPE tp:taxon-treatment
  PUBLIC "-//TaxonX//DTD Taxonomic Treatment Publishing DTD v0 20100105//EN" "tax-treatment-NSO.dtd">
<tp:taxon-treatment xmlns:tp="http://www.plazi.org/taxpub"><tp:treatment-meta><kwd-group><label>Taxon classification</label><kwd><named-content xmlns:xlink="http://www.w3.org/1999/xlink" content-type="kingdom">Animalia</named-content></kwd><kwd><named-content xmlns:xlink="http://www.w3.org/1999/xlink" content-type="order">Coleoptera</named-content></kwd><kwd><named-content xmlns:xlink="http://www.w3.org/1999/xlink" content-type="family">Melolonthidae</named-content></kwd></kwd-group><mixed-citation publication-type="journal"><person-group><name><surname>Cherman</surname><given-names>Mariana Alejandra</given-names></name><name><surname>Mise</surname><given-names>Kleber Makoto</given-names></name><name><surname>Morón†</surname><given-names>Miguel Angel</given-names></name><name><surname>Vaz-de-Mello</surname><given-names>Fernando Z.</given-names></name><name><surname>de Almeida</surname><given-names>Lúcia Massutti</given-names></name></person-group><article-title>A taxonomic revision of <italic><tp:taxon-name><tp:taxon-name-part taxon-name-part-type="genus" reg="Liogenys">Liogenys</tp:taxon-name-part></tp:taxon-name></italic> occurring in Brazil with an interactive key and remarks on New World <tp:taxon-name><tp:taxon-name-part taxon-name-part-type="tribe">Diplotaxini</tp:taxon-name-part></tp:taxon-name> (<tp:taxon-name><tp:taxon-name-part taxon-name-part-type="order">Coleoptera</tp:taxon-name-part></tp:taxon-name>, <tp:taxon-name><tp:taxon-name-part taxon-name-part-type="family">Melolonthidae</tp:taxon-name-part></tp:taxon-name>)</article-title><source>Zookeys</source><day>19</day><month>9</month><year>2017</year><volume>2017</volume><issue>699</issue><fpage>1</fpage><lpage>120</lpage><pub-id pub-id-type="doi">10.3897/zookeys.699.12031</pub-id></mixed-citation></tp:treatment-meta><tp:nomenclature><tp:taxon-name>
              <tp:taxon-name-part taxon-name-part-type="genus" reg="Liogenys">Liogenys</tp:taxon-name-part>
              <tp:taxon-name-part taxon-name-part-type="species" reg="pseudosanctaecrucis">pseudosanctaecrucis</tp:taxon-name-part>
              <object-id xmlns:xlink="http://www.w3.org/1999/xlink" content-type="zoobank" xlink:type="simple">http://zoobank.org/A302FBC0-94C6-4281-B03F-54E88F6B81F4</object-id>
            </tp:taxon-name><tp:taxon-authority>Cherman</tp:taxon-authority><tp:taxon-status xmlns:xlink="http://www.w3.org/1999/xlink" xlink:type="simple">sp. n.</tp:taxon-status><xref ref-type="fig" rid="F36">Figs 84</xref><xref ref-type="fig" rid="F45">, 93</xref><!--PageBreak--></tp:nomenclature><tp:treatment-sec sec-type="Type-specimen" id="SECID0EMUGM"><title>Type-specimen.</title><p>Holotype male, pinned, genitalia mounted. Original labels: [white handwritten]“Me 27 (Det.)/Rio Verde, M. Grosso/10.64 [verse] <tp:taxon-name><tp:taxon-name-part taxon-name-part-type="genus" reg="Liogenys">Liogenys</tp:taxon-name-part></tp:taxon-name>”, [white, outlined, printed] “H. and A. HOWDEN/COLLECTION/<italic>ex.</italic> A. Martinez coll.”, [<abbrev xmlns:xlink="http://www.w3.org/1999/xlink" xlink:title="redescription" id="ABBRID0E1UGM" xlink:type="simple">red</abbrev> printed] “HOLOTYPE” (<named-content xmlns:xlink="http://www.w3.org/1999/xlink" content-type="dwc:institutional_code" xlink:type="simple">CMNC</named-content>). Paratype (2) bearing the labels: [<abbrev xmlns:xlink="http://www.w3.org/1999/xlink" xlink:title="redescription" id="ABBRID0EDVGM" xlink:type="simple">red</abbrev> printed] “PARATYPE”. Female paratype labeled: [white handwritten] “Me 27 (Ma)/<tp:taxon-name><tp:taxon-name-part taxon-name-part-type="genus" reg="Liogenys">Liogenys</tp:taxon-name-part></tp:taxon-name> sp./Rio Verde, M. Grosso/10.64”, [White handwritten]“R. VERDE/<abbrev xmlns:xlink="http://www.w3.org/1999/xlink" xlink:title="Mato Grosso" id="ABBRID0ENVGM" xlink:type="simple">MT</abbrev>-BRASIL/X-1964/A. MALLER”, [white printed]“DPT° ZOOL/UF-PARANÁ”, [white printed]“<named-content xmlns:xlink="http://www.w3.org/1999/xlink" content-type="dwc:institutional_code" xlink:type="simple">DZUP</named-content>/401713”. Male Paratype bearing the labels: [white printed] “BRASIL: Distrito Federal/Planaltina. Embrapa Cerrados./Cerrado Nativo <named-content xmlns:xlink="http://www.w3.org/1999/xlink" content-type="dwc:verbatimCoordinates" xlink:type="simple"><named-content content-type="geo-json" specific-use="{&#34;type&#34;:&#34;Point&#34;,&#34;coordinates&#34;:[-47.737778,-15.604444]}" id="NCID0EZVGM" xlink:type="simple">15°36'16"S/ 47°44'16"W</named-content></named-content>. 03-XI-2006. light./C. Oliveira”, [white printed] “CZMT-<named-content xmlns:xlink="http://www.w3.org/1999/xlink" content-type="dwc:institutional_code" xlink:type="simple">CEMT</named-content>/0000018056”(<named-content xmlns:xlink="http://www.w3.org/1999/xlink" content-type="dwc:institutional_code" xlink:type="simple">CEMT</named-content>). Holotype deposited at <named-content xmlns:xlink="http://www.w3.org/1999/xlink" content-type="dwc:institutional_code" xlink:type="simple">CMNC</named-content>, Canadian Museum of Nature, Ottawa. Female paratype deposited in <named-content xmlns:xlink="http://www.w3.org/1999/xlink" content-type="dwc:institutional_code" xlink:type="simple">DZUP</named-content>, Coleção Entomologica Pe. Jesus Santiago Moure, Universidade Federal do Paraná, Curitiba. Male paratype deposited in <named-content xmlns:xlink="http://www.w3.org/1999/xlink" content-type="dwc:institutional_code" xlink:type="simple">CEMT</named-content>, Setor de Entomologia da Coleção Zoológica, Universidade Federal de Mato Grosso, Cuiabá.</p></tp:treatment-sec><tp:treatment-sec sec-type="diagnosis" id="SECID0EXWGM"><title>Diagnosis.</title><p>Body brownish, elytra testaceous, pronotum darker; sides parallel; clypeal emargination sub-angled, deep and wide; outer sides of anterior teeth parallel; meso- and metatibia quadrate in cross section. In males, pygidial disc scaly throughout, erect-scaled; pygidial apex rounded; parameres deeply grooved across the basal region, inner margins forming an elevated flange, apex widened and rounded (Fig. <xref ref-type="fig" rid="F36">84F</xref>).</p><fig id="F36" position="float" orientation="portrait"><label>Figure 84.</label><caption><p>
                  <italic><tp:taxon-name><tp:taxon-name-part taxon-name-part-type="genus" reg="Liogenys">Liogenys</tp:taxon-name-part> <tp:taxon-name-part taxon-name-part-type="species" reg="pseudosanctaecrucis">pseudosanctaecrucis</tp:taxon-name-part></tp:taxon-name></italic> Cherman, sp. n. <bold>A</bold> Dorsal view <bold>B</bold> Lateral view <bold>C</bold> Frontal view <bold>D</bold> Clypeus and pronotum <bold>E</bold> Pygidium <bold>F</bold> Parameres, dorsal view <bold>G</bold> Parameres, lateral view.</p></caption><graphic xmlns:xlink="http://www.w3.org/1999/xlink" xlink:href="zookeys-699-001-g036.jpg" position="float" orientation="portrait" xlink:type="simple" id="oo_156373.jpg"/></fig></tp:treatment-sec><tp:treatment-sec sec-type="Holotype" id="SECID0EHYGM"><title>Holotype.</title><p>
              <bold>Male</bold>. Length: 10.7 mm; width 5.1 mm. <italic>Head</italic>: distance between eyes twice the width of one eye; frons shorter than clypeus; clypeal emargination deep, sub-angled and wide, outer sides of anterior teeth parallel; outer margin of anterior teeth equal to the eye; lateral margin slightly convex; canthus not exceeding the outer margin of the eye; distal maxillary palpomere, maximum width equal to width of apex; fovea deep, extending past the transverse midline of the palpomere; labium transversely carinated, as wide as it is long; antenna 10-articulated, lamellae longer than flagellum. <italic>Thorax</italic>: maximum length of pronotum exceeding the length of tarsomeres I, II and III together; disc glabrous, punctures coarse and sparse; pronotal posterior corners sharp, <!--PageBreak-->right-angled; proepisternum with long bristles, pro- and mesepisternum scaly, as are the sides of metasternum, also with few long bristles on the anterior margin; distance between meso- and metacoxae up to twice the length of the metacoxa; scutellum ogival, coarsely punctured except on the center. <italic>Elytra</italic>: shiny, glabrous, uniformly testaceous, pruinose on the posterior margin, lighter in color than the pronotum; elytra more than three times longer than the pronotum; elytral suture slightly darker than elytron and weakly elevated; three pairs of elytral ridges barely noticeable, except of the outer one, distinctly elevated. <italic>Legs</italic>: procoxa bristled on infra-carinal and outer surface; three protibial teeth, middle and apical equal in size, the three teeth equally spaced; protibial inner apical spur present; mesofemural disc glabrous, with a row of long bristles on the anterior and posterior margins; mesotibia quadrate in cross section; disc finely sculptured; basal apophysis of metacoxa produced beyond the outer margin of trochanter; inner margin of metatibia carinated towards apex, apical inner surface setose; metatibial disc finely sculptured; metatibial short transverse carina present posteriorly; metatibial apical spurs equal in length, slightly shorter than the diameter of the tibial apex; protarsomere II long; pro- and mesotarsomeres I to IV enlarged, protarsomeres slightly wider than the mesotarsomeres and more than twice wider than metatarsi; basal metatarsomere slightly wider and shorter than tarsomere II; claws bifid, symmetrical; superior tooth longer and narrower than inferior tooth, distance between teeth shorter than the inferior tooth. <italic>Abdomen</italic>: band of scales visible at the lowest magnification beneath the outer margin of elytra; ventrites bristled abundantly on disc and sides; propygidium bristled; pygidium flat, wide; pygidial width exceeding distance <!--PageBreak-->between spiracles of propygidium, pygidial disc with yellow erect scales throughout and deep umbilical coarse punctures; pygidial apex rounded. <italic>Parameres</italic>: basal region broadly grooved across the midline; basal region wider than parameres together at its maximum width, parameral split at 2/3; apex widened, edges rounded, inner margins convergent with a flange elevated, mainly in the basal region (Fig. <xref ref-type="fig" rid="F36">84F</xref>); in lateral view parameres concave; apex curved downwards apically (Fig. <xref ref-type="fig" rid="F36">84G</xref>).</p><p>
              <bold>Female</bold> paratype. Length: 10.7 mm; width 5.7 mm. As the holotype except in the body wider and shiny; clypeal emargination narrower; pronotal and elytral punctures slightly coarser, scutellum wider and triangular, pygidium sub-trapezoidal; pygidial apex with sharper edges and bristled instead of scaly, bristles more abundant and longer on apex.</p></tp:treatment-sec><tp:treatment-sec sec-type="variation" id="SECID0ELZGM"><title>Variation.</title><p>Male paratype. Length: 10.7 mm; width 5.2 mm. The paratype does not differ significantly from the holotype, except in the elytral outer ridge less conspicuous and the elytra shiny, not pruinose, on posterior margins.</p></tp:treatment-sec><tp:treatment-sec sec-type="etymology" id="SECID0EQZGM"><title>Etymology.</title><p>Noun in the genitive case. Prefix from Ancient Greek ψευδής (pseudḗs, “false, lying”). The species name is due to the morphological similarity with <italic><tp:taxon-name><tp:taxon-name-part taxon-name-part-type="genus" reg="Liogenys">L.</tp:taxon-name-part> <tp:taxon-name-part taxon-name-part-type="species" reg="santaecrucis">santaecrucis</tp:taxon-name-part></tp:taxon-name></italic> and also their geographical distribution is nearby.</p></tp:treatment-sec><tp:treatment-sec sec-type="Type-locality" id="SECID0EB1GM"><title>Type-locality.</title><p>BRAZIL, Mato Grosso do Sul: Rio Verde de Mato Grosso [<named-content xmlns:xlink="http://www.w3.org/1999/xlink" content-type="dwc:verbatimCoordinates" xlink:type="simple"><named-content content-type="geo-json" specific-use="{&#34;type&#34;:&#34;Point&#34;,&#34;coordinates&#34;:[-54.845444,-18.925889]}" id="NCID0EK1GM" xlink:type="simple">18°55'33.2"S, 54°50'43.6"W</named-content></named-content>], Oct 1964.</p></tp:treatment-sec><tp:treatment-sec sec-type="distribution" id="SECID0EP1GM"><title>Geographical distribution.</title><p>BRAZIL (<abbrev xmlns:xlink="http://www.w3.org/1999/xlink" xlink:title="Mato Grosso do Sul" id="ABBRID0EV1GM" xlink:type="simple">MS</abbrev>, <abbrev xmlns:xlink="http://www.w3.org/1999/xlink" xlink:title="Distrito Federal" id="ABBRID0EZ1GM" xlink:type="simple">DF</abbrev>).</p></tp:treatment-sec><tp:treatment-sec sec-type="remarks" id="SECID0E41GM"><title>Remarks.</title><p>
              <italic><tp:taxon-name><tp:taxon-name-part taxon-name-part-type="genus" reg="Liogenys">Liogenys</tp:taxon-name-part> <tp:taxon-name-part taxon-name-part-type="species" reg="pseudosanctaecrucis">pseudosanctaecrucis</tp:taxon-name-part></tp:taxon-name></italic> Cherman, sp. n. shares with <italic><tp:taxon-name><tp:taxon-name-part taxon-name-part-type="genus" reg="Liogenys">L.</tp:taxon-name-part> <tp:taxon-name-part taxon-name-part-type="species" reg="santaecrucis">santaecrucis</tp:taxon-name-part></tp:taxon-name></italic> almost all of the external features, excepting the male pygidial disc scaly instead of bristled. The parameres differ in the more pronounced and broader groove across the basal region.</p></tp:treatment-sec><tp:treatment-sec><!--Section generated to contain objects referenced in tp:taxon-treatment.--><fig id="F45" position="float" orientation="portrait"><label>Figure 93.</label><caption><p>Distribution records of seven species of <italic><tp:taxon-name><tp:taxon-name-part taxon-name-part-type="genus" reg="Liogenys">Liogenys</tp:taxon-name-part></tp:taxon-name></italic>. Biomes based on <xref ref-type="bibr" rid="B51">Morrone (2014)</xref>.</p></caption><graphic xmlns:xlink="http://www.w3.org/1999/xlink" xlink:href="zookeys-699-001-g045.jpg" position="float" orientation="portrait" xlink:type="simple" id="oo_156382.jpg"/></fig></tp:treatment-sec><ref-list><ref id="B51"><mixed-citation xmlns:xlink="http://www.w3.org/1999/xlink" xlink:type="simple">
          <person-group><name name-style="western"><surname>Morrone</surname><given-names>JJ</given-names></name></person-group> (<year>2014</year>) <article-title>Biogeographical regionalisation of the Neotropical region.</article-title> <source>Zootaxa</source> <volume>3782</volume>(<issue>1</issue>): <fpage>1</fpage>–<lpage>110</lpage>. <ext-link xlink:type="simple" ext-link-type="doi" xlink:href="10.11646/zootaxa.3782.1.1">https://doi.org/10.11646/zootaxa.3782.1.1</ext-link></mixed-citation></ref></ref-list></tp:taxon-treatment>
