# Supplementary material for: A taxonomic revision of Liogenys occurring in Brazil with an interactive key and remarks on New World Diplotaxini (Coleoptera, Melolonthidae)
Source: Zookeys. 2017 Sep 19;(699):1–120. doi: 10.3897/zookeys.699.12031 (PMC5673864; doi:10.3897/zookeys.699.12031)
Supplement: XML Treatment for Liogenys grossii [file zookeys.699.12031-treatment31.xml]

<!DOCTYPE tp:taxon-treatment
  PUBLIC "-//TaxonX//DTD Taxonomic Treatment Publishing DTD v0 20100105//EN" "tax-treatment-NSO.dtd">
<tp:taxon-treatment xmlns:tp="http://www.plazi.org/taxpub"><tp:treatment-meta><kwd-group><label>Taxon classification</label><kwd><named-content xmlns:xlink="http://www.w3.org/1999/xlink" content-type="kingdom">Animalia</named-content></kwd><kwd><named-content xmlns:xlink="http://www.w3.org/1999/xlink" content-type="order">Coleoptera</named-content></kwd><kwd><named-content xmlns:xlink="http://www.w3.org/1999/xlink" content-type="family">Melolonthidae</named-content></kwd></kwd-group><mixed-citation publication-type="journal"><person-group><name><surname>Cherman</surname><given-names>Mariana Alejandra</given-names></name><name><surname>Mise</surname><given-names>Kleber Makoto</given-names></name><name><surname>Morón†</surname><given-names>Miguel Angel</given-names></name><name><surname>Vaz-de-Mello</surname><given-names>Fernando Z.</given-names></name><name><surname>de Almeida</surname><given-names>Lúcia Massutti</given-names></name></person-group><article-title>A taxonomic revision of <italic><tp:taxon-name><tp:taxon-name-part taxon-name-part-type="genus" reg="Liogenys">Liogenys</tp:taxon-name-part></tp:taxon-name></italic> occurring in Brazil with an interactive key and remarks on New World <tp:taxon-name><tp:taxon-name-part taxon-name-part-type="tribe">Diplotaxini</tp:taxon-name-part></tp:taxon-name> (<tp:taxon-name><tp:taxon-name-part taxon-name-part-type="order">Coleoptera</tp:taxon-name-part></tp:taxon-name>, <tp:taxon-name><tp:taxon-name-part taxon-name-part-type="family">Melolonthidae</tp:taxon-name-part></tp:taxon-name>)</article-title><source>Zookeys</source><day>19</day><month>9</month><year>2017</year><volume>2017</volume><issue>699</issue><fpage>1</fpage><lpage>120</lpage><pub-id pub-id-type="doi">10.3897/zookeys.699.12031</pub-id></mixed-citation></tp:treatment-meta><tp:nomenclature><tp:taxon-name>
              <tp:taxon-name-part taxon-name-part-type="genus" reg="Liogenys">Liogenys</tp:taxon-name-part>
              <tp:taxon-name-part taxon-name-part-type="species" reg="grossii">grossii</tp:taxon-name-part>
              <object-id xmlns:xlink="http://www.w3.org/1999/xlink" content-type="zoobank" xlink:type="simple">http://zoobank.org/EC683038-11B0-4B38-B6BE-E06D470E6CF9</object-id>
            </tp:taxon-name><tp:taxon-authority>Cherman</tp:taxon-authority><tp:taxon-status xmlns:xlink="http://www.w3.org/1999/xlink" xlink:type="simple">sp. n.</tp:taxon-status><xref ref-type="fig" rid="F37">Figs 85</xref><xref ref-type="fig" rid="F42">, 90</xref></tp:nomenclature><tp:treatment-sec sec-type="Type-specimen" id="SECID0EK4GM"><title>Type-specimen.</title><p>Holotype male, pinned, with genitalia mounted. Original labels: [white printed] “BRASIL. <abbrev xmlns:xlink="http://www.w3.org/1999/xlink" xlink:title="Bahia" id="ABBRID0ER4GM" xlink:type="simple">BA</abbrev>/Encruzilhada. Estr. <abbrev xmlns:xlink="http://www.w3.org/1999/xlink" xlink:title="Santiago del Estero" id="ABBRID0EV4GM" xlink:type="simple">SE</abbrev>/16. XII. 2012. Luz/ P. C. Grossi Coll”, [<abbrev xmlns:xlink="http://www.w3.org/1999/xlink" xlink:title="redescription" id="ABBRID0EZ4GM" xlink:type="simple">red</abbrev> printed] “HOLOTYPE” (CERPE). Paratypes (5) bearing the label [<abbrev xmlns:xlink="http://www.w3.org/1999/xlink" xlink:title="redescription" id="ABBRID0E44GM" xlink:type="simple">red</abbrev> printed] “PARATYPE”: Female paratype labeled: [white printed] “BRASIL, <abbrev xmlns:xlink="http://www.w3.org/1999/xlink" xlink:title="Bahia" id="ABBRID0EB5GM" xlink:type="simple">BA</abbrev>, Encruzilhada/<named-content xmlns:xlink="http://www.w3.org/1999/xlink" content-type="dwc:verbatimCoordinates" xlink:type="simple"><named-content content-type="geo-json" specific-use="{&#34;type&#34;:&#34;Point&#34;,&#34;coordinates&#34;:[-40.947500,-15.576389]}" id="NCID0EI5GM" xlink:type="simple">15°34'35"S 40° 56'51"W</named-content></named-content>/ 15.xii.2012, J.A.Rafael and/ E.J.Grossi, Arm. Luz, 850m” (<named-content xmlns:xlink="http://www.w3.org/1999/xlink" content-type="dwc:institutional_code" xlink:type="simple">INPA</named-content>). Female paratype labeled. [White printed] “BRASIL. <abbrev xmlns:xlink="http://www.w3.org/1999/xlink" xlink:title="Minas Gerais" id="ABBRID0ES5GM" xlink:type="simple">MG</abbrev>. Aguas/ Vermelhas. Faz. Faccino/ 12.XII. 2012. Luz/ P. C. Grossi Coll” (CERPE). Three female paratypes labeled: [white printed]“BRASIL: Bahia, Encruzilhada,/ Divisa, [long space] XI.1975”. (<named-content xmlns:xlink="http://www.w3.org/1999/xlink" content-type="dwc:institutional_code" xlink:type="simple">MNRJ</named-content>). Holotype and one paratype deposited at CERPE, Coleção Entomologica da Universidade Federal Rural de Pernambuco, Recife. Female paratype deposited at <named-content xmlns:xlink="http://www.w3.org/1999/xlink" content-type="dwc:institutional_code" xlink:type="simple">INPA</named-content>, Instituto Nacional de Pesquisa Amazônica, Manaus; and three female paratypes at <named-content xmlns:xlink="http://www.w3.org/1999/xlink" content-type="dwc:institutional_code" xlink:type="simple">MNRJ</named-content>, Museu Nacional de Rio de Janeiro, Rio de Janeiro.</p></tp:treatment-sec><tp:treatment-sec sec-type="diagnosis" id="SECID0EF6GM"><title>Diagnosis.</title><p>Body brownish; elongate; elytra testaceous, pronotum purplish <abbrev xmlns:xlink="http://www.w3.org/1999/xlink" xlink:title="redescription" id="ABBRID0EL6GM" xlink:type="simple">red</abbrev>, sparsely punctured; clypeal emargination sharp and wide; outer sides of anterior teeth parallel; clypeal lateral margin convex, with a sub-angled tooth-like projection, right angle between outer side of anterior teeth and clypeal lateral projection; mesotibia quadrate in cross section; inner margin of male metatibia medially produced; ventrites III to V strongly produced medially (Fig. <xref ref-type="fig" rid="F37">85F</xref>); pygidium flat, as wide as it is long; pygidial disc bristled only on apex, coarsely punctured; male genitalia, basal region narrower than the width of the parameres together at its maximum width, parameres narrowed subapically, apical edges rounded (Fig. <xref ref-type="fig" rid="F37">85G</xref>).</p><fig id="F37" position="float" orientation="portrait"><label>Figure 85.</label><caption><p>
                  <italic><tp:taxon-name><tp:taxon-name-part taxon-name-part-type="genus" reg="Liogenys">Liogenys</tp:taxon-name-part> <tp:taxon-name-part taxon-name-part-type="species" reg="grossii">grossii</tp:taxon-name-part></tp:taxon-name></italic> Cherman, sp. n. <bold>A</bold> Dorsal view <bold>B</bold> Lateral view <bold>C</bold> Frontal view <bold>D</bold> Clypeus and pronotum <bold>E</bold> Pygidium <bold>F</bold> Abdomen, lateral view <bold>G</bold> Parameres, dorsal view <bold>H</bold> Parameres, lateral view.</p></caption><graphic xmlns:xlink="http://www.w3.org/1999/xlink" xlink:href="zookeys-699-001-g037.jpg" position="float" orientation="portrait" xlink:type="simple" id="oo_156374.jpg"/></fig></tp:treatment-sec><tp:treatment-sec sec-type="Holotype" id="SECID0E6AHM"><title>Holotype.</title><p>
              <bold>Male</bold>. Length: 13.3 mm; width: 6.4 mm. Elytra testaceous, pronotum purplish <abbrev xmlns:xlink="http://www.w3.org/1999/xlink" xlink:title="redescription" id="ABBRID0EHBHM" xlink:type="simple">red</abbrev>. <italic>Head</italic>: distance between eyes nearly twice the width of one eye; frons swollen, equal in length to clypeus; clypeal emargination sharp, shallow and wide; outer sides of anterior teeth parallel; outer margin of anterior teeth three times shorter than the eye; clypeal lateral margin convex, with a sub-angled tooth-like projection; distance between clypeal lateral projection and anterior margin of eye slightly shorter than one eye; distance between clypeal lateral projection and anterior tooth shorter than basal width of anterior tooth; right angle between outer side of anterior teeth and clypeal lateral projection; canthus not exceeding the outer margin of the eye; distal maxillary <!--PageBreak-->palpomere, maximum width as wide as the apex; fovea shallow, elongate, extending past the transverse midline of the palpomere; labium transversely carinated, as wide as it is long; antenna 10-articulated, lamellae slightly lighter in color and longer than flagellum. <italic>Thorax</italic>: anterior margin of pronotum slightly produced medially; maximum length of pronotum exceeding the length of tarsomeres I, II and III together; disc glabrous, punctures fine and very sparse; pronotal posterior corners sharp, almost right-angled; proepisternum with short bristles; mesepisternum scaly; sides of metasternum bristled; distance between meso- and metacoxae up to twice longer than the metacoxa; scutellum ogival, finely punctured at the base. <italic>Elytra</italic>: shiny, glabrous, uniformly testaceous, distinctly lighter in color than pronotum; elytra more than three times longer than the pronotum; elytral suture darker than elytron and distinctly elevated; all four elytral ridges barely noticeable. <italic>Legs</italic>: procoxa bristled on infra-carinal and outer surface; punctures visible at 12× magnification; three protibial teeth, middle and apical equal in size, the three teeth equally spaced; protibial inner apical spur present; mesofemural disc setose, scarcely bristled; mesotibia quadrate in cross section, disc coarsely sculptured; two mesotibial transverse carinae, the apical one incomplete; basal apophysis of metacoxa produced beyond the outer margin of trochanter; inner margin of metatibia carinated and abruptly medially produced towards apex; apical inner surface setose; metatibial disc finely sculptured; metatibial transverse carina present posteriorly; metatibia with posterior discontinuous longitudinal carina; metatibial spurs equal in length, length equal to the diameter of the tibial apex; protarsomere II long; pro- and mesotarsomeres I to IV enlarged, protarsomeres two-fold wider than the mesotarsomeres and more than three times wider than the metatarsi; basal metatarsomere longer than tarsomere II and as wide as; claw bifid, symmetrical, superior tooth longer and narrower than the inferior; distance between teeth shorter than the inferior tooth. <italic>Abdomen</italic>: ventrites bristled on disc and sides; ventrites III, IV and V strongly produced medially; propygidium visible, glabrous; pygidium flat; sub-quadrate, as wide as it is long; pygidial width not exceeding distance between spiracles of propygidium; pygidial disc bristled only on apex, coarsely punctured; pygidial apex quadrate. <italic>Parameres</italic>: basal region narrower than the parameres together at its maximum width, parameral split at the third portion; inner margins convergent; narrowed subapically; apical edges rounded (Fig. <xref ref-type="fig" rid="F37">85G</xref>). In lateral view parameres slightly concave (Fig. <xref ref-type="fig" rid="F37">85H</xref>).</p><p>
              <bold>Female</bold> paratype. Length: 13.9 mm; width: 7.2 mm. As the holotype except in the size bigger, body wider and darker, clypeal lateral margin weakly produced; ventrites not produced medially and pygidium convex.</p></tp:treatment-sec><tp:treatment-sec sec-type="etymology" id="SECID0EFCHM"><title>Etymology.</title><p>Noun in the genitive case. The species is dedicated to its collector, Dr Paschoal Coelho Grossi, great <tp:taxon-name><tp:taxon-name-part taxon-name-part-type="superfamily">Scarabaeoidea</tp:taxon-name-part></tp:taxon-name> researcher and author of numerous species within the superfamily.</p></tp:treatment-sec><tp:treatment-sec sec-type="Type-locality" id="SECID0EQCHM"><title>Type-locality.</title><p>BRAZIL, Bahia: Encruzilhada [<named-content xmlns:xlink="http://www.w3.org/1999/xlink" content-type="dwc:verbatimCoordinates" xlink:type="simple"><named-content content-type="geo-json" specific-use="{&#34;type&#34;:&#34;Point&#34;,&#34;coordinates&#34;:[-40.947500,-15.576389]}" id="NCID0EZCHM" xlink:type="simple">40°56'51"W, 15°34'35"S</named-content></named-content>], from light, 16 Dec 2012, P. C. Grossi Coll.</p></tp:treatment-sec><tp:treatment-sec sec-type="distribution" id="SECID0E5CHM"><title>Geographical distribution.</title><p>BRAZIL (<abbrev xmlns:xlink="http://www.w3.org/1999/xlink" xlink:title="Bahia" id="ABBRID0EEDHM" xlink:type="simple">BA</abbrev>, <abbrev xmlns:xlink="http://www.w3.org/1999/xlink" xlink:title="Minas Gerais" id="ABBRID0EIDHM" xlink:type="simple">MG</abbrev>).</p></tp:treatment-sec><tp:treatment-sec sec-type="remarks" id="SECID0EMDHM"><title>Remarks.</title><p>
              <italic><tp:taxon-name><tp:taxon-name-part taxon-name-part-type="genus" reg="Liogenys">Liogenys</tp:taxon-name-part> <tp:taxon-name-part taxon-name-part-type="species" reg="grossii">grossii</tp:taxon-name-part></tp:taxon-name></italic> Cherman, sp. n. resembles <italic><tp:taxon-name><tp:taxon-name-part taxon-name-part-type="genus" reg="Liogenys">L.</tp:taxon-name-part> <tp:taxon-name-part taxon-name-part-type="species" reg="spiniventris">spiniventris</tp:taxon-name-part></tp:taxon-name></italic> (Fig. <xref ref-type="fig" rid="F25">73</xref>) in the size, shape and color of the body and elytra, shape of clypeus and mainly in the presence <!--PageBreak-->of medial projections on ventrites. The new species differs in the additional medial projection on ventrite and in the shape of the parameres (Fig. <xref ref-type="fig" rid="F37">85F</xref>), narrowed subapically.</p></tp:treatment-sec><tp:treatment-sec><!--Section generated to contain objects referenced in tp:taxon-treatment.--><fig id="F42" position="float" orientation="portrait"><label>Figure 90.</label><caption><p>Distribution records of seven species of <italic><tp:taxon-name><tp:taxon-name-part taxon-name-part-type="genus" reg="Liogenys">Liogenys</tp:taxon-name-part></tp:taxon-name></italic>. Biomes based on <xref ref-type="bibr" rid="B51">Morrone (2014)</xref>.</p></caption><graphic xmlns:xlink="http://www.w3.org/1999/xlink" xlink:href="zookeys-699-001-g042.jpg" position="float" orientation="portrait" xlink:type="simple" id="oo_156379.jpg"/></fig><fig id="F25" position="float" orientation="portrait"><label>Figure 73.</label><caption><p>
                  <italic><tp:taxon-name><tp:taxon-name-part taxon-name-part-type="genus" reg="Liogenys">Liogenys</tp:taxon-name-part> <tp:taxon-name-part taxon-name-part-type="species" reg="spiniventris">spiniventris</tp:taxon-name-part></tp:taxon-name></italic> Moser. <bold>A</bold> Dorsal view <bold>B</bold> Lateral view <bold>C</bold> Frontal view <bold>D</bold> Clypeus and pronotum <bold>E</bold> Pygidium <bold>F</bold> Abdomen, lateral view <bold>G</bold> Parameres, dorsal view <bold>H</bold> Parameres, lateral view.</p></caption><graphic xmlns:xlink="http://www.w3.org/1999/xlink" xlink:href="zookeys-699-001-g025.jpg" position="float" orientation="portrait" xlink:type="simple" id="oo_156362.jpg"/></fig></tp:treatment-sec><ref-list><ref id="B51"><mixed-citation xmlns:xlink="http://www.w3.org/1999/xlink" xlink:type="simple">
          <person-group><name name-style="western"><surname>Morrone</surname><given-names>JJ</given-names></name></person-group> (<year>2014</year>) <article-title>Biogeographical regionalisation of the Neotropical region.</article-title> <source>Zootaxa</source> <volume>3782</volume>(<issue>1</issue>): <fpage>1</fpage>–<lpage>110</lpage>. <ext-link xlink:type="simple" ext-link-type="doi" xlink:href="10.11646/zootaxa.3782.1.1">https://doi.org/10.11646/zootaxa.3782.1.1</ext-link></mixed-citation></ref></ref-list></tp:taxon-treatment>
