# Supplementary material for: A taxonomic revision of Liogenys occurring in Brazil with an interactive key and remarks on New World Diplotaxini (Coleoptera, Melolonthidae)
Source: Zookeys. 2017 Sep 19;(699):1–120. doi: 10.3897/zookeys.699.12031 (PMC5673864; doi:10.3897/zookeys.699.12031)
Supplement: XML Treatment for Liogenys pseudospiniventris [file zookeys.699.12031-treatment32.xml]

<!DOCTYPE tp:taxon-treatment
  PUBLIC "-//TaxonX//DTD Taxonomic Treatment Publishing DTD v0 20100105//EN" "tax-treatment-NSO.dtd">
<tp:taxon-treatment xmlns:tp="http://www.plazi.org/taxpub"><tp:treatment-meta><kwd-group><label>Taxon classification</label><kwd><named-content xmlns:xlink="http://www.w3.org/1999/xlink" content-type="kingdom">Animalia</named-content></kwd><kwd><named-content xmlns:xlink="http://www.w3.org/1999/xlink" content-type="order">Coleoptera</named-content></kwd><kwd><named-content xmlns:xlink="http://www.w3.org/1999/xlink" content-type="family">Melolonthidae</named-content></kwd></kwd-group><mixed-citation publication-type="journal"><person-group><name><surname>Cherman</surname><given-names>Mariana Alejandra</given-names></name><name><surname>Mise</surname><given-names>Kleber Makoto</given-names></name><name><surname>Morón†</surname><given-names>Miguel Angel</given-names></name><name><surname>Vaz-de-Mello</surname><given-names>Fernando Z.</given-names></name><name><surname>de Almeida</surname><given-names>Lúcia Massutti</given-names></name></person-group><article-title>A taxonomic revision of <italic><tp:taxon-name><tp:taxon-name-part taxon-name-part-type="genus" reg="Liogenys">Liogenys</tp:taxon-name-part></tp:taxon-name></italic> occurring in Brazil with an interactive key and remarks on New World <tp:taxon-name><tp:taxon-name-part taxon-name-part-type="tribe">Diplotaxini</tp:taxon-name-part></tp:taxon-name> (<tp:taxon-name><tp:taxon-name-part taxon-name-part-type="order">Coleoptera</tp:taxon-name-part></tp:taxon-name>, <tp:taxon-name><tp:taxon-name-part taxon-name-part-type="family">Melolonthidae</tp:taxon-name-part></tp:taxon-name>)</article-title><source>Zookeys</source><day>19</day><month>9</month><year>2017</year><volume>2017</volume><issue>699</issue><fpage>1</fpage><lpage>120</lpage><pub-id pub-id-type="doi">10.3897/zookeys.699.12031</pub-id></mixed-citation></tp:treatment-meta><tp:nomenclature><tp:taxon-name>
              <tp:taxon-name-part taxon-name-part-type="genus" reg="Liogenys">Liogenys</tp:taxon-name-part>
              <tp:taxon-name-part taxon-name-part-type="species" reg="pseudospiniventris">pseudospiniventris</tp:taxon-name-part>
              <object-id xmlns:xlink="http://www.w3.org/1999/xlink" content-type="zoobank" xlink:type="simple">http://zoobank.org/5A05EFDD-8D9B-4ED0-9E72-9A925B8581D1</object-id>
            </tp:taxon-name><tp:taxon-authority>Cherman</tp:taxon-authority><tp:taxon-status xmlns:xlink="http://www.w3.org/1999/xlink" xlink:type="simple">sp. n.</tp:taxon-status><xref ref-type="fig" rid="F38">Figs 86</xref><xref ref-type="fig" rid="F42">, 90</xref><!--PageBreak--></tp:nomenclature><tp:treatment-sec sec-type="Type-specimen" id="SECID0EEGHM"><title>Type-specimen.</title><p>Holotype male, pinned, with genitalia mounted. Original labels: [white, outlined, printed] “Morro da Garça/<abbrev xmlns:xlink="http://www.w3.org/1999/xlink" xlink:title="Minas Gerais" id="ABBRID0EKGHM" xlink:type="simple">MG</abbrev>-Brasil/ 18- 20.X.1964/ Exp. Dep. Zool.”, [white, handwritten] “<tp:taxon-name><tp:taxon-name-part taxon-name-part-type="genus" reg="Liogenys">Liogenys</tp:taxon-name-part></tp:taxon-name>/<tp:taxon-name><tp:taxon-name-part taxon-name-part-type="species" reg="spiniventris">spiniventris</tp:taxon-name-part></tp:taxon-name>/Mos/ [printed] det. G. Frey, 1970”, [<abbrev xmlns:xlink="http://www.w3.org/1999/xlink" xlink:title="redescription" id="ABBRID0E4GHM" xlink:type="simple">red</abbrev> printed] “HOLOTYPE” (<named-content xmlns:xlink="http://www.w3.org/1999/xlink" content-type="dwc:institutional_code" xlink:type="simple">NHMB</named-content>). Female Paratype (1) bearing the labels: [<abbrev xmlns:xlink="http://www.w3.org/1999/xlink" xlink:title="redescription" id="ABBRID0EGHHM" xlink:type="simple">red</abbrev> printed] “PARATYPE”, [green printed] “Brasilien/Prov. S. Paulo/ Campinas/ Alwine Braatz V.” (<named-content xmlns:xlink="http://www.w3.org/1999/xlink" content-type="dwc:institutional_code" xlink:type="simple">ZMHB</named-content>). Holotype deposited at <named-content xmlns:xlink="http://www.w3.org/1999/xlink" content-type="dwc:institutional_code" xlink:type="simple">NHMB</named-content>, Naturhistorisches Museum, Basel. Female paratype deposited at <named-content xmlns:xlink="http://www.w3.org/1999/xlink" content-type="dwc:institutional_code" xlink:type="simple">ZMHB</named-content>, Museum für Naturkunde der Leibniz Gemeinschaft Institut, Berlin.</p><!--PageBreak--></tp:treatment-sec><tp:treatment-sec sec-type="diagnosis" id="SECID0E1HHM"><title>Diagnosis.</title><p>Body brownish; elongate; elytra testaceous, pronotum purplish <abbrev xmlns:xlink="http://www.w3.org/1999/xlink" xlink:title="redescription" id="ABBRID0EAIHM" xlink:type="simple">red</abbrev>, sparsely punctured; clypeal emargination sharp and wide; outer sides of anterior teeth sub-parallel, slightly divergent; clypeal lateral margin with a rounded tooth-like projection, acute angle between outer side of anterior teeth and clypeal lateral projection; canthus exceeding the outer margin of the eye; mesotibia quadrate in cross section; male metafemur medially produced on posterior margin; male metatibia slightly bent outwards, with inner margin medially produced towards apex; male ventrites IV and V strongly produced medially, the former is spine-like apically; pygidium flat, as wide as it is long, bristled throughout; male genitalia with basal region narrower than the parameres together at its maximum width, parameres strongly narrowed subapically (Fig. <xref ref-type="fig" rid="F38">86G</xref>).</p><fig id="F38" position="float" orientation="portrait"><label>Figure 86.</label><caption><p>
                  <italic><tp:taxon-name><tp:taxon-name-part taxon-name-part-type="genus" reg="Liogenys">Liogenys</tp:taxon-name-part> <tp:taxon-name-part taxon-name-part-type="species" reg="pseudospiniventris">pseudospiniventris</tp:taxon-name-part></tp:taxon-name></italic> Cherman, sp. n. <bold>A</bold> Dorsal view <bold>B</bold> Lateral view <bold>C</bold> Frontal view <bold>D</bold> Clypeus and pronotum <bold>E</bold> Pygidium <bold>F</bold> Abdomen, lateral view <bold>G</bold> Parameres, dorsal view <bold>H</bold> Parameres, lateral view.</p></caption><graphic xmlns:xlink="http://www.w3.org/1999/xlink" xlink:href="zookeys-699-001-g038.jpg" position="float" orientation="portrait" xlink:type="simple" id="oo_156375.jpg"/></fig></tp:treatment-sec><tp:treatment-sec sec-type="Holotype" id="SECID0EQJHM"><title>Holotype.</title><p>
              <bold>Male</bold>. Length: 11.9 mm; width: 6.0 mm. Testaceous, pronotum purplish <abbrev xmlns:xlink="http://www.w3.org/1999/xlink" xlink:title="redescription" id="ABBRID0EYJHM" xlink:type="simple">red</abbrev>. <italic>Head</italic>: distance between eyes nearly twice the width of one eye; frons equal in length to clypeus; clypeal emargination sharp, shallow and wide; outer sides of anterior teeth sub-parallel, slightly divergent; outer margin of anterior teeth more than twice shorter than the eye; clypeal lateral margin convex, with a rounded tooth-like projection; distance between clypeal lateral projection and anterior margin of eye slightly shorter than one eye; distance between clypeal lateral projection and anterior tooth shorter than basal width of anterior tooth; angle between outer side of anterior teeth and clypeal lateral projection slightly acute; canthus exceeding the outer margin of the eye; distal maxillary palpomere, maximum width slightly wider than the apex; fovea shallow, elongate, extending past the transverse midline of the palpomere; labium transversely carinated, as wide as it is long; antenna 10-articulated, lamellae lighter in color and longer than flagellum. <italic>Thorax</italic>: anterior margin of pronotum slightly produced medially; maximum length of pronotum exceeding the length of tarsomeres I, II and III together; disc weakly sulcated posteriorly, glabrous, punctures moderately coarse and sparse; pronotal posterior corners sharp, obtuse-angled; proepisternum with short and a few long bristles; mesepisternum scaly; sides of metasternum bristled; distance between meso- and metacoxae up to twice longer than the metacoxa; scutellum ogival, finely punctured at the sides. <italic>Elytra</italic>: shiny, glabrous, uniformly testaceous, distinctly lighter in color than pronotum; elytra more than three times longer than the pronotum; elytral suture darker than elytron and distinctly elevated; all four elytral ridges barely noticeable. <italic>Legs</italic>: procoxa bristled on infra-carinal and outer surface; smooth at 12× magnification; three protibial teeth, the middle the longest, the three teeth equally spaced; protibial inner apical spur present; mesofemural disc setose, scarcely bristled; mesotibia quadrate in cross section, disc finely sculptured; two mesotibial transverse carinae, the apical complete; metacoxal disc bristled; basal apophysis of metacoxa produced beyond the outer margin of trochanter; metafemur medially produced on posterior margin; metatibia slightly bent outwards, inner margin of metatibia carinated and medially produced towards apex, apical inner surface setose; metatibial disc finely sculptured; two metatibial transverse carinae present posteriorly and posterior discontinuous longitudinal carina; metatibial spurs equal in length, shorter than the diameter of the tibial apex; pro- and mesotarsomeres I to IV enlarged, mesotarsomeres less than <!--PageBreak-->three times wider than the metatarsi; basal metatarsomere longer than tarsomere II and as wide as; claw bifid, symmetrical, superior tooth longer and narrower than the inferior; distance between teeth shorter than the inferior tooth. <italic>Abdomen</italic>: ventrites bristled abundantly on disc and sides; ventrites IV and V strongly produced medially, the former is spine-like apically; propygidium visible and bristled; pygidium flat; sub-quadrate, as wide as it is long; pygidial width not exceeding distance between spiracles of propygidium; pygidial disc with erect bristles throughout; pygidial apex quadrate. <italic>Parameres</italic>: basal region narrower than the width of the parameres together at its maximum width, parameral split at 2/3; inner margins of parameres convergent; strongly narrowed subapically, apical edges rounded (Fig. <xref ref-type="fig" rid="F38">86G</xref>). In lateral view parameres concave (Fig. <xref ref-type="fig" rid="F38">86H</xref>).</p><p>
              <bold>Female paratype</bold>. Length: 13.9 mm; width: 7.2 mm. As the holotype except in the size bigger, frons more swollen, clypeus lateral margin weakly produced, metafemur and metatibia not produced on inner margin and ventrites not produced medially.</p></tp:treatment-sec><tp:treatment-sec sec-type="etymology" id="SECID0EWKHM"><title>Etymology.</title><p>Adjective in the nominative singular. Prefix from Ancient Greek ψευδής (pseudḗs, “false, lying”); compound noun from Latin <italic>spīna</italic> (“thorn”) + <italic>ventris</italic> genitive from <italic>venter</italic> (abdomen). Species named in reference to the ventral feature alike with <italic><tp:taxon-name><tp:taxon-name-part taxon-name-part-type="genus" reg="Liogenys">L.</tp:taxon-name-part> <tp:taxon-name-part taxon-name-part-type="species" reg="spiniventris">spiniventris</tp:taxon-name-part></tp:taxon-name></italic>. These species share the ventrites IV and V medially furnished with projections.</p></tp:treatment-sec><tp:treatment-sec sec-type="Type-locality" id="SECID0ENLHM"><title>Type-locality.</title><p>BRAZIL, Minas Gerais: Morro da Garça [<named-content xmlns:xlink="http://www.w3.org/1999/xlink" content-type="dwc:verbatimCoordinates" xlink:type="simple"><named-content content-type="geo-json" specific-use="{&#34;type&#34;:&#34;Point&#34;,&#34;coordinates&#34;:[-44.602500,-18.546944]}" id="NCID0EWLHM" xlink:type="simple">44°36'09"W, 18°32'49"S</named-content></named-content>], 18–20 Oct 1964.</p></tp:treatment-sec><tp:treatment-sec sec-type="distribution" id="SECID0E2LHM"><title>Geographical distribution.</title><p>BRAZIL (<abbrev xmlns:xlink="http://www.w3.org/1999/xlink" xlink:title="Minas Gerais" id="ABBRID0EBMHM" xlink:type="simple">MG</abbrev>, <abbrev xmlns:xlink="http://www.w3.org/1999/xlink" xlink:title="São Paulo" id="ABBRID0EFMHM" xlink:type="simple">SP</abbrev>).</p></tp:treatment-sec><tp:treatment-sec sec-type="remarks" id="SECID0EJMHM"><title>Remarks.</title><p>
              <italic><tp:taxon-name><tp:taxon-name-part taxon-name-part-type="genus" reg="Liogenys">Liogenys</tp:taxon-name-part> <tp:taxon-name-part taxon-name-part-type="species" reg="pseudospiniventris">pseudospiniventris</tp:taxon-name-part></tp:taxon-name></italic> Cherman, sp. n. resembles <italic><tp:taxon-name><tp:taxon-name-part taxon-name-part-type="genus" reg="Liogenys">L.</tp:taxon-name-part> <tp:taxon-name-part taxon-name-part-type="species" reg="spiniventris">spiniventris</tp:taxon-name-part></tp:taxon-name></italic> (Fig. <xref ref-type="fig" rid="F25">73</xref>) in the size, shape and color of the body and elytra, shape of clypeus and mainly in the presence of medial projections of ventrites. The new species differs from <italic><tp:taxon-name><tp:taxon-name-part taxon-name-part-type="genus" reg="Liogenys">L.</tp:taxon-name-part> <tp:taxon-name-part taxon-name-part-type="species" reg="spiniventris">spiniventris</tp:taxon-name-part></tp:taxon-name></italic> mainly in the pygidial disc bristled throughout; male ventrite IV projection spine-like apically and in the shape of the parameres, strongly narrowed subapically. <italic><tp:taxon-name><tp:taxon-name-part taxon-name-part-type="genus" reg="Liogenys">Liogenys</tp:taxon-name-part> <tp:taxon-name-part taxon-name-part-type="species" reg="pseudospiniventris">pseudospiniventris</tp:taxon-name-part></tp:taxon-name></italic> Cherman, sp. n. female paratype is not from the same collection as the holotype and also differs in the type-locality. However, many features common to male and female were observed and allowed the matching, as the color of elytra and pronotum; frons swollen, shape of the clypeus, pronotal disc weakly sulcated posteriorly, density and distribution of punctures; pronotal posterior corners sharp; mesotibia quadrate in cross section and pygidial disc bristled throughout.</p></tp:treatment-sec><tp:treatment-sec><!--Section generated to contain objects referenced in tp:taxon-treatment.--><fig id="F42" position="float" orientation="portrait"><label>Figure 90.</label><caption><p>Distribution records of seven species of <italic><tp:taxon-name><tp:taxon-name-part taxon-name-part-type="genus" reg="Liogenys">Liogenys</tp:taxon-name-part></tp:taxon-name></italic>. Biomes based on <xref ref-type="bibr" rid="B51">Morrone (2014)</xref>.</p></caption><graphic xmlns:xlink="http://www.w3.org/1999/xlink" xlink:href="zookeys-699-001-g042.jpg" position="float" orientation="portrait" xlink:type="simple" id="oo_156379.jpg"/></fig><fig id="F25" position="float" orientation="portrait"><label>Figure 73.</label><caption><p>
                  <italic><tp:taxon-name><tp:taxon-name-part taxon-name-part-type="genus" reg="Liogenys">Liogenys</tp:taxon-name-part> <tp:taxon-name-part taxon-name-part-type="species" reg="spiniventris">spiniventris</tp:taxon-name-part></tp:taxon-name></italic> Moser. <bold>A</bold> Dorsal view <bold>B</bold> Lateral view <bold>C</bold> Frontal view <bold>D</bold> Clypeus and pronotum <bold>E</bold> Pygidium <bold>F</bold> Abdomen, lateral view <bold>G</bold> Parameres, dorsal view <bold>H</bold> Parameres, lateral view.</p></caption><graphic xmlns:xlink="http://www.w3.org/1999/xlink" xlink:href="zookeys-699-001-g025.jpg" position="float" orientation="portrait" xlink:type="simple" id="oo_156362.jpg"/></fig></tp:treatment-sec><ref-list><ref id="B51"><mixed-citation xmlns:xlink="http://www.w3.org/1999/xlink" xlink:type="simple">
          <person-group><name name-style="western"><surname>Morrone</surname><given-names>JJ</given-names></name></person-group> (<year>2014</year>) <article-title>Biogeographical regionalisation of the Neotropical region.</article-title> <source>Zootaxa</source> <volume>3782</volume>(<issue>1</issue>): <fpage>1</fpage>–<lpage>110</lpage>. <ext-link xlink:type="simple" ext-link-type="doi" xlink:href="10.11646/zootaxa.3782.1.1">https://doi.org/10.11646/zootaxa.3782.1.1</ext-link></mixed-citation></ref></ref-list></tp:taxon-treatment>
