# Supplementary material for: A taxonomic revision of Liogenys occurring in Brazil with an interactive key and remarks on New World Diplotaxini (Coleoptera, Melolonthidae)
Source: Zookeys. 2017 Sep 19;(699):1–120. doi: 10.3897/zookeys.699.12031 (PMC5673864; doi:10.3897/zookeys.699.12031)
Supplement: XML Treatment for Liogenys sulcoventris [file zookeys.699.12031-treatment33.xml]

<!DOCTYPE tp:taxon-treatment
  PUBLIC "-//TaxonX//DTD Taxonomic Treatment Publishing DTD v0 20100105//EN" "tax-treatment-NSO.dtd">
<tp:taxon-treatment xmlns:tp="http://www.plazi.org/taxpub"><tp:treatment-meta><kwd-group><label>Taxon classification</label><kwd><named-content xmlns:xlink="http://www.w3.org/1999/xlink" content-type="kingdom">Animalia</named-content></kwd><kwd><named-content xmlns:xlink="http://www.w3.org/1999/xlink" content-type="order">Coleoptera</named-content></kwd><kwd><named-content xmlns:xlink="http://www.w3.org/1999/xlink" content-type="family">Melolonthidae</named-content></kwd></kwd-group><mixed-citation publication-type="journal"><person-group><name><surname>Cherman</surname><given-names>Mariana Alejandra</given-names></name><name><surname>Mise</surname><given-names>Kleber Makoto</given-names></name><name><surname>Morón†</surname><given-names>Miguel Angel</given-names></name><name><surname>Vaz-de-Mello</surname><given-names>Fernando Z.</given-names></name><name><surname>de Almeida</surname><given-names>Lúcia Massutti</given-names></name></person-group><article-title>A taxonomic revision of <italic><tp:taxon-name><tp:taxon-name-part taxon-name-part-type="genus" reg="Liogenys">Liogenys</tp:taxon-name-part></tp:taxon-name></italic> occurring in Brazil with an interactive key and remarks on New World <tp:taxon-name><tp:taxon-name-part taxon-name-part-type="tribe">Diplotaxini</tp:taxon-name-part></tp:taxon-name> (<tp:taxon-name><tp:taxon-name-part taxon-name-part-type="order">Coleoptera</tp:taxon-name-part></tp:taxon-name>, <tp:taxon-name><tp:taxon-name-part taxon-name-part-type="family">Melolonthidae</tp:taxon-name-part></tp:taxon-name>)</article-title><source>Zookeys</source><day>19</day><month>9</month><year>2017</year><volume>2017</volume><issue>699</issue><fpage>1</fpage><lpage>120</lpage><pub-id pub-id-type="doi">10.3897/zookeys.699.12031</pub-id></mixed-citation></tp:treatment-meta><tp:nomenclature><tp:taxon-name>
              <tp:taxon-name-part taxon-name-part-type="genus" reg="Liogenys">Liogenys</tp:taxon-name-part>
              <tp:taxon-name-part taxon-name-part-type="species" reg="sulcoventris">sulcoventris</tp:taxon-name-part>
              <object-id xmlns:xlink="http://www.w3.org/1999/xlink" content-type="zoobank" xlink:type="simple">http://zoobank.org/57162FCF-26E6-4F37-BB30-1602B0BED159</object-id>
            </tp:taxon-name><tp:taxon-authority>Cherman</tp:taxon-authority><tp:taxon-status xmlns:xlink="http://www.w3.org/1999/xlink" xlink:type="simple">sp. n.</tp:taxon-status><xref ref-type="fig" rid="F39">Figs 87</xref><xref ref-type="fig" rid="F42">, 90</xref></tp:nomenclature><tp:treatment-sec sec-type="Type-specimen" id="SECID0EQPHM"><title>Type-specimen.</title><p>Holotype male, pinned, wih genitalia mounted. Original labels: [white printed]“Coleção/A.M.BELLO”, [white printed] “Nova Friburgo/<abbrev xmlns:xlink="http://www.w3.org/1999/xlink" xlink:title="Rio de Janeiro" id="ABBRID0EWPHM" xlink:type="simple">RJ</abbrev> - BRASIL/XII - 2002/ Col: E. Grossi”, [white printed] “CZMT-<named-content xmlns:xlink="http://www.w3.org/1999/xlink" content-type="dwc:institutional_code" xlink:type="simple">CEMT</named-content>/0000018010”, [<abbrev xmlns:xlink="http://www.w3.org/1999/xlink" xlink:title="redescription" id="ABBRID0E6PHM" xlink:type="simple">red</abbrev> printed] “HOLOTYPE” (<named-content xmlns:xlink="http://www.w3.org/1999/xlink" content-type="dwc:institutional_code" xlink:type="simple">CEMT</named-content>). Paratypes (6) bearing the label [<abbrev xmlns:xlink="http://www.w3.org/1999/xlink" xlink:title="redescription" id="ABBRID0EIQHM" xlink:type="simple">red</abbrev> printed] “PARATYPE”: <!--PageBreak-->Female paratype labeled: [white printed] “Macaé de Cima/Nova Friburgo/ <abbrev xmlns:xlink="http://www.w3.org/1999/xlink" xlink:title="Rio de Janeiro" id="ABBRID0EOQHM" xlink:type="simple">RJ</abbrev> - BRASIL/ I-2006/ Leg. B. Miller”, [white printed] “CZMT-<named-content xmlns:xlink="http://www.w3.org/1999/xlink" content-type="dwc:institutional_code" xlink:type="simple">CEMT</named-content>/0000018011”. Female paratype labeled: [white printed] “Macaé de Cima/Nova Friburgo/ <abbrev xmlns:xlink="http://www.w3.org/1999/xlink" xlink:title="Rio de Janeiro" id="ABBRID0EXQHM" xlink:type="simple">RJ</abbrev> - BRASIL/ I-2006/ Leg. B. Miller”, [white printed] “CZMT-<named-content xmlns:xlink="http://www.w3.org/1999/xlink" content-type="dwc:institutional_code" xlink:type="simple">CEMT</named-content>/0000018013” (<named-content xmlns:xlink="http://www.w3.org/1999/xlink" content-type="dwc:institutional_code" xlink:type="simple">CEMT</named-content>). Two male and two female paratypes labeled: [white printed]“BRASIL. <abbrev xmlns:xlink="http://www.w3.org/1999/xlink" xlink:title="Rio de Janeiro" id="ABBRID0EFRHM" xlink:type="simple">RJ</abbrev>. N. Friburgo/Macaé de Cima/XI. 2005” “1400m./-22.3752S; -42.4957W/P. C. Grossi Coll.” (CERPE). Holotype and two paratypes deposited at <named-content xmlns:xlink="http://www.w3.org/1999/xlink" content-type="dwc:institutional_code" xlink:type="simple">CEMT</named-content>, Setor de Entomologia da Coleção Zoológica, Universidade Federal de Mato Grosso, Cuiabá. Four paratypes deposited at CERPE, Coleção Entomologica da Universidade Federal Rural de Pernambuco, Recife.</p></tp:treatment-sec><tp:treatment-sec sec-type="type material" id="SECID0EORHM"><title>Non-type material.</title><p>BRAZIL. <abbrev xmlns:xlink="http://www.w3.org/1999/xlink" xlink:title="Minas Gerais" id="ABBRID0EURHM" xlink:type="simple">MG</abbrev>: Mar de Espanha, 6/II/1910, J. F. Zikan col., 1 ex. (<abbrev xmlns:xlink="http://www.w3.org/1999/xlink" content-type="institution" xlink:title="Fundação Instituto Oswaldo Cruz, Rio de Janeiro" id="ABBRID0EYRHM" xlink:type="simple">CEIOC</abbrev>); Virgínia, Faz. Dos Campos, 1500m, without date, J. F. Zikan col., 1 ex. (<named-content xmlns:xlink="http://www.w3.org/1999/xlink" content-type="dwc:institutional_code" xlink:type="simple">MNRJ</named-content>); Passa Quatro: Faz dos Campos, 12/XI/1917, J. F. Zikan col., 1 ex. (<named-content xmlns:xlink="http://www.w3.org/1999/xlink" content-type="dwc:institutional_code" xlink:type="simple">MNRJ</named-content>); without date, J. F. Zikan col., 1 ex. (<abbrev xmlns:xlink="http://www.w3.org/1999/xlink" content-type="institution" xlink:title="Fundação Instituto Oswaldo Cruz, Rio de Janeiro" id="ABBRID0EHSHM" xlink:type="simple">CEIOC</abbrev>); <abbrev xmlns:xlink="http://www.w3.org/1999/xlink" xlink:title="Espírito Santo" id="ABBRID0EMSHM" xlink:type="simple">ES</abbrev>: Itaguaçú, 14/V/1964, C. Elias col., 1 ex. (<named-content xmlns:xlink="http://www.w3.org/1999/xlink" content-type="dwc:institutional_code" xlink:type="simple">DZUP</named-content>); Santa Teresa, 6/XI/1966, C.T. and C. Elias col., 1 ex. (<named-content xmlns:xlink="http://www.w3.org/1999/xlink" content-type="dwc:institutional_code" xlink:type="simple">DZUP</named-content>); Alegre. Faz. Jerusalém, 24/IX/1914, J. F. Zikan col., 1 ex. (<abbrev xmlns:xlink="http://www.w3.org/1999/xlink" content-type="institution" xlink:title="Fundação Instituto Oswaldo Cruz, Rio de Janeiro" id="ABBRID0E1SHM" xlink:type="simple">CEIOC</abbrev>); <abbrev xmlns:xlink="http://www.w3.org/1999/xlink" xlink:title="Rio de Janeiro" id="ABBRID0E6SHM" xlink:type="simple">RJ</abbrev>: Rio de Janeiro, 1844, M de Castelnau col., 1 ex. (<named-content xmlns:xlink="http://www.w3.org/1999/xlink" content-type="dwc:institutional_code" xlink:type="simple">MNHN</named-content>); Nova Friburgo, without date and collector, Hüs<!--PageBreak-->ing Halle leg., PARATYPE <tp:taxon-name><tp:taxon-name-part taxon-name-part-type="genus" reg="Liogenys">Liogenys</tp:taxon-name-part> <tp:taxon-name-part taxon-name-part-type="species" reg="palmata">palmata</tp:taxon-name-part></tp:taxon-name> Burm, 1855 G.Frey 1967/68 det., 1 ex. (<named-content xmlns:xlink="http://www.w3.org/1999/xlink" content-type="dwc:institutional_code" xlink:type="simple">MLUH</named-content>); Copacabana: XI/1996, A. Bello col., 1 ex.; XI/2009, A. Bello col., 1 ex.; XI/2009, A. Bello col., 1 ex. (<named-content xmlns:xlink="http://www.w3.org/1999/xlink" content-type="dwc:institutional_code" xlink:type="simple">CEMT</named-content>); Visconde de Mauá, XII/1991, A. Bello col., 2 ex. (<named-content xmlns:xlink="http://www.w3.org/1999/xlink" content-type="dwc:institutional_code" xlink:type="simple">CEMT</named-content>); <abbrev xmlns:xlink="http://www.w3.org/1999/xlink" xlink:title="São Paulo" id="ABBRID0EDUHM" xlink:type="simple">SP</abbrev>: Pindamonhangaba, Eugênio Lefevre, [<named-content xmlns:xlink="http://www.w3.org/1999/xlink" content-type="dwc:verbatimCoordinates" xlink:type="simple"><named-content content-type="geo-json" specific-use="{&#34;type&#34;:&#34;Point&#34;,&#34;coordinates&#34;:[-45.628611,-22.825556]}" id="NCID0EKUHM" xlink:type="simple">22°49'32"S, 45°37'43"W</named-content></named-content>], 29/IX/1963, alt. 1161.7 m, Exp.Dep. Zool. col., <tp:taxon-name><tp:taxon-name-part taxon-name-part-type="genus" reg="Liogenys">Liogenys</tp:taxon-name-part> <tp:taxon-name-part taxon-name-part-type="species" reg="palmata">palmata</tp:taxon-name-part></tp:taxon-name> Burm, 1855 G. Frey 1967/69 det., 2 ex. (<named-content xmlns:xlink="http://www.w3.org/1999/xlink" content-type="dwc:institutional_code" xlink:type="simple">MZSP</named-content>); Eugênio Lefevre trav., alt. 1161.7 m, without date, Lopes et Oiticica col., 1 ex. (<named-content xmlns:xlink="http://www.w3.org/1999/xlink" content-type="dwc:institutional_code" xlink:type="simple">MNRJ</named-content>); São Miguel Arcanjo. Parque Estadual Carlos Botelho, <named-content xmlns:xlink="http://www.w3.org/1999/xlink" content-type="dwc:verbatimCoordinates" xlink:type="simple"><named-content content-type="geo-json" specific-use="{&#34;type&#34;:&#34;Point&#34;,&#34;coordinates&#34;:[-47.994444,-24.066944]}" id="NCID0EGVHM" xlink:type="simple">24°04'01"S, 47°59'40"W</named-content></named-content>, 25/XI/2011, 762 m, E. Bovy col., tapir faeces, 1 ex. (<named-content xmlns:xlink="http://www.w3.org/1999/xlink" content-type="dwc:institutional_code" xlink:type="simple">CEMT</named-content>); <abbrev xmlns:xlink="http://www.w3.org/1999/xlink" xlink:title="Paraná" id="ABBRID0EQVHM" xlink:type="simple">PR</abbrev>: Castro, 21/XII/1955, Laroca col., 1 ex. (<named-content xmlns:xlink="http://www.w3.org/1999/xlink" content-type="dwc:institutional_code" xlink:type="simple">DZUP</named-content>); Arapoti, X/1937, A. Maller col. 2 ex. (<named-content xmlns:xlink="http://www.w3.org/1999/xlink" content-type="dwc:institutional_code" xlink:type="simple">MNRJ</named-content>); Guarapuava, I/1960 Schneider col., 1 ex. (<named-content xmlns:xlink="http://www.w3.org/1999/xlink" content-type="dwc:institutional_code" xlink:type="simple">MNRJ</named-content>); without locality, without date, Metzler leg., 1 ex.; <tp:taxon-name><tp:taxon-name-part taxon-name-part-type="genus" reg="Hilarianus">Hilarianus</tp:taxon-name-part> <tp:taxon-name-part taxon-name-part-type="species" reg="anguliceps">anguliceps</tp:taxon-name-part></tp:taxon-name> Moser det., Metzler <!--PageBreak-->leg., 1 ex. (<named-content xmlns:xlink="http://www.w3.org/1999/xlink" content-type="dwc:institutional_code" xlink:type="simple">SDEI</named-content>); without date, Exp.Dep. Zool. col., Hüsing Halle leg., PARATYPE <tp:taxon-name><tp:taxon-name-part taxon-name-part-type="genus" reg="Liogenys">Liogenys</tp:taxon-name-part> <tp:taxon-name-part taxon-name-part-type="species" reg="palmata">palmata</tp:taxon-name-part></tp:taxon-name> Burm, 1855 G.Frey 1967/68 det., 1 ex. (MHLU); without date and collector, <tp:taxon-name><tp:taxon-name-part taxon-name-part-type="genus" reg="Liogenys">Liogenys</tp:taxon-name-part> <tp:taxon-name-part taxon-name-part-type="species" reg="testaceipennis">testaceipennis</tp:taxon-name-part></tp:taxon-name> Moser Frey 1968 det., 1 ex. (NMHB); 5/XI/1920, J. F. Zikan col., 1 ex.; 14/XI/1919, J. F. Zikan col., 1 ex. (<abbrev xmlns:xlink="http://www.w3.org/1999/xlink" content-type="institution" xlink:title="Fundação Instituto Oswaldo Cruz, Rio de Janeiro" id="ABBRID0EIXHM" xlink:type="simple">CEIOC</abbrev>).</p></tp:treatment-sec><tp:treatment-sec sec-type="diagnosis" id="SECID0ENXHM"><title>Diagnosis.</title><p>Body brownish; elongate; elytra testaceous to brownish, pronotum reddish or dark brown; clypeal emargination rounded, shallow and wide; outer sides of anterior teeth sub-parallel; canthus exceeding the outer margin of the eye; male mesotibia quadrate in cross section; male metafemur strongly produced medially on posterior margin; metatibia slightly bent outwards; inner margin of male metatibia medially produced towards apex; claw bifid, symmetrical, superior tooth as long as and narrower than the inferior; male ventrites I, II and III sulcated medially, IV slightly elevated; pygidium convex or flat, as wide as it is long, pygidial disc bristled only on apex; male genitalia, width of basal region equal to the parameres together at its transverse midline; total length of parameres more than five times the length of their apex; inner margins convergent; apex harpoon-like with lateral angle curved projecting perpendicularly to parameres (Fig. <xref ref-type="fig" rid="F39">87G</xref>).</p><fig id="F39" position="float" orientation="portrait"><label>Figure 87.</label><caption><p>
                  <italic><tp:taxon-name><tp:taxon-name-part taxon-name-part-type="genus" reg="Liogenys">Liogenys</tp:taxon-name-part> <tp:taxon-name-part taxon-name-part-type="species" reg="sulcoventris">sulcoventris</tp:taxon-name-part></tp:taxon-name></italic> Cherman, sp. n. <bold>A</bold> Dorsal view <bold>B</bold> Lateral view <bold>C</bold> Frontal view <bold>D</bold> Clypeus and pronotum <bold>E</bold> Pygidium <bold>F</bold> Abdomen, lateral view <bold>G</bold> Parameres, dorsal view <bold>H</bold> Parameres, lateral view.</p></caption><graphic xmlns:xlink="http://www.w3.org/1999/xlink" xlink:href="zookeys-699-001-g039.jpg" position="float" orientation="portrait" xlink:type="simple" id="oo_156376.jpg"/></fig></tp:treatment-sec><tp:treatment-sec sec-type="Holotype" id="SECID0E6YHM"><title>Holotype.</title><p>
              <bold>Male</bold>. Length: 14.7 mm; width: 7.2 mm. Brownish. <italic>Head</italic>: distance between eyes nearly twice the width of one eye; frons equal in length to clypeus, finely and densely punctured; clypeal emargination rounded, shallow and wide; outer sides of anterior teeth sub-parallel, slightly convergent; outer margin of anterior tooth more than three times shorter than the eye; clypeal lateral margin slightly convex; canthus <!--PageBreak-->exceeding the outer margin of the eye; distal maxillary palpomere, maximum width nearly the width of apex; fovea shallow, extending up to the transverse midline of the palpomere; labium transversely carinated, as wide as it is long; antenna 10-articulated, lamellae lighter in color and longer than flagellum. <italic>Thorax</italic>: anterior margin of pronotum slightly produced medially; maximum length of pronotum exceeding the length of tarsomeres I, II and III together; disc glabrous, punctures fine and sparse; pronotal posterior corners sharp, almost right-angled; proepisternum with short bristles; mesepisternum scaly; sides of metasternum bristled, a few long ones on the anterior margin; distance between meso- and metacoxae up to twice longer than the metacoxa; scutellum ogival, finely punctured along the margins. <italic>Elytra</italic>: shiny, glabrous, uniform light brown to testaceous, pronotum dark brown; elytra more than three times longer than the pronotum; elytral suture slightly darker than elytron and distinctly elevated; two pairs of inner ridges more noticeable than the two outer pairs. <italic>Legs</italic>: procoxa scaly on infra-carinal and outer surface; punctures visible at 12× magnification; three protibial teeth, middle and apical equal in size, the three teeth equally spaced; protibial inner apical spur present; mesofemural disc setose, scarcely bristled; mesotibia quadrate in cross section; disc coarsely sculptured, mesotibial apical carina incomplete; basal apophysis of metacoxa produced beyond the outer margin of trochanter; metafemur strongly produced medially on posterior margin; inner margin of metatibia carinated and medially produced towards apex, apical inner surface setose; metatibial disc finely <!--PageBreak-->sculptured; two metatibial transverse carina present posteriorly and posterior discontinuous longitudinal carina; metatibial apical spurs of different lengths, the longest shorter than the diameter of the tibial apex; protarsomere II long; pro- and mesotarsomeres I to IV enlarged, protarsomeres two-fold wider than the mesotarsomeres and more than twice than the metatarsi; basal metatarsomere and tarsomere II equal in size; claw bifid, symmetrical, superior tooth as long as and narrower than the inferior; distance between teeth shorter than the inferior tooth. <italic>Abdomen</italic>: ventrites bristled on disc; ventrites I, II and III sulcated medially, IV slightly elevated; propygidium visible, bearing few short bristles; pygidium convex, sub-quadrate, as wide as it is long; pygidial width not exceeding distance between spiracles of propygidium, pygidial disc bristled only on apex; pygidial apex quadrate. <italic>Parameres</italic>: width of basal region equal to the parameres together at its midline, parameral split at 2/3; total length of parameres more than five times the length of their apex; inner margins convergent; apex harpoon-like with lateral angle curved projecting perpendicularly to parameres (Fig. <xref ref-type="fig" rid="F39">87G</xref>). In lateral view parameres strongly concave (Fig. <xref ref-type="fig" rid="F39">87H</xref>).</p><p>
              <bold>Female</bold> paratype. Length: 16.3 mm; width 8.3 mm. As the holotype except in the size bigger, body darker; frons more swollen, clypeal lateral margin straight; elytra pruinose; head punctures coarser; scutellum barely punctured at the base; ventrites smooth.</p></tp:treatment-sec><tp:treatment-sec sec-type="variation" id="SECID0ED1HM"><title>Variation.</title><p>Male paratypes 14.6–14.8 mm; width: 7.2 mm. As the holotype except in the pygidium, convex or flat; female paratypes as the former.</p><!--PageBreak--><!--PageBreak--></tp:treatment-sec><tp:treatment-sec sec-type="etymology" id="SECID0EK1HM"><title>Etymology.</title><p>Adjective in the nominative singular. From Latin <italic>sulcus</italic> (“furrow, ditch, track”) + <italic>ventris</italic> genitive from <italic>venter</italic> (“abdomen”). The species is named in reference to the shape of the male ventrites sulcate medially</p></tp:treatment-sec><tp:treatment-sec sec-type="Type-locality" id="SECID0EW1HM"><title>Type-locality.</title><p>BRAZIL, Rio de Janeiro: Nova Friburgo [<named-content xmlns:xlink="http://www.w3.org/1999/xlink" content-type="dwc:verbatimCoordinates" xlink:type="simple"><named-content content-type="geo-json" specific-use="{&#34;type&#34;:&#34;Point&#34;,&#34;coordinates&#34;:[-42.495833,-22.375278]}" id="NCID0E61HM" xlink:type="simple">42°29'45"W; 22°22'31"S</named-content></named-content>], Dec 2002, E. Grossi Coll..</p></tp:treatment-sec><tp:treatment-sec sec-type="distribution" id="SECID0EE2HM"><title>Geographical distribution.</title><p>BRAZIL (<abbrev xmlns:xlink="http://www.w3.org/1999/xlink" xlink:title="Minas Gerais" id="ABBRID0EK2HM" xlink:type="simple">MG</abbrev>, <abbrev xmlns:xlink="http://www.w3.org/1999/xlink" xlink:title="Espírito Santo" id="ABBRID0EO2HM" xlink:type="simple">ES</abbrev>, <abbrev xmlns:xlink="http://www.w3.org/1999/xlink" xlink:title="Rio de Janeiro" id="ABBRID0ES2HM" xlink:type="simple">RJ</abbrev>, <abbrev xmlns:xlink="http://www.w3.org/1999/xlink" xlink:title="São Paulo" id="ABBRID0EW2HM" xlink:type="simple">SP</abbrev>, <abbrev xmlns:xlink="http://www.w3.org/1999/xlink" xlink:title="Paraná" id="ABBRID0E12HM" xlink:type="simple">PR</abbrev>).</p></tp:treatment-sec><tp:treatment-sec sec-type="remarks" id="SECID0E52HM"><title>Remarks.</title><p>
              <italic><tp:taxon-name><tp:taxon-name-part taxon-name-part-type="genus" reg="Liogenys">Liogenys</tp:taxon-name-part> <tp:taxon-name-part taxon-name-part-type="species" reg="sulcoventris">sulcoventris</tp:taxon-name-part></tp:taxon-name></italic> Cherman, sp. n. resembles <italic><tp:taxon-name><tp:taxon-name-part taxon-name-part-type="genus" reg="Liogenys">L.</tp:taxon-name-part> <tp:taxon-name-part taxon-name-part-type="species" reg="punctaticollis">punctaticollis</tp:taxon-name-part></tp:taxon-name></italic> (Fig. <xref ref-type="fig" rid="F21">69</xref>) and <italic><tp:taxon-name><tp:taxon-name-part taxon-name-part-type="genus" reg="Liogenys">L.</tp:taxon-name-part> <tp:taxon-name-part taxon-name-part-type="species" reg="tibialis">tibialis</tp:taxon-name-part></tp:taxon-name></italic> (Fig. <xref ref-type="fig" rid="F29">77</xref>) in the size, shape and color of the body and elytra and in the shape of clypeus. The new species differs mainly in the head punctures which are fine and dense; pronotal punctures denser and clypeal emargination rounder. In males the ventrites I, II and III are sulcated medially and the ventrite IV is slightly elevated (Fig. <xref ref-type="fig" rid="F39">87F</xref>) (in <italic><tp:taxon-name><tp:taxon-name-part taxon-name-part-type="genus" reg="Liogenys">L.</tp:taxon-name-part> <tp:taxon-name-part taxon-name-part-type="species" reg="tibialis">tibialis</tp:taxon-name-part></tp:taxon-name></italic> ventrites I to IV are elevated and in <italic><tp:taxon-name><tp:taxon-name-part taxon-name-part-type="genus" reg="Liogenys">L.</tp:taxon-name-part> <tp:taxon-name-part taxon-name-part-type="species" reg="puncaticollis">puncaticollis</tp:taxon-name-part></tp:taxon-name></italic> they are smooth); the pygidium is wider apically and the shape of parameres is distinct, more than five times the length of their apex, which is harpoon-like with lateral angle curved projecting perpendicularly to parameres. Within the type series (<named-content xmlns:xlink="http://www.w3.org/1999/xlink" content-type="dwc:institutional_code" xlink:type="simple">MLUH</named-content>) of <italic><tp:taxon-name><tp:taxon-name-part taxon-name-part-type="genus" reg="Liogenys">L.</tp:taxon-name-part> <tp:taxon-name-part taxon-name-part-type="species" reg="palmata">palmata</tp:taxon-name-part></tp:taxon-name></italic> (junior synonym of <italic><tp:taxon-name><tp:taxon-name-part taxon-name-part-type="genus" reg="Liogenys">L.</tp:taxon-name-part> <tp:taxon-name-part taxon-name-part-type="species" reg="punctaticollis">punctaticollis</tp:taxon-name-part></tp:taxon-name></italic>), there are two paratypes that match with <italic><tp:taxon-name><tp:taxon-name-part taxon-name-part-type="genus" reg="Liogenys">L.</tp:taxon-name-part> <tp:taxon-name-part taxon-name-part-type="species" reg="sulcoventris">sulcoventris</tp:taxon-name-part></tp:taxon-name></italic> Cherman, sp. n. and they are also from Nova Friburgo. However, the type-locality is not a conclusive data, as <italic><tp:taxon-name><tp:taxon-name-part taxon-name-part-type="genus" reg="Liogenys">L.</tp:taxon-name-part> <tp:taxon-name-part taxon-name-part-type="species" reg="punctaticollis">punctaticollis</tp:taxon-name-part></tp:taxon-name></italic> also occurs at the same locality.</p><fig id="F40" position="float" orientation="portrait"><label>Figure 88.</label><caption><p>Geographical distribution of <italic><tp:taxon-name><tp:taxon-name-part taxon-name-part-type="genus" reg="Liogenys">Liogenys</tp:taxon-name-part></tp:taxon-name></italic> Guérin-Méneville.</p></caption><graphic xmlns:xlink="http://www.w3.org/1999/xlink" xlink:href="zookeys-699-001-g040.jpg" position="float" orientation="portrait" xlink:type="simple" id="oo_156377.jpg"/></fig><fig id="F41" position="float" orientation="portrait"><label>Figure 89.</label><caption><p>Distribution records of eight species of <italic><tp:taxon-name><tp:taxon-name-part taxon-name-part-type="genus" reg="Liogenys">Liogenys</tp:taxon-name-part></tp:taxon-name></italic>. Biomes based on <xref ref-type="bibr" rid="B51">Morrone (2014)</xref>.</p></caption><graphic xmlns:xlink="http://www.w3.org/1999/xlink" xlink:href="zookeys-699-001-g041.jpg" position="float" orientation="portrait" xlink:type="simple" id="oo_156378.jpg"/></fig><fig id="F42" position="float" orientation="portrait"><label>Figure 90.</label><caption><p>Distribution records of seven species of <italic><tp:taxon-name><tp:taxon-name-part taxon-name-part-type="genus" reg="Liogenys">Liogenys</tp:taxon-name-part></tp:taxon-name></italic>. Biomes based on <xref ref-type="bibr" rid="B51">Morrone (2014)</xref>.</p></caption><graphic xmlns:xlink="http://www.w3.org/1999/xlink" xlink:href="zookeys-699-001-g042.jpg" position="float" orientation="portrait" xlink:type="simple" id="oo_156379.jpg"/></fig><fig id="F43" position="float" orientation="portrait"><label>Figure 91.</label><caption><p>Distribution records of six species of <italic><tp:taxon-name><tp:taxon-name-part taxon-name-part-type="genus" reg="Liogenys">Liogenys</tp:taxon-name-part></tp:taxon-name></italic>. Biomes based on <xref ref-type="bibr" rid="B51">Morrone (2014)</xref>.</p></caption><graphic xmlns:xlink="http://www.w3.org/1999/xlink" xlink:href="zookeys-699-001-g043.jpg" position="float" orientation="portrait" xlink:type="simple" id="oo_156380.jpg"/></fig><fig id="F44" position="float" orientation="portrait"><label>Figure 92.</label><caption><p>Distribution records of three species of <italic><tp:taxon-name><tp:taxon-name-part taxon-name-part-type="genus" reg="Liogenys">Liogenys</tp:taxon-name-part></tp:taxon-name></italic>. Biomes based on <xref ref-type="bibr" rid="B51">Morrone (2014)</xref>.</p></caption><graphic xmlns:xlink="http://www.w3.org/1999/xlink" xlink:href="zookeys-699-001-g044.jpg" position="float" orientation="portrait" xlink:type="simple" id="oo_156381.jpg"/></fig><fig id="F45" position="float" orientation="portrait"><label>Figure 93.</label><caption><p>Distribution records of seven species of <italic><tp:taxon-name><tp:taxon-name-part taxon-name-part-type="genus" reg="Liogenys">Liogenys</tp:taxon-name-part></tp:taxon-name></italic>. Biomes based on <xref ref-type="bibr" rid="B51">Morrone (2014)</xref>.</p></caption><graphic xmlns:xlink="http://www.w3.org/1999/xlink" xlink:href="zookeys-699-001-g045.jpg" position="float" orientation="portrait" xlink:type="simple" id="oo_156382.jpg"/></fig></tp:treatment-sec><tp:treatment-sec><!--Section generated to contain objects referenced in tp:taxon-treatment.--><fig id="F21" position="float" orientation="portrait"><label>Figure 69.</label><caption><p>
                  <italic><tp:taxon-name><tp:taxon-name-part taxon-name-part-type="genus" reg="Liogenys">Liogenys</tp:taxon-name-part> <tp:taxon-name-part taxon-name-part-type="species" reg="punctaticollis">punctaticollis</tp:taxon-name-part></tp:taxon-name></italic> Blanchard. <bold>A</bold> Dorsal view <bold>B</bold> Lateral view <bold>C</bold> Frontal view <bold>D</bold> Clypeus and pronotum <bold>E</bold> Pygidium <bold>F</bold> Parameres, dorsal view <bold>G</bold> Parameres, lateral view.</p></caption><graphic xmlns:xlink="http://www.w3.org/1999/xlink" xlink:href="zookeys-699-001-g021.jpg" position="float" orientation="portrait" xlink:type="simple" id="oo_156358.jpg"/></fig><fig id="F29" position="float" orientation="portrait"><label>Figure 77.</label><caption><p>
                  <italic><tp:taxon-name><tp:taxon-name-part taxon-name-part-type="genus" reg="Liogenys">Liogenys</tp:taxon-name-part> <tp:taxon-name-part taxon-name-part-type="species" reg="tibialis">tibialis</tp:taxon-name-part></tp:taxon-name></italic> Moser. <bold>A</bold> Dorsal view <bold>B</bold> Lateral view <bold>C</bold> Frontal view <bold>D</bold> Clypeus and pronotum <bold>E</bold> Pygidium <bold>F</bold> Parameres, dorsal view <bold>G</bold> Parameres, lateral view.</p></caption><graphic xmlns:xlink="http://www.w3.org/1999/xlink" xlink:href="zookeys-699-001-g029.jpg" position="float" orientation="portrait" xlink:type="simple" id="oo_156366.jpg"/></fig></tp:treatment-sec><ref-list><ref id="B51"><mixed-citation xmlns:xlink="http://www.w3.org/1999/xlink" xlink:type="simple">
          <person-group><name name-style="western"><surname>Morrone</surname><given-names>JJ</given-names></name></person-group> (<year>2014</year>) <article-title>Biogeographical regionalisation of the Neotropical region.</article-title> <source>Zootaxa</source> <volume>3782</volume>(<issue>1</issue>): <fpage>1</fpage>–<lpage>110</lpage>. <ext-link xlink:type="simple" ext-link-type="doi" xlink:href="10.11646/zootaxa.3782.1.1">https://doi.org/10.11646/zootaxa.3782.1.1</ext-link></mixed-citation></ref></ref-list></tp:taxon-treatment>
